# Supplementary material for: Activation of the IRE1 RNase through remodeling of the kinase front pocket by ATP-competitive ligands
Source: Nat Commun. 2020 Dec 14;11:6387. doi: 10.1038/s41467-020-19974-5 (PMC7736581; doi:10.1038/s41467-020-19974-5)
Supplement: Supplementary file 4 — Supplementary Data 1 [file 41467_2020_19974_MOESM4_ESM.xlsx]

## Sheet: Invitrogen kinase panel 
Kinome inhibition by Invitrogen (compound at 1 mM). The assays were either a Z'Lyte kinase activity assay (ATP concentration at its Km) or a LanthaScreen competitive ATP site binding assay.
Compound	G-1749	G-7658			G-9807
ERN1	99.5	106		Abl	94.4
IRE2	9.5	5.5		Aurora_A	92
ACVR1B	3	-0.5		Aurora_B	82.2
Aurora_B	2.5	2		B-Raf	81.2
BTK	1.5	5.5		BTK	35.9
Brk	1.8	-9		Brk	26.8
CDK2/cyclinA	6.5	6		CDK1/cyclinB	96.5
CDK9/cyclinT1	29	35		CDK2/cyclinA	100.5
CK1_epsilon1	37	36		CDK5/p25	100.3
CLK3	7	11.5		CHK1	94.8
CaMKI	-10	-2.5		CHK2	95
DDR1	46	29		Cot	94
EphA7	9.5	-1		ERK2	78.3
FGFR1	14	13		EphA7	84.2
Fes	5	3.5		FAK2	79.6
Frk	10.5	1.5		FGFR1	83.8
JAK1	-4	0.5		Fgr	77.1
JNK2	79	72		Flt3	98.2
KHS1	29.5	18		Fyn	76.2
LIMK1	4.5	15		GCK	95.7
Lck	13.5	-28.5		GSK3_beta	99.1
Lyn	6.5	13		IKK_beta	80.4
MAP4K4	31	21.5		IKK_epsilon	86.5
Mink1	25	4		IRAK4	96.3
PKD1	33.5	31		ITK	81.3
RAF1(Y340D,Y341D)	24.5	1		JAK1	68.7
Rsk3	10	9		JNK2	91.3
SLK	10	1.5		KDR	96.3
Tie2	26	12.5		Lck	87.2
p38_alpha(direct)	77.5	36.5		Lyn	87.1
p38_beta	100	63.5		MEK1	95.4
JNK1_alpha1	53.5	72.5		MLK1	98.1
JNK3	52.5	51.5		Met	88.8
HIPK4	3.8	8		NEK1	90.2
ACVR2B	18.5	8.5		PAK1	85.7
AKT1	-16.5	-13.5		PDGFR_beta	80.4
AKT2	6	4		PKA	43
ALK2	1	0.5		PKC_beta1	66.7
ARK5	12	8		PKC_iota	46.6
ASK1	-4	2		PKC_zeta	34.2
Abl	-7.5	-1.5		PKD1	97.5
Aurora_A	-9.5	-7		PRKAA1	96.2
Axl	-1.5	-1		PhK_gamma1	92.2
B-Raf	9.5	5.5		RAF1(Y340D,Y341D)	43.3
BMPR1A	0	2		ROCK1	94.6
Blk	10	7.5		RSK2	98
Bmx	-4	-4.5		SLK	96.9
BrSK1	6.5	4.5		Src	52.5
CAMKK1	3.5	5.5		Srm	67.6
CAMKK2	-0.5	-0.5		Syk	52
CDK1/cyclinB	6.5	7.5		TAK1-TAB1	94.3
CDK5/p25	3.5	4		TBK1	95.7
CDK7/cyclinH	4.5	7.5		TYK2	84.5
CDK8/cyclinC	2.5	2		Tie2	95.9
CHK1	7.5	4		TrkA	91.2
CHK2	12	8		Yes	52.4
CK1_alpha1	-1.5	-0.5		p70S6K	88.7
CK1_delta	3	5.5
CK1_gamma1	-1.5	9
CK1_gamma2	-4.5	-4.5
CK2_alpha1	0.5	0
CLK1	6	5.5
CLK2	18.5	23
CLK4	10.5	6
CSF1R	7	-7.5
CSK	6	5.5
CaMKII_beta	-2	0.5
CaMKI_delta	0	0.5
CamKII_alpha	-17.5	-16
CamKIV	-1.5	-2.5
Cot	N/A	N/A
DAPK1	-4	-4
DCAMKL2	3	2
DMPK	0	1.5
DNA-PK	6.5	11
DRAK1	0	-4
DYRK1A	4	2.5
DYRK3	3.5	1
DYRK4	2.5	1
EGFR	-6	-9
EGFR(T790M,L858R)	2.5	4
ERK2	6	2
EphA1	7	6
EphA3	1	4.5
EphA8	1.5	6.5
EphB1	-17	-11.5
EphB3	3	4.5
ErbB2	7.5	3.5
ErbB4	4.5	11.5
FAK	1.5	1.5
FGFR3	-6	-5
FGFR4	7.5	9
Fgr	1.5	6
Flt1	-1	-1.5
Flt3	8	16.5
Flt4	5.5	6.5
GRK2	2	1
GRK3	-1	-1.5
GRK5	-3	-3
GRK6	-1	1.5
GSK3_alpha	2.5	10.5
GSK3_beta	0.5	7.5
HIPK1	1	0.5
HIPK2	3	2.5
Hyl	6.5	6.5
IGF1R	6.5	5.5
IKK_alpha	-3.5	-2
IKK_beta	-2	0
IKK_epsilon	4	6.5
IRAK1	9	11.5
IRAK4	8	-1
IRR	-0.5	0
InsR	2.5	3
Itk	5	0
JAK2	2.5	3
JAK3	-15.5	-15
KDR	-18	-4
Kit	0	-0.5
LRRK2	-3.5	8.5
LTK	1	-4.5
MAPKAPK2	7.5	1
MAPKAPK3	12.5	8
MARK1	10	9
MARK3	8	8
MEK1	2	0.5
MEKK2	-0.5	1
MELK	33	19.5
MKK6	-3.5	-2
MKNK1	1.5	-1
MKNK2	3.5	-2
MLK1	-8.5	-2.5
MLK2	0.5	4
MRCK_alpha	4.5	5
MSK1	-3	-6
MSSK1	-1.5	7
MST1	1	-0.5
MST2	5.5	2.5
MST3	-2	-8.5
MST4	-12.5	-3.5
MYLK(smMLCK)	1.5	6
MYLK3(caMLCK)	10.5	4.5
Mer	4.5	4.5
Met	4	5
MuSK	13.5	9.5
NEK1	0.5	3
NEK4	6	5.5
NEK6	2.5	17.5
NEK9	-3	-0.5
NLK	13	19
PAK1	7	5
PAK3	6.5	5
PAK4	0	0
PAK6	12.5	11
PASK	4.5	9.5
PDGFR_alpha	-3.5	-0.5
PDK1(direct)	5	3.5
PI3K-A	10	-18.5
PI3K-G	16	-7
PIM1	-5.5	-6
PKA	-9	-8
PKC_alpha	1.5	4
PKC_beta1	5.5	5.5
PKC_delta	12	15
PKC_epsilon	14.5	9.5
PKC_eta	6	7
PKC_theta	1.5	0
PKC_zeta	12	18.5
PKG1_alpha	1	3.5
PLK1	5	6
PLK2	3	3
PLK3	-5	-2.5
PRAK	0.5	-1
PRK1	0	-1.5
PRKAA1	0	12
PhK_gamma1	2	1
PhK_gamma2	2.5	4
PrKX	-0.5	-1.5
RIPK2	13.5	27.5
ROCK1	3.5	0.5
ROCK2	1	-0.5
Ret	10	8
Ron	-6	4
Ros	7	8
Rse	8.5	6.5
Rsk1	3	1.5
Rsk2	3.5	0
SGK1	5.5	3.5
SGK2	3.5	1.5
SGK3	-5.5	-2
SIK2	-16.5	6
SPHK1	14.5	-5
SRPK1	6.5	5
STK16	-5.5	-9
STK33	-4	-3.5
Src	28	22.5
Srm	-4.5	3
Syk	-2.5	-4.5
TAK1-TAB1	23	-2.5
TAO2	72.5	74
TBK1	-0.5	0
TEC	4	3
TGFBR1	5.5	7.5
TNK2	1	2
TSSK1	8.5	7.5
TTK	16	11.5
TXK	2	2
TYK2	-3	-2
TrkA	-4	10.5
TrkB	0.5	0.5
WEE1	-5	-0.5
WNK2	-1	-2.5
YSK1	2.5	-3
Yes	7.5	8
ZAK	-0.5	0.5
ZAP-70	3	4
ZIPK	1	0
eEF-2K	5	5
mTOR	5	7
p38_delta	11.5	13.5
p38_gamma	18	16.5
p70S6K	2.5	-1
# Kinases > 50%	6	5			51
# Kinases > 75%	3	0			45
Total Kinases	218	218			57
