# Supplementary material for: Activation of the IRE1 RNase through remodeling of the kinase front pocket by ATP-competitive ligands
Source: Nat Commun. 2020 Dec 14;11:6387. doi: 10.1038/s41467-020-19974-5 (PMC7736581; doi:10.1038/s41467-020-19974-5)
Supplement: Supplementary file 6 — Supplementary Data 3 [file 41467_2020_19974_MOESM6_ESM.xlsx]

## Sheet: Legend
The tables here describe observed protection factors in peptides by our HX-MS experiments. The observed number of deuterium exchanged is reported for clarity, if a region does not exchange very much in our observations, then this protection factorestimation is less reliable… See reference below for more information. The minimum to maximum values represent limits of the observed protection factors…
As described in:
Walters, B. T. (2017). "Empirical Method To Accurately Determine Peptide-Averaged Protection Factors from Hydrogen Exchange MS Data." Anal Chem 89(2): 1049-1053.

## Sheet: IRE1 apo 0P to 3P
Residues (N+2 to C)		Peptide Protection Factor		Observed exchange (number of D's used for calculation)	Exchange Sites
Start	Stop	Minimum	Maximum
3	10	N/A	N/A	0	7
3	16	N/A	N/A	0	13
3	17	N/A	N/A	0	14
9	17	N/A	N/A	0	9
12	17	N/A	N/A	0	6
13	17	N/A	N/A	0	5
17	22	1.88	2.45861	2.73	6
18	22	1.43	1.66723	2.48	5
18	24	2.62	3.28982	4.17	7
19	22	1.65	2.0643	1.97	4
19	24	2.51	3.08445	3.66	6
19	25	2.83	3.14643	4.74	7
19	45	2.42	3.04788	13.46	26
20	22	1.93	2.28749	0.65	3
20	24	2.33	2.76976	2.48	5
20	25	2.7	2.97277	3.51	6
20	29	3.62	4.8418	5.04	9
20	44	3.71	4.35969	11.15	24
20	45	2.29413	2.72544	11.99	25
20	59	2.88795	3.89118	18.25	38
25	28	1.02	1.18233	1.64	3
25	44	2.35	2.76964	7.77	19
25	45	2.306	2.79125	8.47	20
27	28	0.909456	1.06267	0.28	1
27	49	2.28	2.70931	8.41	22
28	44	2.27	2.65982	6.2	17
28	45	2.2	2.56152	6.98	18
31	42	2.91	3.50804	3.27	12
32	41	2.58	3.35431	1.77	10
32	42	3.90555	4.89199	1.41	11
32	44	2.54465	5.34919	3.9	13
34	41	2.64	3.33171	1.79	8
34	44	3.81	4.75702	3.87	11
39	45	2.64238	3.43394	4.54	7
44	49	3.14682	4.49059	2.35	6
47	49	3.33	3.82656	0.91	3
47	59	3.72058	4.79075	6.15	12
48	59	3.81851	4.18995	6.1	11
51	54	3.82822	4.14567	2.45	4
51	59	3.89152	4.43899	4.3	8
52	56	3.69755	7.10276	3.72	5
52	58	5.96774	7.46214	3.54	6
52	59	6.70171	7.1703	3.21	7
52	60	3.49084	6.46061	3.21	8
52	62	5.39993	9.43547	2.67	10
54	58	6.11072	6.54124	1.92	4
54	59	6.49725	7.29182	1.94	5
54	62	6.07987	8.15456	1.46	8
55	58	5.31011	6.1555	0.86	3
55	59	5.86554	6.6529	1.16	4
62	65	N/A	N/A	0	4
62	66	N/A	N/A	0	5
62	69	6.29716	12.1467	0.68	8
62	70	1.07136	1.30531	1.41	9
64	69	6.77948	7.32982	0.96	6
65	82	6.03	7.03766	3.71	17
71	78	5.01	10.3406	1.15	7
71	82	5.97	7.18796	1.76	11
72	78	5.03	6.49638	0.52	6
72	79	3.71	4.83959	0.82	7
72	81	3.71829	4.76014	1.06	9
72	82	5.96	7.45397	1.41	10
72	83	5.91	7.35486	1.6	11
72	85	6.47791	8.35955	2.19	13
72	95	5.72194	6.36981	5.81	23
73	82	5.85	7.29285	1.44	9
75	78	3.56	4.06724	0.74	3
75	79	3.30883	3.97858	0.83	4
75	81	3.5038	4.12905	1.07	6
75	82	5.67	6.67208	1.45	7
76	82	6.31	7.4792	1.29	6
84	95	5.34016	6.10623	3.51	12
85	90	4.41117	6.08617	0.86	6
85	91	3.87488	4.61148	1.58	7
85	93	4.70344	5.27789	2.69	9
85	95	4.74344	5.36385	3.07	11
85	97	4.99527	5.53212	3.45	13
87	91	3.16228	4.06955	0.96	5
88	91	3.23303	3.99342	0.74	4
88	95	4.54756	5.15662	2.13	8
90	95	4.64495	5.02661	1.68	6
91	95	4.57837	5.05098	1.82	5
93	95	6.41754	7.94855	0.58	3
98	100	4.08615	5.04894	0.96	3
101	105	1.46	1.53936	1.25	5
101	122	1.16399	1.36525	3.95	21
102	122	1.11685	1.36122	3.49	20
103	122	1.04663	1.26477	3.34	19
104	110	0.99919	1.14603	1.52	7
104	122	1.03587	1.27872	3.2	18
106	122	1.0838	1.36734	2.33	16
107	122	1.03481	1.36483	2.27	15
108	111	1.10213	1.38664	0.33	4
108	112	1.05279	1.48568	0.64	5
108	114	1.28399	2.19752	0.64	7
108	115	1.04291	1.9124	0.58	8
108	122	1.0621	1.32326	2.29	14
108	123	1.07999	1.35729	2.41	15
108	149	1.52831	1.98364	4.19	40
109	122	1.05665	1.28914	2.01	13
113	115	N/A	N/A	0	3
113	122	1.07635	1.31021	1.41	9
113	123	1.12507	1.44918	1.54	10
114	122	1.0651	1.28929	1.42	8
114	123	1.15199	1.38183	1.51	9
115	122	1.06995	1.31146	1.47	7
116	122	1.1128	1.30834	1.46	6
117	122	1.08317	1.2675	1.34	5
118	122	1.05735	1.24333	1.01	4
125	130	N/A	N/A	0	6
125	133	N/A	N/A	0	9
125	134	N/A	N/A	0	10
125	136	N/A	N/A	0	12
125	141	N/A	N/A	0	17
125	149	N/A	N/A	0	24
126	149	N/A	N/A	0	23
127	149	N/A	N/A	0	22
128	133	N/A	N/A	0	6
128	134	N/A	N/A	0	7
128	136	N/A	N/A	0	9
128	137	N/A	N/A	0	10
128	149	N/A	N/A	0	21
131	136	N/A	N/A	0	6
131	149	N/A	N/A	0	18
133	149	N/A	N/A	0	16
137	149	N/A	N/A	0	12
139	141	0	5.96	0.15	3
140	149	N/A	N/A	0	9
143	149	N/A	N/A	0	6
144	149	N/A	N/A	0	5
152	156	2.25097	2.96833	0.76	4
152	158	2.24335	3.13843	0.88	6
152	160	1.2687	1.51394	2.19	8
152	161	1.2439	1.49256	2.25	9
152	162	1.2729	1.52744	2.34	10
152	165	1.59685	1.94097	2.39	13
152	166	2.00811	2.30574	2.98	14
152	168	2.9	3.36769	3.14	16
152	169	3.36	4.12264	3.13	17
152	170	3.38	4.1932	3.12	18
152	171	3.35	4.43975	3.03	19
152	172	2.59487	4.42001	6.71	20
154	160	0.715747	1.02011	1.83	7
156	160	0.873252	1.06409	1.32	5
163	166	N/A	N/A	0	4
163	170	8.69	10.9648	0.65	8
164	166	N/A	N/A	0	3
164	170	8.43	11.6737	0.63	7
165	168	6.82	7.93161	0.58	4
167	171	N/A	N/A	0	5
168	171	N/A	N/A	0	4
169	172	N/A	N/A	0	4
192	195	N/A	N/A	0	3
193	196	23.8895	27.6526	1.14	3
199	202	N/A	N/A	0	4
199	207	N/A	N/A	0	8
199	210	N/A	N/A	0	11
199	212	N/A	N/A	0	13
199	215	N/A	N/A	0	16
199	218	N/A	N/A	0	19
200	210	N/A	N/A	0	10
200	212	N/A	N/A	0	12
202	210	17.1487	23.7492	0.71	8
202	212	19.77	23.3244	0.73	10
203	210	18.0607	22.9741	0.73	7
203	211	18.05	22.3874	0.76	8
203	212	15.9661	19.7132	0.72	9
203	215	N/A	N/A	0	12
204	210	18.86	23.7314	0.74	6
204	212	17.8452	23.7669	0.73	8
205	210	18.6007	22.3474	0.74	5
213	216	N/A	N/A	0	4
213	218	N/A	N/A	0	6
220	240	3.41896	3.66294	3.72	20
221	231	2.43752	2.75875	1.49	10
221	236	2.08334	2.47451	2.02	15
221	237	2.34367	2.6646	2.54	16
221	238	2.83665	3.31237	3.17	17
221	240	3.58288	3.97754	4.65	19
221	243	3.72719	4.20431	6.42	22
221	246	3.75697	4.19547	7.12	25
222	231	2.6099	2.97502	1.46	9
222	234	2.65218	3.33977	1.82	12
222	238	2.91826	3.14405	3.29	16
222	240	2.12872	2.38597	3.48	18
227	231	4.22142	5.40967	0.59	4
234	240	4.22302	4.60425	2.91	7
235	240	3.80036	4.90494	2.84	6
243	246	3.61838	4.42757	0.47	4
243	247	2.88083	3.7847	0.77	5
243	262	1.26134	1.48381	2.79	19
248	261	0.905482	1.02284	1.54	13
249	255	0.942753	1.02038	1.75	6
249	256	0.949416	1.04314	2.08	7
249	258	0.928495	1.08263	1.64	9
249	259	0.897625	1.01307	1.69	10
249	260	0.923414	1.08779	1.7	11
249	261	0.92523	1.05619	1.65	12
249	262	0.905886	1.02228	1.54	13
249	266	0.880251	0.951118	1.35	17
250	256	0.991476	1.11905	1.61	6
250	260	0.952802	1.10922	1.35	10
250	261	0.861649	1.11631	1.31	11
250	262	0.940853	1.192	1.13	12
251	256	1.0545	1.40479	1.05	5
251	262	0.852022	1.12726	0.81	11
253	262	0	0.74	0.71	10
262	266	N/A	N/A	0	5
264	266	N/A	N/A	0	3
265	266	N/A	N/A	0	2
265	289	1.93541	2.54274	3.08	22
267	286	1.66821	1.96573	3.32	17
269	278	1.80159	1.98516	3.4	8
269	279	1.84201	2.06243	3.48	9
269	285	1.81855	2.02453	3.37	14
269	286	1.90507	2.11171	3.39	15
269	289	1.77515	2.02934	3.12	18
269	295	1.57184	1.80394	4.19	24
270	278	1.7393	2.03058	3.12	7
271	278	1.70833	1.88436	2.9	6
271	286	1.7289	1.91799	2.94	13
272	278	1.71497	1.89154	2.86	6
281	285	N/A	N/A	0	4
281	286	N/A	N/A	0	5
281	288	N/A	N/A	0	7
281	289	N/A	N/A	0	8
282	285	N/A	N/A	0	3
282	286	N/A	N/A	0	4
282	289	N/A	N/A	0	7
284	286	N/A	N/A	0	2
289	295	1.46829	1.74233	0.97	7
292	295	N/A	N/A	0	4
292	298	N/A	N/A	0	7
292	302	N/A	N/A	0	11
292	316	1.09129	1.20987	4.05	24
296	298	N/A	N/A	0	3
296	302	N/A	N/A	0	7
298	301	N/A	N/A	0	4
298	302	N/A	N/A	0	5
298	316	1.03563	1.17679	4.03	18
298	325	1.07528	1.24488	7.26	27
298	327	1.04155	1.2042	8.26	29
304	316	1.0964	1.23308	3.69	12
305	309	0.825926	1.62939	0.44	5
305	316	1.12299	1.2993	3.05	11
305	325	1.12125	1.2482	6.06	20
307	316	1.18645	1.32908	2.5	9
307	327	1.10813	1.22129	6.85	20
309	315	1.12273	1.29849	2.33	6
309	316	1.15644	1.25637	2.5	7
310	316	1.14784	1.23779	2.41	6
319	325	0.991262	1.21799	2.01	7
319	327	0.968216	1.2072	3.17	9
319	331	1.16471	1.31454	5.73	13
322	325	1.03763	1.23705	1.56	4
324	327	1.04616	1.13567	2.43	4
325	327	1.05277	1.14389	1.7	3
325	328	1.0131	1.11395	2.35	4
325	331	1.06876	1.17982	3.98	7
331	339	0.96	1.31633	1.2	8
333	339	N/A	N/A	0	6
333	340	N/A	N/A	0	7
334	338	N/A	N/A	0	4
334	339	N/A	N/A	0	5
334	340	N/A	N/A	0	6
334	341	N/A	N/A	0	7
334	342	N/A	N/A	0	8
334	351	1.08984	1.27958	5.58	17
334	352	1.03813	2.40564	1.58	18
334	354	1.14778	2.94756	1.79	20
334	355	0.986936	2.41799	1.88	21
341	343	N/A	N/A	0	3
341	346	N/A	N/A	0	6
341	352	1.03287	1.3793	2.11	12
341	355	1.52476	2.28932	2.04	15
342	346	N/A	N/A	0	5
342	352	0.651118	1.76976	1.52	11
342	354	0.990029	1.29071	2.05	13
342	355	1.00502	1.43398	2.02	14
343	352	1.02915	1.63203	1.7	10
343	354	1.03287	1.3793	2.11	12
343	355	1.05941	1.39066	2.03	13
345	352	1.16897	1.45441	1.79	8
347	352	1.14228	2.02547	2.12	6
349	355	1.04524	1.34685	1.23	7
357	359	N/A	N/A	0	3
357	366	1.3043	1.46031	2.04	10
357	367	1.50672	1.66173	2.86	11
357	368	1.20527	1.34546	3.13	12
357	371	1.18063	1.39443	3.11	14
358	368	0.935237	1.05281	3	11
358	371	1.22148	1.35627	3.03	13
359	366	1.33097	1.52146	2.13	8
359	371	1.12668	1.33147	2.89	12
360	367	1.27628	1.42239	2.42	8
360	368	1.19188	1.32529	2.87	9
360	371	1.19957	1.426	2.84	11
361	366	1.34655	1.4726	1.42	6
361	368	1.20934	1.34399	2.38	8
361	371	1.20306	1.37084	2.33	10
362	366	1.33019	1.46917	1	5
362	368	1.18895	1.28792	2.01	7
371	383	1.11661	1.16261	6.39	12
371	386	1.08122	1.15636	6.76	15
373	383	1.06744	1.1677	5.47	10
374	383	1.1048	1.18929	4.67	9
374	386	1.09251	1.17335	4.97	12
374	387	1.07257	1.20157	5.03	13
375	383	1.04449	1.18729	4.04	8
375	386	1.11946	1.21016	3.46	11
376	386	1.08504	1.14581	3.49	10
377	382	1.10813	1.21134	2.25	5
377	383	1.10334	1.17473	2.64	6
377	385	1.05302	1.13416	2.78	8
377	386	1.07118	1.14747	2.94	9
388	404	0.870626	1.48558	1.3	16
389	394	0.979992	1.18182	0.44	5
389	398	1.07207	1.23764	0.82	9
389	399	1.03867	1.26506	0.76	10
389	401	N/A	N/A	0	12
389	402	N/A	N/A	0	13
389	404	0.993473	1.16018	1.3	15
390	401	N/A	N/A	0	11
390	404	0.958253	1.17643	1.22	14
392	404	0.85781	1.15153	1.04	12
393	395	0.994796	1.08365	0.65	3
393	397	0.976188	1.05924	0.66	5
393	399	0.983419	1.17735	0.64	7
393	400	0.897035	2.17782	0.54	8
393	402	N/A	N/A	0	10
396	398	0.755088	4.70469	0.17	3
396	399	N/A	N/A	0	4
396	400	N/A	N/A	0	5
396	401	N/A	N/A	0	6
397	399	N/A	N/A	0	3
397	401	N/A	N/A	0	5
397	402	N/A	N/A	0	6
397	403	N/A	N/A	0	7
398	400	N/A	N/A	0	3
406	409	1.15777	1.32001	0.39	4
407	415	0.998866	1.10358	0.66	8
411	414	N/A	N/A	0	3
411	415	0.958826	1.04163	0.54	4
411	417	0.820403	1.18656	0.45	6
411	420	0	1.08451	0.44	7
412	417	1.01586	1.34811	0.36	5
412	420	N/A	N/A	0	6
412	422	0.909009	13.5882	0.49	7
417	420	N/A	N/A	0	2
417	429	N/A	N/A	0	7
418	420	N/A	N/A	0	1
418	429	N/A	N/A	0	6
2	0	N/A	N/A	0	0
2	0	N/A	N/A	0	0
2	0	N/A	N/A	0	0
2	0	N/A	N/A	0	0
2	0	N/A	N/A	0	0
2	0	N/A	N/A	0	0
2	0	N/A	N/A	0	0
2	0	N/A	N/A	0	0
2	0	N/A	N/A	0	0
2	0	N/A	N/A	0	0
2	0	N/A	N/A	0	0
2	0	N/A	N/A	0	0
2	0	N/A	N/A	0	0

## Sheet: IRE1 apo 0P to G-1749
Residues (N+2 to C)		Peptide Protection Factor		Observed exchange (number of D's used for calculation)	Exchange Sites
Start	Stop	Minimum	Maximum
3	10	N/A	N/A	0	7
3	16	N/A	N/A	0	13
3	17	N/A	N/A	0	14
9	17	N/A	N/A	0	9
12	17	N/A	N/A	0	6
13	17	N/A	N/A	0	5
17	22	2.63	3.74423	2.46	6
18	22	1.93	2.23327	2.21	5
18	24	3.71	5.94136	2.66	7
19	22	2	2.76454	1.95	4
19	24	3.55	5.79939	2.41	6
19	25	7.14	11.4592	3.02	7
19	45	5.06	7.55829	6.22	26
20	22	2.98884	3.72053	0.25	3
20	24	6.04	10.3893	1.21	5
20	25	6.01	9.13119	1.74	6
20	29	7.5	12.5742	3.26	9
20	44	7.73	14.6543	5.62	24
20	45	5.71	9.42331	5.4	25
20	59	4.26	7.0571	6.92	38
25	28	8.79	12.2505	1.14	3
25	44	6.93	9.44309	3.36	19
25	45	6.63	9.06607	3.32	20
27	28	1.41347	1.84581	0.27	1
27	49	5.75	8.89888	3.28	22
28	44	5.88	7.47606	2.34	17
28	45	3.85	6.87888	2.28	18
31	41	1.02164	1.13429	4.74	11
31	42	5.67382	13.3063	0.92	12
31	44	N/A	N/A	0	14
32	41	4.31724	5.70527	0.76	10
32	42	N/A	N/A	0	11
32	44	N/A	N/A	0	13
34	41	3.68027	3.93611	0.59	8
34	44	N/A	N/A	0	11
39	45	4.97	7.12011	0.67	7
44	49	9.53	21.282	0.58	6
47	49	5.11	11.0287	0.46	3
47	59	3.49	5.76758	1.27	12
48	54	9.41	16.1441	0.55	7
48	59	3.32	5.47057	1.24	11
51	54	N/A	N/A	0	4
51	59	2.49	3.79372	0.73	8
52	56	0.609274	0.900923	0.28	5
52	58	2.36	3.44044	0.72	6
52	59	2.77	3.83256	0.71	7
52	60	2.92	4.39512	0.71	8
52	62	N/A	N/A	0	10
54	58	2.46	3.29452	0.66	4
54	59	2.27	2.83958	0.67	5
54	62	N/A	N/A	0	8
55	58	1.71945	1.97736	0.24	3
55	59	1.23507	1.45025	0.56	4
62	65	N/A	N/A	0	4
62	66	N/A	N/A	0	5
62	68	N/A	N/A	0	7
62	69	N/A	N/A	0	8
62	70	0.07	0.180632	1.48	9
62	82	N/A	N/A	0	20
64	69	N/A	N/A	0	6
65	82	0.262214	0.423001	1.71	17
71	73	N/A	N/A	0	3
71	78	0	1.77101	0.71	7
71	82	0.305739	0.395484	1.24	11
72	78	0	1.3935	0.36	6
72	79	1.01203	1.6499	0.61	7
72	81	0.29261	0.456752	1.2	9
72	82	0.263647	0.384059	1.17	10
72	83	0.38	0.461723	1.83	11
72	85	0.28	0.432372	1.89	13
72	95	0.97	1.21283	4.77	23
73	82	0.29305	0.360732	1.24	9
75	78	0.794329	0.980618	0.66	3
75	79	0.951716	1.15422	0.65	4
75	81	0.303784	0.380765	1.22	6
75	82	0.267952	0.330393	1.27	7
76	82	0.22848	0.290893	1.08	6
80	82	0.08	0.0929506	0.72	3
84	95	1.73	2.28767	2.52	12
85	90	0.717083	0.986094	0.81	6
85	91	1.00672	1.26371	1.5	7
85	93	1.75	2.05608	2.4	9
85	95	2.1	2.60357	2.4	11
85	97	2.52	3.27688	2.55	13
86	91	0.717083	0.986094	0.81	6
87	91	1.34298	1.76078	0.92	5
88	91	1.43902	1.80634	0.75	4
88	95	3.32	4.0022	1.5	8
90	95	3.99	4.51478	1.19	6
91	95	2.5394	2.76171	0.62	5
93	95	9.0887	10.0075	0.24	3
98	100	N/A	N/A	0	3
101	105	N/A	N/A	0	5
101	122	1.12	1.49775	2.91	21
102	122	0.97	1.27801	2.86	20
103	122	0.859482	1.08739	2.93	19
104	110	0.98	1.26817	1.03	7
104	122	0.835099	1.0758	2.88	18
106	122	0.646117	0.915206	2.4	16
107	122	0.617846	0.915147	2.37	15
108	111	0.648669	0.954732	0.52	4
108	112	0.702687	1.10916	0.64	5
108	114	0.643809	1.11139	0.64	7
108	115	0	0.82	0.55	8
108	122	0.612221	0.870557	2.37	14
108	123	0.600105	0.890638	2.58	15
108	149	0.415619	0.528792	5.77	40
109	122	0.573011	0.866249	2.09	13
113	115	N/A	N/A	0	3
113	122	0.578171	0.806573	1.5	9
113	123	0.575447	0.830089	1.67	10
114	122	0.593213	0.766788	1.5	8
114	123	0.617429	0.771659	1.66	9
115	122	0.585271	0.736038	1.54	7
116	122	0.556867	0.709203	1.52	6
117	122	0.57475	0.716936	1.39	5
118	122	0.565899	0.709679	1.35	4
125	130	N/A	N/A	0	6
125	133	N/A	N/A	0	9
125	134	N/A	N/A	0	10
125	136	N/A	N/A	0	12
125	141	0.703376	0.749131	2.15	17
125	149	0.47	0.504613	2.93	24
126	149	0.484719	0.521186	2.83	23
127	149	0.413112	0.58416	2.85	22
128	133	N/A	N/A	0	6
128	134	N/A	N/A	0	7
128	136	N/A	N/A	0	9
128	137	0.791688	0.940725	0.94	10
128	141	0.763256	0.888957	2.04	14
128	149	0.478738	0.519338	2.75	21
131	136	N/A	N/A	0	6
131	149	0.43319	0.539993	2.49	18
133	149	0.437238	0.522629	2.49	16
137	149	0.407167	0.505986	2.09	12
139	141	0.734833	0.831695	0.98	3
140	149	0.265306	0.409183	1.04	9
143	149	0.135915	0.342803	0.55	6
144	149	N/A	N/A	0	5
152	156	3.26304	5.43424	0.55	4
152	158	3.16247	6.09313	0.48	6
152	160	1.35376	1.63814	1.45	8
152	161	1.42	1.67327	1.49	9
152	162	1.49142	1.81138	1.52	10
152	165	1.01702	1.29322	2.72	13
152	166	0.995545	1.20264	3.38	14
152	168	0.998391	1.27942	3.58	16
152	169	0.965013	1.25527	3.56	17
152	170	0.993015	1.33272	3.55	18
152	171	0.951045	1.33382	3.48	19
152	172	9.57679	23.7746	2.68	20
152	196	1.01842	1.63641	6.03	42
153	158	0.905174	1.22325	1.68	5
154	160	0.811532	1.72319	1.84	7
156	160	0.53261	0.763325	0.77	5
163	166	0.45	0.538293	0.76	4
163	170	0.9	1.38881	1.14	8
164	166	0.65	0.873409	0.54	3
164	170	1.03	1.63023	0.92	7
165	168	1.86	2.12167	0.58	4
167	171	N/A	N/A	0	5
168	171	N/A	N/A	0	4
169	172	N/A	N/A	0	4
171	179	N/A	N/A	0	9
171	190	N/A	N/A	0	19
174	177	N/A	N/A	0	4
174	178	N/A	N/A	0	5
174	181	N/A	N/A	0	8
174	196	1.08242	1.95226	2.22	21
175	179	N/A	N/A	0	5
176	181	N/A	N/A	0	6
179	181	N/A	N/A	0	3
182	190	N/A	N/A	0	8
182	195	1.10633	2.46716	1.58	12
182	196	1.08736	2.12999	2.27	13
184	190	N/A	N/A	0	6
184	196	1.08609	1.40912	2.54	11
192	195	0.71	0.848411	1.73	3
192	196	1.07747	1.11722	2.31	4
193	196	1.03219	1.11013	1.83	3
199	202	N/A	N/A	0	4
199	207	N/A	N/A	0	8
199	210	0	2.16185	0.77	11
199	212	N/A	N/A	0	13
199	215	N/A	N/A	0	16
199	218	N/A	N/A	0	19
200	210	0.8106	1.94084	0.8	10
200	212	N/A	N/A	0	12
202	210	0.805983	1.52813	0.85	8
202	212	N/A	N/A	0	10
203	210	0.830914	1.4356	0.86	7
203	211	0.883763	1.62946	0.86	8
203	212	0	1.20391	0.66	9
203	215	0	1.97671	0.86	12
204	210	0.857231	1.29535	0.85	6
204	212	0.944139	1.3806	0.9	8
205	210	0.902969	1.29167	0.85	5
213	216	N/A	N/A	0	4
213	218	N/A	N/A	0	6
220	240	1.24269	1.28025	4.36	20
221	231	1.55328	1.74862	1.74	10
221	234	1.58121	1.94065	1.6	13
221	236	1.51247	2.09578	2.29	15
221	237	1.47707	1.84416	2.74	16
221	238	1.41085	1.77684	3.37	17
221	240	1.43068	1.6906	5.04	19
221	243	1.34038	1.58544	7.08	22
221	246	1.36386	1.63208	7.67	25
222	231	1.5551	1.77649	1.74	9
222	233	1.55558	1.68214	1.69	11
222	234	2.29022	3.24081	1.6	12
222	238	1.54267	1.64721	3.26	16
222	240	1.00978	1.21537	3.7	18
227	231	2.16812	2.74462	0.81	4
234	237	1.08865	1.3323	0.63	4
234	240	1.30173	1.55126	3.03	7
235	240	1.17954	1.43356	2.91	6
243	246	1.14554	1.52012	0.47	4
243	247	1.08111	1.39357	1.1	5
243	262	1.12966	1.45259	2.63	19
248	261	1.09138	1.24805	1.52	13
249	254	0.874761	1.45906	1.2	5
249	255	1.06076	1.18855	1.72	6
249	256	1.07531	1.22669	2.01	7
249	258	1.07792	1.34531	1.61	9
249	259	1.05039	1.25991	1.65	10
249	260	1.06802	1.30956	1.65	11
249	261	1.0822	1.26162	1.64	12
249	262	1.09298	1.24969	1.52	13
249	266	0	1.19307	1.31	17
250	256	1.05144	1.23593	1.55	6
250	260	1.04684	1.21847	1.31	10
250	261	1.04318	1.53701	1.3	11
250	262	1.10404	1.53346	1.07	12
251	256	1.01203	1.37155	1.01	5
251	262	0	1.3274	0.82	11
253	262	0	1.11	0.71	10
261	266	N/A	N/A	0	6
262	266	N/A	N/A	0	5
264	266	N/A	N/A	0	3
265	266	N/A	N/A	0	2
265	289	1.31928	1.60488	3.23	22
267	286	0.927756	1.10002	3.39	17
269	278	0.919177	1.06202	3.45	8
269	279	0.921208	1.10102	3.66	9
269	285	0.954811	1.1196	3.48	14
269	286	0.962514	1.14274	3.51	15
269	288	1.11	4.58112	1.61	17
269	289	0.946172	1.19583	3.25	18
269	290	0.90919	1.14911	3.86	19
269	295	0.964149	1.19431	4.25	24
270	278	0.902915	1.66772	3.08	7
271	278	0.885717	1.0769	3.02	6
271	279	0.860365	1.11618	3.18	7
271	286	0.894098	1.05735	3.09	13
272	278	0.884093	1.09668	3.09	6
272	279	0.881759	1.08185	3.17	7
272	289	0.850002	1.25817	2.89	16
273	278	0.869823	0.97685	2.15	5
281	285	N/A	N/A	0	4
281	286	N/A	N/A	0	5
281	288	N/A	N/A	0	7
281	289	N/A	N/A	0	8
282	285	N/A	N/A	0	3
282	286	N/A	N/A	0	4
282	289	N/A	N/A	0	7
284	286	N/A	N/A	0	2
289	295	1.11198	1.41722	0.91	7
292	294	N/A	N/A	0	3
292	295	N/A	N/A	0	4
292	298	N/A	N/A	0	7
292	302	N/A	N/A	0	11
292	316	0.844803	1.02448	4.09	24
296	298	N/A	N/A	0	3
296	302	N/A	N/A	0	7
298	301	N/A	N/A	0	4
298	302	N/A	N/A	0	5
298	309	0.847896	1.72264	1.14	12
298	316	0.997707	1.19476	3.99	18
298	325	1.00102	1.14648	7.18	27
298	327	0.988744	1.18209	8.2	29
304	316	1.03981	1.23386	3.71	12
305	309	0.863268	1.88626	0.45	5
305	315	1.02731	1.30474	2.92	10
305	316	1.06647	1.30087	3.05	11
305	325	1.05102	1.23654	6.07	20
307	316	1.05074	1.23355	2.54	9
307	325	1.00849	1.23264	5.65	18
307	327	1.06099	1.2283	6.8	20
309	315	1.01876	1.1606	2.37	6
309	316	1.05692	1.18668	2.53	7
310	316	1.03163	1.1179	2.44	6
319	325	0.94847	1.20973	2.01	7
319	326	1.04126	1.18729	2.76	8
319	327	0.958457	1.44776	3.05	9
319	331	1.11392	1.29256	5.73	13
322	325	1.00558	1.16444	1.56	4
324	327	1.00783	1.12303	2.38	4
325	327	1.00454	1.1039	1.62	3
325	328	1.00202	1.10722	2.29	4
325	331	1.00615	1.12831	3.87	7
331	339	0.751315	0.967319	1.07	8
333	339	N/A	N/A	0	6
333	340	N/A	N/A	0	7
334	338	N/A	N/A	0	4
334	339	N/A	N/A	0	5
334	340	N/A	N/A	0	6
334	341	N/A	N/A	0	7
334	342	N/A	N/A	0	8
334	350	0	1.31717	1.33	16
334	351	1.00795	1.2437	5.64	17
334	352	0	1.76	1.4	18
334	354	0.81431	3.13509	1.61	20
334	355	0.937757	3.07366	1.81	21
341	343	N/A	N/A	0	3
341	346	N/A	N/A	0	6
341	352	0.995904	1.54691	2.01	12
341	355	1.03274	1.8671	1.88	15
342	346	N/A	N/A	0	5
342	352	1.15913	2.19967	1.5	11
342	354	1.03286	1.59304	1.96	13
342	355	1.02045	1.7442	1.95	14
343	352	0.807032	1.44901	1.7	10
343	354	0.995904	1.54691	2.01	12
343	355	1.03532	1.60392	1.96	13
345	352	0.943732	1.36543	1.82	8
347	352	1.2955	2.1988	2.03	6
349	355	0.986595	1.2225	1.26	7
357	359	N/A	N/A	0	3
357	366	0.977735	1.14273	2.01	10
357	367	1.00312	1.1358	3.03	11
357	368	1.02347	1.16971	3.11	12
357	371	0.988682	1.22298	3.08	14
358	368	0.93566	1.14968	2.91	11
358	371	1.00105	1.16818	3.02	13
359	366	1.01118	1.20097	2.11	8
359	371	0.917695	1.21125	2.81	12
360	367	1.00909	1.12193	2.38	8
360	368	0.987669	1.15226	2.83	9
360	371	0.954074	1.21763	2.8	11
361	366	0.970909	1.11729	1.39	6
361	368	0.991884	1.13652	2.34	8
361	371	0.971867	1.24894	2.32	10
361	373	1.0271	1.18188	3.79	12
362	366	0.977194	1.11734	0.93	5
362	368	0.989141	1.14766	1.98	7
369	371	1.12706	1.32491	0.19	2
370	383	1.00571	1.0912	6.82	13
371	383	1.05497	1.1223	6.32	12
371	386	1.03172	1.11646	6.78	15
373	383	0.955709	1.11038	5.38	10
373	386	1.02684	1.08272	5.79	13
374	383	1.02636	1.11503	4.59	9
374	386	1.0274	1.11222	4.98	12
374	387	1.04608	1.14134	5.06	13
375	383	1.00913	1.17919	3.95	8
375	386	1.03846	1.09539	3.46	11
376	386	1.03262	1.09954	3.5	10
377	382	1.05142	1.17325	2.15	5
377	383	1.02711	1.11405	2.55	6
377	385	1.00448	1.10102	2.82	8
377	386	1.04116	1.13862	2.93	9
388	404	N/A	N/A	0	16
389	394	1.09	1.29673	0.38	5
389	398	0.969527	1.3825	0.69	9
389	399	N/A	N/A	0	10
389	400	N/A	N/A	0	11
389	401	N/A	N/A	0	12
389	402	N/A	N/A	0	13
389	404	N/A	N/A	0	15
390	401	N/A	N/A	0	11
390	404	0	1.52058	1.04	14
392	398	0.561355	1.12298	0.48	6
392	404	N/A	N/A	0	12
393	395	0.865243	1.03294	0.57	3
393	397	0.93829	1.12192	0.56	5
393	399	0	1.27863	0.52	7
393	400	N/A	N/A	0	8
393	401	N/A	N/A	0	9
393	402	N/A	N/A	0	10
393	403	N/A	N/A	0	11
393	404	N/A	N/A	0	12
395	404	N/A	N/A	0	10
396	398	0	1.6052	0.09	3
396	399	N/A	N/A	0	4
396	400	N/A	N/A	0	5
396	401	N/A	N/A	0	6
397	399	N/A	N/A	0	3
397	401	N/A	N/A	0	5
397	402	N/A	N/A	0	6
397	403	N/A	N/A	0	7
398	400	N/A	N/A	0	3
400	402	N/A	N/A	0	3
406	409	1.08	1.33825	0.37	4
407	415	0.995029	1.15004	0.66	8
411	414	N/A	N/A	0	3
411	415	1.00533	1.08555	0.54	4
411	417	0.839483	1.26486	0.44	6
411	420	0	0.92	0.48	7
412	417	0.941825	1.32801	0.38	5
412	420	N/A	N/A	0	6
412	422	1.1305	9.13558	0.47	7
417	420	N/A	N/A	0	2
417	429	N/A	N/A	0	7
418	420	N/A	N/A	0	1
418	429	N/A	N/A	0	6

## Sheet: IRE1 apo 0P to AMG-18
Residues (N+2 to C)		Peptide Protection Factor		Observed exchange (number of D's used for calculation)	Exchange Sites
Start	Stop	Minimum	Maximum
3	10	N/A	N/A	0	7
3	16	N/A	N/A	0	13
3	17	N/A	N/A	0	14
9	17	N/A	N/A	0	9
12	17	N/A	N/A	0	6
13	17	N/A	N/A	0	5
17	22	3.07	4.62201	2.22	6
18	22	2.65	3.22606	2.02	5
18	24	3.97	6.32285	2.28	7
19	22	4.34	5.1842	0.91	4
19	24	3.57	5.81463	1.93	6
19	25	6.19	10.7276	2.21	7
19	45	6.48	8.71602	5.28	26
20	22	8.18241	9.07691	0.18	3
20	24	N/A	N/A	0	5
20	25	N/A	N/A	0	6
20	29	10.75	18.6767	2.55	9
20	44	10	16.49	4.56	24
20	45	7.61	10.8281	4.39	25
20	59	6.83	8.56606	5.81	38
25	28	8.02	10.5153	0.72	3
25	44	11.0605	14.2519	2.87	19
25	45	10.4981	11.7272	2.82	20
27	28	1.54294	1.85973	0.28	1
27	49	9.31	11.6211	3.22	22
28	44	10.576	13.4437	2.25	17
28	45	7.53421	8.78739	2.25	18
31	41	0.997557	1.1376	4.86	11
31	42	0	19.2	0.86	12
31	44	N/A	N/A	0	14
32	41	13.0634	17.7278	0.76	10
32	42	N/A	N/A	0	11
32	44	N/A	N/A	0	13
34	41	9.47007	13.3144	0.72	8
34	44	N/A	N/A	0	11
39	45	N/A	N/A	0	7
44	49	8.88	17.7443	0.52	6
47	49	5.18	10.6151	0.45	3
47	59	6.88	8.46717	1.16	12
48	54	N/A	N/A	0	7
48	59	6.55	7.96676	1.12	11
51	54	N/A	N/A	0	4
51	59	7.2296	8.28018	0.57	8
52	56	2.19994	3.31431	0.37	5
52	58	6.95254	7.76864	0.61	6
52	59	7.96304	9.40017	0.58	7
52	60	7.77894	9.83197	0.56	8
52	62	N/A	N/A	0	10
54	58	5.85505	6.72246	0.54	4
54	59	6.61451	8.3845	0.55	5
54	62	N/A	N/A	0	8
55	58	5.59091	6.39563	0.17	3
55	59	4.25161	5.40972	0.46	4
62	65	N/A	N/A	0	4
62	66	N/A	N/A	0	5
62	68	N/A	N/A	0	7
62	69	N/A	N/A	0	8
62	70	0.4	0.623613	1.54	9
62	82	0.408006	0.674496	2.86	20
64	69	0.404836	0.539511	0.44	6
65	82	0.439683	0.620139	2.96	17
71	73	N/A	N/A	0	3
71	78	0.332919	3.35875	0.57	7
71	82	0.428017	0.627949	1.93	11
72	78	N/A	N/A	0	6
72	79	0.535355	0.748173	0.87	7
72	81	0.4174	0.523296	1.34	9
72	82	0.415495	0.531202	1.7	10
72	83	0.657041	0.749122	2.28	11
72	85	0.699414	0.935206	2.89	13
72	95	3.18	3.58183	5.32	23
73	82	0.449725	0.556084	1.81	9
75	78	0.489802	0.594598	0.58	3
75	79	0.51533	0.664734	0.97	4
75	81	0.458024	0.532006	1.71	6
75	82	0.466927	0.526697	1.84	7
76	82	0.486758	0.537263	1.69	6
80	82	0.22	0.262367	0.67	3
84	95	7.22918	8.58498	2.21	12
85	90	6.25412	9.57548	0.91	6
85	91	5.3027	6.56448	1.52	7
85	93	7.83187	9.17097	1.8	9
85	95	8.92656	10.4597	1.78	11
85	97	9.61762	10.858	1.88	13
86	91	6.25412	9.57548	0.91	6
87	91	3.99429	5.50406	0.96	5
88	91	4.01578	4.94344	0.75	4
88	95	8.09685	10.0469	0.87	8
90	95	9.21	10.1315	0.54	6
91	95	N/A	N/A	0	5
93	95	N/A	N/A	0	3
98	100	N/A	N/A	0	3
101	105	N/A	N/A	0	5
101	122	1.80401	2.19637	2.52	21
102	122	1.55093	1.93138	2.45	20
103	122	1.4221	1.79452	2.53	19
104	110	3.72418	4.29593	0.66	7
104	122	1.40277	1.8006	2.48	18
106	122	1.15086	1.45496	2.33	16
107	122	1.03912	1.43454	2.3	15
108	111	3.45857	4.33867	0.48	4
108	112	3.77308	5.356	0.54	5
108	114	3.87188	6.28855	0.55	7
108	115	N/A	N/A	0	8
108	122	1.11331	1.42731	2.31	14
108	123	1.06536	1.39472	2.57	15
108	149	0.833441	1.04257	6.15	40
109	122	1.03087	1.28483	2.17	13
113	115	N/A	N/A	0	3
113	122	0.653439	0.829541	1.54	9
113	123	0.671419	0.855318	1.72	10
114	122	0.644686	0.791454	1.54	8
114	123	0.692074	0.817781	1.7	9
115	122	0.639855	0.796188	1.6	7
116	122	0.602134	0.765989	1.56	6
117	122	0.626258	0.750162	1.44	5
118	122	0.614143	0.744021	1.33	4
125	130	N/A	N/A	0	6
125	133	N/A	N/A	0	9
125	134	N/A	N/A	0	10
125	136	N/A	N/A	0	12
125	141	1.03885	1.10767	2.14	17
125	149	1.05981	1.14921	3.01	24
126	149	1.09854	1.20604	2.8	23
127	149	1.05518	1.44237	2.68	22
128	133	N/A	N/A	0	6
128	134	N/A	N/A	0	7
128	136	N/A	N/A	0	9
128	137	1.54271	1.7323	0.77	10
128	141	1.13038	1.33709	1.85	14
128	149	1.099	1.21682	2.69	21
131	136	N/A	N/A	0	6
131	149	1.20262	1.55134	2.46	18
133	149	1.11403	1.24401	2.53	16
137	149	1.07675	1.2199	2.13	12
139	141	0.905541	1.01413	0.95	3
140	149	1.20162	1.57615	1.01	9
143	149	1.52	2.10629	0.54	6
144	149	N/A	N/A	0	5
152	156	6.07721	8.04228	0.48	4
152	158	5.83943	9.48382	0.52	6
152	160	1.27964	1.63612	1.54	8
152	161	1.28	1.71057	1.56	9
152	162	1.35	1.78811	1.61	10
152	165	2.7095	3.54702	2.37	13
152	166	5.5181	6.60831	2.95	14
152	168	8.13	9.80006	3.11	16
152	169	8.05	9.98505	3.1	17
152	170	8.41	10.4546	3.08	18
152	171	8.02	10.3622	3	19
152	172	12.45	52.3518	1.79	20
152	196	4.50829	6.20681	5.66	42
153	158	0.835848	1.08289	1.65	5
154	160	0.880442	1.65746	1.91	7
156	160	0.422871	0.547194	0.91	5
163	166	16.15	18.2688	0.33	4
163	170	33.71	44.9376	0.68	8
164	166	29.2481	31.0011	0.28	3
164	170	29.66	44.6566	0.71	7
165	168	43.65	48.7344	0.53	4
167	171	N/A	N/A	0	5
168	171	N/A	N/A	0	4
169	172	N/A	N/A	0	4
171	179	N/A	N/A	0	9
171	190	N/A	N/A	0	19
174	177	N/A	N/A	0	4
174	178	N/A	N/A	0	5
174	181	N/A	N/A	0	8
174	196	1.75894	2.74628	2.27	21
175	179	N/A	N/A	0	5
176	181	N/A	N/A	0	6
177	179	N/A	N/A	0	3
179	181	N/A	N/A	0	3
182	190	N/A	N/A	0	8
182	195	2.00674	2.9006	1.63	12
182	196	1.79406	2.99481	2.36	13
184	190	N/A	N/A	0	6
184	196	1.59505	1.87394	2.62	11
192	195	1.4071	1.67439	1.32	3
192	196	1.73	1.77453	2.4	4
193	196	1.49267	1.70339	1.85	3
199	202	N/A	N/A	0	4
199	207	N/A	N/A	0	8
199	210	0	1.5	0.81	11
199	212	N/A	N/A	0	13
199	215	N/A	N/A	0	16
199	218	N/A	N/A	0	19
200	210	0.994258	1.98858	0.83	10
200	212	N/A	N/A	0	12
202	210	1.00412	1.68323	0.88	8
202	212	1.21773	1.6849	0.93	10
203	210	1.04127	1.5914	0.92	7
203	211	1.0731	1.6615	0.93	8
203	212	1.04097	1.67464	0.85	9
203	215	N/A	N/A	0	12
204	210	1.07305	1.51039	0.93	6
204	212	1.07773	1.72575	0.93	8
205	210	1.04773	1.42555	0.93	5
213	216	N/A	N/A	0	4
213	218	N/A	N/A	0	6
220	240	1.06	1.08925	4.37	20
221	231	1.08982	1.22985	1.96	10
221	234	1.10037	1.17968	1.84	13
221	236	1.12961	1.4559	2.52	15
221	237	1.22964	1.38719	3.06	16
221	238	1.19293	1.44687	3.66	17
221	240	1.26306	1.47591	5.38	19
221	243	1.24059	1.44426	7.37	22
221	246	1.2501	1.45463	8.05	25
222	231	1.09005	1.23615	1.97	9
222	233	1.11134	1.20555	1.88	11
222	234	1.89446	2.6267	1.81	12
222	238	1.21418	1.40003	3.75	16
222	240	1.07923	1.26727	3.96	18
227	231	1.23022	1.41891	0.97	4
234	237	1.2081	1.38544	0.69	4
234	240	1.34887	1.55863	3.11	7
235	240	1.19548	1.49351	2.99	6
243	246	1.13101	1.46516	0.48	4
243	247	1.11057	1.41	1.2	5
243	262	1.15973	1.34074	2.77	19
248	261	1.08802	1.22467	1.54	13
249	254	1.00878	1.89876	1.22	5
249	255	1.10413	1.22485	1.73	6
249	256	1.11734	1.25224	2.05	7
249	258	1.12903	1.34543	1.6	9
249	259	1.09396	1.24493	1.68	10
249	260	1.09269	1.29081	1.68	11
249	261	1.09385	1.24185	1.65	12
249	262	1.08873	1.22523	1.54	13
249	266	1.06453	1.16701	1.34	17
250	256	1.08111	1.24705	1.59	6
250	260	1.13408	1.27185	1.32	10
250	261	0.921547	1.25106	1.24	11
250	262	1.08005	1.44645	1.12	12
251	256	1.0252	1.50489	1.03	5
251	262	0.889922	1.21621	0.78	11
253	262	0	1.39531	0.68	10
261	266	N/A	N/A	0	6
262	266	N/A	N/A	0	5
264	266	N/A	N/A	0	3
265	266	N/A	N/A	0	2
265	289	1.02744	1.29101	3.42	22
267	286	0.972154	1.11895	3.58	17
269	278	0.984075	1.13313	3.78	8
269	279	0.979763	1.13879	3.87	9
269	285	1.00664	1.15498	3.69	14
269	286	1.00566	1.1537	3.75	15
269	288	N/A	N/A	0	17
269	289	1.01169	1.21829	3.47	18
269	290	0.971101	1.2481	4.15	19
269	295	1.03199	1.20706	4.54	24
270	278	1.01171	1.21368	3.39	7
271	278	0.946363	1.08204	3.18	6
271	279	0.969761	1.21267	3.44	7
271	286	0.958233	1.10045	3.28	13
272	278	0.963604	1.12791	3.25	6
272	279	0.962381	1.10271	3.37	7
272	289	1.01237	1.14882	3.1	16
273	278	0.999727	1.10651	2.49	5
281	285	N/A	N/A	0	4
281	286	N/A	N/A	0	5
281	288	N/A	N/A	0	7
281	289	N/A	N/A	0	8
282	285	N/A	N/A	0	3
282	286	N/A	N/A	0	4
282	289	N/A	N/A	0	7
284	286	N/A	N/A	0	2
289	295	1.15088	1.40884	0.97	7
292	294	N/A	N/A	0	3
292	295	N/A	N/A	0	4
292	298	N/A	N/A	0	7
292	302	N/A	N/A	0	11
292	316	1.07716	1.17898	4.15	24
296	298	N/A	N/A	0	3
296	302	N/A	N/A	0	7
298	301	N/A	N/A	0	4
298	302	N/A	N/A	0	5
298	309	0.895701	1.39095	1.16	12
298	316	1.01636	1.18817	4.08	18
298	325	1.00782	1.19081	7.27	27
298	327	1.0118	1.17893	8.41	29
304	316	1.04381	1.2156	3.77	12
305	309	1.04025	1.74474	0.53	5
305	315	1.09696	1.29554	3.01	10
305	316	1.0941	1.28544	3.11	11
305	325	1.05751	1.24181	6.21	20
307	316	1.07542	1.21779	2.59	9
307	325	1.01764	1.16934	5.8	18
307	327	1.03516	1.19684	6.99	20
309	315	1.05806	1.19534	2.39	6
309	316	1.0581	1.1894	2.57	7
310	316	1.04528	1.11834	2.49	6
319	325	0.966466	1.19973	2.02	7
319	326	1.02883	1.18191	2.79	8
319	327	0.994119	1.28727	3.16	9
319	331	1.12746	1.26776	5.57	13
322	325	0.947344	1.15871	1.56	4
324	327	1.01101	1.11827	2.44	4
325	327	1.01285	1.12194	1.7	3
325	328	0.994921	1.10854	2.35	4
325	331	1.01164	1.12924	3.98	7
331	339	0.62	1.11689	1.19	8
333	339	N/A	N/A	0	6
333	340	N/A	N/A	0	7
334	338	N/A	N/A	0	4
334	339	N/A	N/A	0	5
334	340	N/A	N/A	0	6
334	341	N/A	N/A	0	7
334	342	N/A	N/A	0	8
334	350	1.15253	1.71705	1.54	16
334	351	1.01631	1.16812	5.79	17
334	352	0.98912	2.99298	1.73	18
334	354	1.02047	2.8611	1.74	20
334	355	1.13535	2.63952	1.89	21
341	343	N/A	N/A	0	3
341	346	N/A	N/A	0	6
341	352	1.06019	1.43956	2.07	12
341	355	1.03617	1.64541	1.99	15
342	346	N/A	N/A	0	5
342	352	0.76421	2.18248	1.61	11
342	354	1.05964	1.45987	2.03	13
342	355	1.05245	1.5562	2.02	14
343	352	0.799813	1.42201	1.75	10
343	354	1.06019	1.43956	2.07	12
343	355	1.06319	1.47284	2.04	13
345	352	0.960299	1.25769	1.98	8
347	352	1.04162	1.61224	2.08	6
349	355	0.939179	1.15742	1.29	7
357	359	N/A	N/A	0	3
357	366	0.982795	1.1389	2.05	10
357	367	1.0072	1.10852	3.08	11
357	368	0.998594	1.11976	3.16	12
357	371	0.97797	1.14991	3.14	14
358	368	0.946882	1.09917	2.99	11
358	371	1.00185	1.14298	3.07	13
359	366	0.978386	1.1382	2.14	8
359	371	0.923732	1.13181	2.89	12
360	367	1.00379	1.16317	2.42	8
360	368	0.972301	1.12313	2.88	9
360	371	0.96189	1.16642	2.86	11
361	366	1.00739	1.14587	1.42	6
361	368	0.991806	1.12808	2.39	8
361	371	0.982554	1.17914	2.36	10
361	373	0.978699	1.16568	3.77	12
362	366	1.0187	1.16904	0.97	5
362	368	0.987344	1.15335	2	7
369	371	1.02289	1.40869	0.19	2
370	383	N/A	N/A	0	13
371	383	1.05507	1.10711	6.45	12
371	386	1.01188	1.09345	6.9	15
373	383	0.977135	1.12059	5.52	10
373	386	1.02255	1.10524	5.92	13
374	383	1.02412	1.12814	4.73	9
374	386	1.02889	1.10826	5.11	12
374	387	1.02276	1.11554	5.12	13
375	383	0.962687	1.14153	4.06	8
375	386	0.989372	1.14369	3.46	11
376	386	1.03468	1.09774	3.61	10
377	382	1.06605	1.18029	2.24	5
377	383	1.02297	1.11516	2.58	6
377	385	1.01013	1.11308	2.84	8
377	386	1.03462	1.12096	3.03	9
388	404	0.937073	1.55396	1.36	16
389	394	1.08532	1.33137	0.44	5
389	398	1.0588	1.33158	0.8	9
389	399	1.07981	1.37337	0.75	10
389	400	N/A	N/A	0	11
389	401	N/A	N/A	0	12
389	402	N/A	N/A	0	13
389	404	1.02511	1.23483	1.25	15
390	401	N/A	N/A	0	11
390	404	1.04806	1.42289	1.16	14
392	398	0.64	0.93318	0.57	6
392	404	0.868992	1.57739	1.02	12
393	395	1.0059	1.08669	0.64	3
393	397	1.06379	1.35018	0.64	5
393	399	1.01295	1.21657	0.62	7
393	400	N/A	N/A	0	8
393	401	N/A	N/A	0	9
393	402	N/A	N/A	0	10
393	403	N/A	N/A	0	11
393	404	1.05804	1.39871	0.96	12
395	404	N/A	N/A	0	10
396	398	0.619523	1.23485	0.16	3
396	399	N/A	N/A	0	4
396	400	N/A	N/A	0	5
396	401	N/A	N/A	0	6
397	399	N/A	N/A	0	3
397	401	N/A	N/A	0	5
397	402	N/A	N/A	0	6
397	403	N/A	N/A	0	7
398	400	N/A	N/A	0	3
400	402	N/A	N/A	0	3
406	409	0.68	0.83639	0.36	4
407	415	1.04592	1.1461	0.66	8
411	414	N/A	N/A	0	3
411	415	0.97937	1.0671	0.54	4
411	417	0.884627	1.3354	0.47	6
411	420	N/A	N/A	0	7
412	417	1.07279	1.38692	0.37	5
412	420	N/A	N/A	0	6
412	422	0.853363	8.07364	0.45	7
417	420	N/A	N/A	0	2
417	429	N/A	N/A	0	7
418	420	N/A	N/A	0	1
418	429	N/A	N/A	0	6

## Sheet: IRE1 apo 0P to G-9807
Residues (N+2 to C)		Peptide Protection Factor		Observed exchange (number of D's used for calculation)	Exchange Sites
Start	Stop	Minimum	Maximum
3	10	N/A	N/A	0	7
3	16	N/A	N/A	0	13
3	17	N/A	N/A	0	14
9	17	N/A	N/A	0	9
12	17	N/A	N/A	0	6
13	17	N/A	N/A	0	5
17	22	2.64	3.97678	2.25	6
18	22	2.05	2.4825	2.03	5
18	24	3.8	6.12053	2.35	7
19	22	3.65	4.21936	1.03	4
19	24	7.03	8.92674	1.31	6
19	25	7.54	13.4243	2.39	7
19	45	9.62	12.2499	5.31	26
20	22	4.64	5.4315	0.42	3
20	24	6.79	12.9029	0.84	5
20	25	16.52	17.6966	0.62	6
20	29	10.37	18.4118	2.49	9
20	44	16.64	24.8475	4.74	24
20	45	11.71	16.6004	4.37	25
20	59	10.48	12.8472	5.75	38
25	44	23.7516	29.2876	2.83	19
25	45	22.6952	28.0305	2.77	20
27	28	0.424741	0.711785	0.07	1
27	49	20.0199	25.3944	2.92	22
28	44	30.0233	34.5347	2.1	17
28	45	26.7561	33.3995	2.01	18
31	41	1.13375	1.23253	4.65	11
31	42	N/A	N/A	0	12
31	44	N/A	N/A	0	14
32	41	N/A	N/A	0	10
32	42	N/A	N/A	0	11
32	44	N/A	N/A	0	13
34	41	47.84	68.8931	0.55	8
34	44	N/A	N/A	0	11
39	45	66.0823	77.0586	0.52	7
44	49	8.2	19.1848	0.47	6
47	49	3.79	8.95658	0.42	3
47	59	9.18	11.5301	1.12	12
48	54	N/A	N/A	0	7
48	59	9.06	11.0747	1.06	11
51	54	N/A	N/A	0	4
51	59	11.4692	13.6209	0.58	8
52	56	N/A	N/A	0	5
52	58	10.4929	12.1173	0.62	6
52	59	13.1071	14.5775	0.62	7
52	60	12.8189	17.4524	0.58	8
52	62	N/A	N/A	0	10
54	58	9.85	10.7765	0.59	4
54	59	11.0301	13.219	0.57	5
54	62	N/A	N/A	0	8
55	58	7.70564	8.96414	0.47	3
55	59	7.14109	8.55153	0.56	4
62	65	N/A	N/A	0	4
62	66	N/A	N/A	0	5
62	68	N/A	N/A	0	7
62	69	2.17239	4.00798	0.68	8
62	70	0.42	1.27506	1.43	9
62	82	3.45849	3.9894	3.1	20
64	69	3.06	3.39507	0.93	6
65	82	3.52743	3.98521	3.18	17
71	73	2.93023	3.4905	0.27	3
71	78	2.38	3.57987	1.01	7
71	82	4.55336	5.28256	1.32	11
72	78	3.03515	4.98038	0.52	6
72	79	2.66187	3.62165	0.68	7
72	81	3.5602	4.65727	0.71	9
72	82	5.12177	6.02389	1	10
72	83	6.24719	7.3078	0.98	11
72	85	8.38215	10.5502	1.58	13
72	95	13.25	14.9804	3.09	23
73	82	4.73626	5.93789	1.01	9
75	78	2.26913	2.57869	0.75	3
75	79	2.44767	3.02816	0.68	4
75	81	3.15203	3.74601	0.73	6
75	82	4.80885	5.40427	1.05	7
76	82	5.43137	5.92022	0.87	6
80	82	N/A	N/A	0	3
84	95	16.5268	19.454	1.53	12
85	90	24.8705	35.1602	0.38	6
85	91	11.8938	14.155	1.04	7
85	93	14.6085	17.4436	1.12	9
85	95	18.11	20.5106	1.11	11
85	97	18.63	20.7724	1.06	13
86	91	24.8705	35.1602	0.38	6
87	91	5.65635	7.28945	0.87	5
88	91	5.4931	6.50984	0.75	4
88	95	11.2137	13.762	0.78	8
90	95	10.1505	11.4374	0.47	6
91	95	N/A	N/A	0	5
93	95	N/A	N/A	0	3
98	100	261.838	290.628	0.25	3
101	105	9.04	11.2708	0.45	5
101	122	1.97278	2.28901	3.09	21
102	122	1.6406	2.04234	3	20
103	122	1.50478	1.78582	3.1	19
104	110	1.20417	1.35424	1.42	7
104	122	1.49478	1.78962	3	18
106	122	1.54956	1.9157	2.29	16
107	122	1.5153	1.97976	2.17	15
108	111	1.12886	1.37532	0.38	4
108	112	1.18428	1.69513	0.65	5
108	114	1.17334	1.98133	0.64	7
108	115	0	1.68	0.56	8
108	122	1.55001	1.89626	2.22	14
108	123	1.51889	1.9294	2.31	15
108	149	1.56757	1.88273	4.54	40
109	122	1.60108	1.8772	1.93	13
113	115	N/A	N/A	0	3
113	122	1.67573	1.95999	1.33	9
113	123	1.7273	2.09114	1.42	10
114	122	1.69082	1.96117	1.36	8
114	123	1.85234	2.12325	1.42	9
115	122	1.69503	1.97505	1.4	7
116	122	1.60432	1.85162	1.37	6
117	122	1.61381	1.89242	1.27	5
118	122	1.63476	1.91104	1.03	4
125	130	N/A	N/A	0	6
125	133	N/A	N/A	0	9
125	134	N/A	N/A	0	10
125	136	N/A	N/A	0	12
125	141	N/A	N/A	0	17
125	149	N/A	N/A	0	24
126	149	N/A	N/A	0	23
127	149	N/A	N/A	0	22
128	133	N/A	N/A	0	6
128	134	N/A	N/A	0	7
128	136	N/A	N/A	0	9
128	137	1.74519	1.98193	0.72	10
128	141	2.27286	2.71346	1.15	14
128	149	2.09987	2.30967	1.74	21
131	136	N/A	N/A	0	6
131	149	2.34677	2.90732	1.62	18
133	149	2.05159	2.40606	1.63	16
137	149	2.15515	2.75143	1.33	12
139	141	3.08602	3.38817	0.36	3
140	149	N/A	N/A	0	9
143	149	N/A	N/A	0	6
144	149	N/A	N/A	0	5
152	156	10.4849	16.5293	0.48	4
152	158	6.53	11.9314	0.63	6
152	160	2.08	2.40607	1.94	8
152	161	2.04	2.38846	1.93	9
152	162	2.12	2.48854	2	10
152	165	3.35768	3.9136	2.02	13
152	166	4.62485	5.16451	2.61	14
152	168	4.64185	5.32764	2.77	16
152	169	4.52249	5.21949	2.79	17
152	170	4.7156	5.47688	2.74	18
152	171	4.51365	5.64399	2.67	19
152	172	22.9217	80.8673	1.94	20
152	196	2.66939	3.34984	5.32	42
153	158	0.920175	1.26771	1.66	5
154	160	1.76599	2.76093	1.9	7
156	160	0.950376	1.1705	1.27	5
163	166	N/A	N/A	0	4
163	170	14.1453	17.2527	0.56	8
164	166	N/A	N/A	0	3
164	170	13.0506	18.225	0.54	7
165	168	12.8443	14.4973	0.54	4
167	171	N/A	N/A	0	5
168	171	N/A	N/A	0	4
169	172	N/A	N/A	0	4
171	179	N/A	N/A	0	9
171	190	N/A	N/A	0	19
174	177	N/A	N/A	0	4
174	178	N/A	N/A	0	5
174	181	N/A	N/A	0	8
174	196	1.34928	1.77195	2.14	21
175	179	N/A	N/A	0	5
176	181	N/A	N/A	0	6
179	181	N/A	N/A	0	3
182	190	N/A	N/A	0	8
182	195	1.55141	2.19792	1.66	12
182	196	1.44191	2.15747	2.42	13
184	190	N/A	N/A	0	6
184	196	1.39992	1.64984	2.61	11
192	195	1.17	1.47325	1.51	3
192	196	1.47	1.56953	2.37	4
193	196	1.23479	1.32922	1.84	3
199	202	N/A	N/A	0	4
199	207	N/A	N/A	0	8
199	210	1.10478	1.80889	0.85	11
199	212	N/A	N/A	0	13
199	215	N/A	N/A	0	16
199	218	N/A	N/A	0	19
200	210	1.07704	1.82102	0.86	10
200	212	0	1.83	0.86	12
202	210	1.09179	1.54503	0.92	8
202	212	1.11651	1.56193	0.94	10
203	210	1.08175	1.56954	0.95	7
203	211	1.13617	1.61249	0.94	8
203	212	1.06228	1.51721	0.85	9
203	215	1.14761	2.0592	0.92	12
204	210	1.07039	1.51332	0.96	6
204	212	1.05963	1.52334	0.96	8
205	210	1.13282	1.53562	0.94	5
213	216	N/A	N/A	0	4
213	218	N/A	N/A	0	6
220	240	1.6852	1.73225	4.11	20
221	231	1.83606	2.02831	1.71	10
221	234	1.73122	1.97479	1.58	13
221	236	1.65581	2.02412	2.15	15
221	237	1.66397	1.96878	2.71	16
221	238	1.75732	2.08188	3.31	17
221	240	2.05104	2.24866	4.99	19
221	243	2.08507	2.33715	7.02	22
221	246	2.05046	2.28218	7.64	25
222	231	1.81436	2.01971	1.71	9
222	233	1.91206	2.00858	1.61	11
222	234	3.0918	3.90004	1.55	12
222	238	1.89336	2.05289	3.35	16
222	240	1.37693	1.53608	3.23	18
227	231	2.56534	3.06555	0.81	4
234	237	1.4206	1.54639	0.64	4
234	240	2.08914	2.34853	3.03	7
235	240	1.85003	2.12899	2.97	6
243	246	1.78334	2.13034	0.36	4
243	247	1.57941	2.03677	1.1	5
243	262	1.21168	1.42512	2.61	19
248	261	0.968622	1.09543	1.44	13
249	254	0.813836	1.47818	1.15	5
249	255	0.948917	1.02266	1.69	6
249	256	0.95729	1.03625	1.95	7
249	258	0.96717	1.14726	1.53	9
249	259	0.963551	1.08406	1.58	10
249	260	0.982794	1.12896	1.6	11
249	261	0.988895	1.10346	1.56	12
249	262	0.967621	1.09921	1.44	13
249	266	N/A	N/A	0	17
250	256	0.942544	1.06372	1.5	6
250	260	0.964702	1.10963	1.24	10
250	261	0.949246	1.34182	1.2	11
250	262	1.04644	1.36535	1.02	12
251	256	0.981459	1.30349	0.96	5
251	262	N/A	N/A	0	11
253	262	0	1.47	0.71	10
261	266	N/A	N/A	0	6
262	266	N/A	N/A	0	5
264	266	N/A	N/A	0	3
265	266	N/A	N/A	0	2
265	289	1.27719	1.55147	2.75	22
267	286	1.19972	1.33306	2.97	17
269	278	1.26077	1.3947	3.12	8
269	279	1.26793	1.39255	3.21	9
269	285	1.29264	1.44874	3.05	14
269	286	1.31067	1.4237	3.13	15
269	288	1.31	3.71609	1.61	17
269	289	1.29104	1.4679	2.79	18
269	290	1.17843	1.42913	3.43	19
269	295	1.23649	1.39946	3.75	24
270	278	1.22748	1.48362	2.88	7
271	278	1.21617	1.34793	2.68	6
271	279	1.24577	1.49687	2.81	7
271	286	1.22086	1.34149	2.67	13
272	278	1.2295	1.37517	2.67	6
272	279	1.22951	1.37587	2.72	7
272	289	1.06833	1.3311	2.42	16
273	278	1.2387	1.51046	1.46	5
281	285	N/A	N/A	0	4
281	286	N/A	N/A	0	5
281	288	N/A	N/A	0	7
281	289	N/A	N/A	0	8
282	285	N/A	N/A	0	3
282	286	N/A	N/A	0	4
282	289	N/A	N/A	0	7
284	286	N/A	N/A	0	2
289	295	1.0577	1.25649	0.82	7
292	294	N/A	N/A	0	3
292	295	N/A	N/A	0	4
292	298	N/A	N/A	0	7
292	302	N/A	N/A	0	11
292	316	1.13554	1.24586	3.76	24
296	298	N/A	N/A	0	3
296	302	N/A	N/A	0	7
298	301	N/A	N/A	0	4
298	302	N/A	N/A	0	5
298	309	0.867552	1.35723	1.06	12
298	316	1.09393	1.24272	3.75	18
298	325	1.0845	1.20788	6.79	27
298	327	1.08183	1.21303	7.81	29
304	316	1.16438	1.28016	3.51	12
305	309	0.866809	4.62516	0.35	5
305	315	1.15583	1.37649	2.8	10
305	316	1.19307	1.48994	2.86	11
305	325	1.14679	1.29567	5.82	20
307	316	1.21295	1.32129	2.4	9
307	325	1.10677	1.33668	5.34	18
307	327	1.14326	1.23019	6.45	20
309	315	1.19265	1.30092	2.22	6
309	316	1.22751	1.33117	2.4	7
310	316	1.19169	1.26461	2.29	6
319	325	0.995495	1.19382	1.94	7
319	326	1.06733	1.18989	2.7	8
319	327	1.04449	1.32275	3.01	9
319	331	1.19268	1.33727	5.7	13
322	325	1.02615	1.16566	1.52	4
324	327	1.07072	1.15185	2.34	4
325	327	1.05359	1.12837	1.61	3
325	328	1.06337	1.15694	2.24	4
325	331	1.06093	1.16969	3.82	7
331	339	1.9	6.62498	0.95	8
333	339	N/A	N/A	0	6
333	340	N/A	N/A	0	7
334	338	N/A	N/A	0	4
334	339	N/A	N/A	0	5
334	340	N/A	N/A	0	6
334	341	N/A	N/A	0	7
334	342	N/A	N/A	0	8
334	350	0.92	1.16346	1.55	16
334	351	1.10683	1.33498	5.33	17
334	352	0	1.38	1.36	18
334	354	0	1.29	1.55	20
334	355	1.01373	2.05337	1.65	21
341	343	N/A	N/A	0	3
341	346	N/A	N/A	0	6
341	352	1.09613	1.42225	1.91	12
341	355	1.03365	1.418	1.7	15
342	346	N/A	N/A	0	5
342	352	0.75655	1.26284	1.42	11
342	354	1.09431	1.40624	1.85	13
342	355	1.07136	1.43895	1.82	14
343	352	0.982983	1.49881	1.57	10
343	354	1.09613	1.42225	1.91	12
343	355	1.108	1.41972	1.85	13
345	352	0.957693	1.30252	1.94	8
347	352	1.11614	2.61836	2	6
349	355	1.01803	1.26547	1.25	7
357	359	N/A	N/A	0	3
357	366	1.27009	1.40864	1.99	10
357	367	1.26216	1.37641	2.98	11
357	368	1.27398	1.40822	3.03	12
357	371	1.26856	1.47683	3.03	14
358	368	1.19664	1.37256	2.85	11
358	371	1.26498	1.40032	2.94	13
359	366	1.29431	1.46835	2.09	8
359	371	1.10277	1.39973	2.78	12
360	367	1.24222	1.3988	2.38	8
360	368	1.23496	1.37802	2.83	9
360	371	1.24253	1.48737	2.78	11
361	366	1.29122	1.46762	1.4	6
361	368	1.23842	1.3678	2.32	8
361	371	1.27868	1.46944	2.28	10
361	373	1.25279	1.38894	3.76	12
362	366	1.30951	1.49299	0.94	5
362	368	1.2434	1.54545	1.92	7
369	371	1.20787	1.43383	0.19	2
370	383	1.03398	1.12819	6.53	13
371	383	1.1529	1.20658	6.11	12
371	386	1.14995	1.21046	6.49	15
373	383	1.12153	1.24221	5.22	10
373	386	1.13488	1.23759	5.55	13
374	383	1.15196	1.22504	4.44	9
374	386	1.15957	1.21502	4.75	12
374	387	1.18709	1.24676	4.68	13
375	383	1.10573	1.22555	3.78	8
375	386	1.13823	1.28975	3.26	11
376	386	1.16992	1.22363	3.29	10
377	382	1.14235	1.22806	2.08	5
377	383	1.11899	1.20698	2.53	6
377	385	1.07943	1.17511	2.58	8
377	386	1.16666	1.22583	2.73	9
388	404	N/A	N/A	0	16
389	394	0.993016	1.11324	0.36	5
389	398	0.94003	1.34468	0.61	9
389	399	N/A	N/A	0	10
389	400	N/A	N/A	0	11
389	401	N/A	N/A	0	12
389	402	N/A	N/A	0	13
389	404	N/A	N/A	0	15
390	401	N/A	N/A	0	11
390	404	N/A	N/A	0	14
392	398	0.55	0.916097	0.44	6
392	404	N/A	N/A	0	12
393	395	0.87022	0.941266	0.49	3
393	397	0.975146	1.24327	0.52	5
393	399	0	0.986662	0.44	7
393	400	N/A	N/A	0	8
393	401	N/A	N/A	0	9
393	402	N/A	N/A	0	10
393	403	N/A	N/A	0	11
393	404	N/A	N/A	0	12
395	404	N/A	N/A	0	10
396	398	N/A	N/A	0	3
396	399	N/A	N/A	0	4
396	400	N/A	N/A	0	5
396	401	N/A	N/A	0	6
397	399	N/A	N/A	0	3
397	401	N/A	N/A	0	5
397	402	N/A	N/A	0	6
397	403	N/A	N/A	0	7
398	400	N/A	N/A	0	3
400	402	N/A	N/A	0	3
406	409	0.66	0.927018	0.37	4
407	415	0.938878	1.03911	0.66	8
411	414	N/A	N/A	0	3
411	415	0.872433	0.949201	0.54	4
411	417	0.812872	1.16288	0.46	6
411	420	0.653523	0.81235	0.47	7
412	417	0.947167	1.19932	0.38	5
412	420	N/A	N/A	0	6
412	422	0.883484	12.6259	0.49	7
417	420	N/A	N/A	0	2
417	429	N/A	N/A	0	7
418	420	N/A	N/A	0	1
418	429	N/A	N/A	0	6
