# Supplementary material for: Activation of the IRE1 RNase through remodeling of the kinase front pocket by ATP-competitive ligands
Source: Nat Commun. 2020 Dec 14;11:6387. doi: 10.1038/s41467-020-19974-5 (PMC7736581; doi:10.1038/s41467-020-19974-5)
Supplement: Supplementary file 7 — Supplementary Data 4 [file 41467_2020_19974_MOESM7_ESM.xlsx]

## Sheet: HDX Summary Table (Table S1)
Required Information for HX-MS Data
Data Set	WT 0P,WT 3P, 9807, 8219, 1749 multiplexed randomized sampling
HDX reaction details	10 mM Histidine pDread 7.0, 250 mM NaCl, 1 mM TCEP
HDX time course (min)	0.25, 1, 10, 60, 480, 1440
HDX control samples	Randomized matched timeseries
Back-exchange (mean / IQR)	N/A
# of Peptides	351 (unique peptides common to every sample)
Sequence coverage	0.956
Average peptide length / Redundancy	12.4 / 10.1. (unique peptides)
Replicates (biological or technical)	duplicate (technical)
Repeatability	See error bars in multiplots representing the range of measurements
Significant differences in HDX (delta HDX > X D)	Significant differences in deuterium uptake between timepoints were those where the magnitude exceeded the sumed variability in replicates.
