# Supplementary material for: Activation of the IRE1 RNase through remodeling of the kinase front pocket by ATP-competitive ligands
Source: Nat Commun. 2020 Dec 14;11:6387. doi: 10.1038/s41467-020-19974-5 (PMC7736581; doi:10.1038/s41467-020-19974-5)
Supplement: Supplementary file 8 — Supplementary Data 5 [file 41467_2020_19974_MOESM8_ESM.xlsx]

## Sheet: LKR WT phos
Row#	PID	Protein_x000D_ name	Sequence_x000D_ (unformatted)	XIC area_x000D_ summed	XIC_x000D_ AUC	_grp_x000D_ num	Feature_x000D_ number	iso	Sample-charge_x000D_ ID	Digest_x000D_ name	Apex Time_x000D_ (Posit)	Digest_x000D_ Missed Cleavages	Start_x000D_ AA	End_x000D_ AA	Sequence	z	Mod._x000D_ Summary	Mod._x000D_ AAs	Var. Pos._x000D_ Protein	Mod._x000D_ Names	_mod_x000D_ ids	Var. Pos._x000D_ Peptide	PEP_x000D_ 2D	PEP_x000D_ 1D	Score	Delta_x000D_ Score	Score_x000D_ Delta	Delta Mod._x000D_ Score	Obs._x000D_ m/z	Calc._x000D_ m/z	ppm	Off-_x000D_ By-X	Obs.M	Calc.M	Delta_x000D_ (Dalton)	Delta R.T. Obs-_x000D_ Delta R.T. Prd.	Scan Time(s)_x000D_ (Posit)	Glycans	Row_x000D_ type	MS_x000D_ Id	_prot_id	Qry.#	MS2 Search_x000D_ Id	Score_x000D_ Rank	Apex Int._x000D_ (Posit)	Score_x000D_ Ratio	Scan Number(s)_x000D_ (Posit)	Obs._x000D_ Frag. Sum	Obs. time_x000D_ Var (min)
1	720; 735	IRE1_LKR_WT	GSQQQQLQHQQF	20100000000	20100000000	140	140	0	235	Chymotryptic	14.19	1	1	12	-.GSQQQQLQHQQF.Q	2							1.00e-9 - 1.10e-4	1.93e-8 - 2.12e-3	304.69 - 613.34	304.7 - 613.3		304.7 - 613.3	728.8479 - 728.8503	728.85	-2.92; 0.35	0	1455.6812 - 1455.6860	1455.69	-0.0042; 0.0005		13.8800; 14.3100		peptide (many samples)	2	1	--	2	1	2850000000	1	5303; 5686	2.003e+6; 2.139e+8	14.19
1.1	720; 735	IRE1_LKR_WT	GSQQQQLQHQQF	20100000000	20100000000	140	140	0	235	Chymotryptic	14.19	1	1	12	-.GSQQQQLQHQQF.Q	2							1.00e-9 - 1.10e-4	1.93e-8 - 2.12e-3	304.69 - 613.34	304.7 - 613.3		304.7 - 613.3	728.8479 - 728.8503	728.85	-2.92; 0.35	0	1455.6812 - 1455.6860	1455.69	-0.0042; 0.0005		13.8800; 14.3100		peptide (per sample)	2	1	--	2	1	2850000000	1	5303; 5686	2.003e+6; 2.139e+8	14.19
1.1.1	720	IRE1_LKR_WT	GSQQQQLQHQQF	20100000000	20100000000	140	140	0	235	Chymotryptic	14.19	1	1	12	-.GSQQQQLQHQQF.Q	2							0.00011	0.0021	304.69	304.7		304.7	728.848	728.85	-2.92	0	1455.68	1455.69	-0.0042		13.88		peptide (MS2)	2	1	4634	2	1	2850000000	1	5303	2000000	14.19
1.1.2	735	IRE1_LKR_WT	GSQQQQLQHQQF	20100000000	20100000000		140	0	235	Chymotryptic	14.19	1	1	12	-.GSQQQQLQHQQF.Q	2							1e-09	1.9e-08	613.34	613.3		613.3	728.85	728.85	0.35	0	1455.69	1455.69	0.0005		14.31		peptide (MS2)	2	1	5054	2	1	2850000000	1	5686	214000000	14.19
2	731	IRE1_LKR_WT	GSQQQQLQHQQF	752000000	752000000	140	140	0	236	Chymotryptic	14.2	1	1	12	-.GSQQQQLQHQQF.Q	3							9.4e-05	0.0018	270.98	271		271	486.236	486.236	0.13	0	1455.69	1455.69	0.0002		14.2		peptide (many samples)	2	1	4942	2	1	113000000	1	5585	255000000	14.2
3	780; 772	IRE1_LKR_WT	GSQQQQLQHQQF	18100000000	18100000000	139	139	0	234	Chymotryptic	14.84	1	1	12	-.GSQQQQLqHQQF.Q	2	Q8(Deamidated/0.9840)	Q	8	Deamidated/0.9840	11	8	4.43e-10 - 4.52e-7	8.53e-9 - 8.71e-6	492.61 - 606.43	492.6 - 606.4		11.5 - 85.6	729.3417 - 729.3425	729.342	0.68; -0.41	0	1456.6689 - 1456.6705	1456.67	0.0010; -0.0006	0.65	15.2600; 15.1000		peptide (many samples)	2	1	--	2	1	1070000000	1	6520; 6374	1.686e+7; 5.298e+8	14.84
3.1	780; 772	IRE1_LKR_WT	GSQQQQLQHQQF	18100000000	18100000000	139	139	0	234	Chymotryptic	14.84	1	1	12	-.GSQQQQLqHQQF.Q	2	Q8(Deamidated/0.9840)	Q	8	Deamidated/0.9840	11	8	4.43e-10 - 4.52e-7	8.53e-9 - 8.71e-6	492.61 - 606.43	492.6 - 606.4		11.5 - 85.6	729.3417 - 729.3425	729.342	0.68; -0.41	0	1456.6689 - 1456.6705	1456.67	0.0010; -0.0006	0.65	15.2600; 15.1000		peptide (per sample)	2	1	--	2	1	1070000000	1	6520; 6374	1.686e+7; 5.298e+8	14.84
3.1.1	780	IRE1_LKR_WT	GSQQQQLQHQQF	18100000000	18100000000	139	139	0	234	Chymotryptic	14.84	1	1	12	-.GSQQQQLqHQQF.Q	2	Q8(Deamidated/0.9840)	Q	8	Deamidated/0.9840	11	8	4.5e-07	8.7e-06	492.61	492.6		11.5	729.342	729.342	0.68	0	1456.67	1456.67	0.001	0.65	15.26		peptide (MS2)	2	1	6001	2	1	1070000000	1	6520	16900000	14.84
3.1.2	772	IRE1_LKR_WT	GSQQQQLQHQQF	18100000000	18100000000		139	0	234	Chymotryptic	14.84	1	1	12	-.GSQQQQLqHQQF.Q	2	Q8(Deamidated/0.9840)	Q	8	Deamidated/0.9840	11	8	4.4e-10	8.5e-09	606.43	606.4		85.6	729.342	729.342	-0.41	0	1456.67	1456.67	-0.0006	0.65	15.1		peptide (MS2)	2	1	5841	2	1	1070000000	1	6374	530000000	14.84
4	750	IRE1_LKR_WT	GSQQQQLQHQQF	18100000000	18100000000	138	138	0	233	Chymotryptic	14.84	1	1	12	-.GSQQqQLQHQQF.Q	2	Q5(Deamidated/0.9840)	Q	5	Deamidated/0.9840	11	5	4.4e-10	8.5e-09	639.53	639.5		38.6	729.342	729.342	0.1	0	1456.67	1456.67	0.0001	0.65	14.68		peptide (many samples)	2	1	5417	2	1	1070000000	1	6010	56700000	14.84
5	781	IRE1_LKR_WT	GSQQQQLQHQQF	18300000000	18300000000	135	135	0	230	Chymotryptic	14.87	1	1	12	-.GSQQqQLQHQqF.Q	2	Q5(Deamidated/0.9840); Q11(Deamidated/0.9840)	Q,Q	5,11	Deamidated/0.9840; Deamidated/0.9840	11,11	5,11	1.7e-08	3.3e-07	566.65	566.6		6	729.837	729.834	4.03	0	1457.66	1457.65	0.0059	0.68	15.26		peptide (many samples)	2	1	6002	2	1	818000000	1	6520	16900000	14.87
6	804	IRE1_LKR_WT	GSQQQQLQHQQF	18300000000	18300000000	137	137	0	232	Chymotryptic	14.87	1	1	12	-.GSQQqQLqHQQF.Q	2	Q5(Deamidated/0.9840); Q8(Deamidated/0.9840)	Q,Q	5,8	Deamidated/0.9840; Deamidated/0.9840	11,11	5,8	1.7e-07	3.2e-06	522.43	522.4		17.6	729.835	729.834	0.84	0	1457.65	1457.65	0.0012	0.68	15.68		peptide (many samples)	2	1	6446	2	1	818000000	1	6901	191000000	14.87
7	793	IRE1_LKR_WT	GSQQQQLQHQQF	613000000	613000000	136	136	0	231	Chymotryptic	14.87	1	1	12	-.GSQQqqLQHQQF.Q	3	Q5(Deamidated/0.9840); Q6(Deamidated/0.9840)	Q,Q	5,6	Deamidated/0.9840; Deamidated/0.9840	11,11	5,6	0.0017	0.031	216.02	208.1		13.6	486.892	486.892	0.31	0	1457.65	1457.65	0.0005	0.68	15.41		peptide (many samples)	2	1	6187	2	1	31300000	1	6663	8550000	14.87
8	829	IRE1_LKR_WT	GSQQQQLQHQQF	18300000000	18300000000	134	134	0	228	Chymotryptic	14.87	1	1	12	-.GSQqQQLqHQQF.Q	2	Q4(Deamidated/0.9840); Q8(Deamidated/0.9840)	Q,Q	4,8	Deamidated/0.9840; Deamidated/0.9840	11,11	4,8	9e-07	1.7e-05	422.77	422.8		1.3	729.834	729.834	0.43	0	1457.65	1457.65	0.0006	0.68	16		peptide (many samples)	2	1	6804	2	1	818000000	1	7201	13300000	14.87
9	818	IRE1_LKR_WT	GSQQQQLQHQQF	613000000	613000000	134	134	0	229	Chymotryptic	14.87	1	1	12	-.GSQqQQLqHQQF.Q	3	Q4(Deamidated/0.9840); Q8(Deamidated/0.9840)	Q,Q	4,8	Deamidated/0.9840; Deamidated/0.9840	11,11	4,8	0.018	0.22	119.18	119.2		9.3	486.892	486.892	0	0	1457.65	1457.65	0	0.68	15.89		peptide (many samples)	2	1	6671	2	1	31300000	1	7095	13800000	14.87
10	814	IRE1_LKR_WT	GSQQQQLQHQQF	613000000	613000000	133	133	0	227	Chymotryptic	14.87	1	1	12	-.GSqQQQLqHQQF.Q	3	Q3(Deamidated/0.9840); Q8(Deamidated/0.9840)	Q,Q	3,8	Deamidated/0.9840; Deamidated/0.9840	11,11	3,8	0.0018	0.033	201.88	201.9		14.4	486.891	486.892	-2.45	0	1457.65	1457.65	-0.0036	0.68	15.84		peptide (many samples)	2	1	6611	2	1	31300000	1	7045	9670000	14.87
11	806	IRE1_LKR_WT	GSQQQQLQHQQF	1030000000	1030000000	132	132	0	225	Chymotryptic	15.85	1	1	12	-.GsQQQQLQHQQF.Q	2	S2(Phospho/79.9663)	S	2	Phospho/79.9663	10	2	6.2e-07	1.2e-05	387.95	388		388	768.834	768.833	0.88	0	1535.65	1535.65	0.0013	1.66	15.74		peptide (many samples)	2	1	6511	2	1	176000000	1	6955	6100000	15.85
12	816	IRE1_LKR_WT	GSQQQQLQHQQF	53900000	53900000	132	132	0	226	Chymotryptic	15.84	1	1	12	-.GsQQQQLQHQQF.Q	3	S2(Phospho/79.9663)	S	2	Phospho/79.9663	10	2	0.0017	0.031	212.14	212.1		212.1	512.891	512.891	0.27	0	1535.65	1535.65	0.0004	1.65	15.85		peptide (many samples)	2	1	6630	2	1	12100000	1	7061	15600000	15.84
13	886	IRE1_LKR_WT	GSQQQQLQHQQF	1620000000	1620000000	131	131	0	224	Chymotryptic	15.85	1	1	12	-.GsQQQQLqHQQF.Q	2	S2(Phospho/79.9663); Q8(Deamidated/0.9840)	S,Q	2,8	Phospho/79.9663; Deamidated/0.9840	10,11	2,8	3.3e-07	6.3e-06	374.06	374.1		30.1	769.324	769.325	-1.35	0	1536.63	1536.64	-0.0021	1.66	16.75		peptide (many samples)	2	1	7593	2	1	143000000	1	7884	30000000	15.85
14	936	IRE1_LKR_WT	GSQQQQLQHQQF	975000000	975000000	130	130	0	223	Chymotryptic	16.39	1	1	12	-.GsQQqQLqHQQF.Q	2	S2(Phospho/79.9663); Q5(Deamidated/0.9840); Q8(Deamidated/0.9840)	S,Q,Q	2,5,8	Phospho/79.9663; Deamidated/0.9840; Deamidated/0.9840	10,11,11	2,5,8	0.0014	0.027	194.39	194.4		3.3	769.817	769.817	0.15	0	1537.62	1537.62	0.0002	2.2	17.38		peptide (many samples)	2	1	8307	2	1	49500000	1	8489	4230000	16.39
15	858	IRE1_LKR_WT	GSQQQQLQHQQF	1620000000	1620000000	129	129	0	222	Chymotryptic	15.85	1	1	12	-.GsQqQQLQHQQF.Q	2	S2(Phospho/79.9663); Q4(Deamidated/0.9840)	S,Q	2,4	Phospho/79.9663; Deamidated/0.9840	10,11	2,4	6.7e-06	0.00013	339.93	339.9		22.5	769.325	769.325	0	0	1536.64	1536.64	0	1.66	16.32		peptide (many samples)	2	1	7158	2	1	143000000	1	7499	9860000	15.85
16	935	IRE1_LKR_WT	GSQQQQLQHQQF	975000000	975000000	128	128	0	221	Chymotryptic	16.39	1	1	12	-.GsQqQQLqHQQF.Q	2	S2(Phospho/79.9663); Q4(Deamidated/0.9840); Q8(Deamidated/0.9840)	S,Q,Q	2,4,8	Phospho/79.9663; Deamidated/0.9840; Deamidated/0.9840	10,11,11	2,4,8	5.6e-05	0.0011	295.69	295.7		48.9	769.818	769.817	0.71	0	1537.62	1537.62	0.0011	2.2	17.37		peptide (many samples)	2	1	8291	2	1	49500000	1	8477	8240000	16.39
17	72	IRE1_LKR_WT	GSQQQQLQHQQFQK	10500000	10500000	144	144	0	240	Tryptic	12.36	0	1	14	-.GSQQQQLQHQQFQK.E	2							1.7e-10	3.2e-09	653.07	653.1		653.1	856.928	856.927	1.17	0	1711.84	1711.84	0.002		12.34		peptide (many samples)	1	1	1648	1	1	2860000	1	3129	1580000	12.36
18	87	IRE1_LKR_WT	GSQQQQLQHQQFQK	10600000	10600000	143	143	0	239	Tryptic	12.31	0	1	14	-.GSQQqQLQHQQFQK.E	2	Q5(Deamidated/0.9840)	Q	5	Deamidated/0.9840	6	5	1.2e-06	2.1e-05	436.32	436.3		16.5	857.42	857.419	0.88	0	1712.82	1712.82	0.0015	-0.05	12.72		peptide (many samples)	1	1	1856	1	1	960000	1	3363	572000	12.31
19	102	IRE1_LKR_WT	GSQQQQLQHQQFQK	23000000	23000000	142	142	0	238	Tryptic	12.9	0	1	14	-.GSQqQQLQHQQFQK.E	3	Q4(Deamidated/0.9840)	Q	4	Deamidated/0.9840	6	4	3.2e-05	0.0006	251.23	251.2		7.6	571.948	571.948	-0.52	0	1712.82	1712.82	-0.0009		12.97		peptide (many samples)	1	1	2007	1	1	1510000	1	3525	5610000	12.9
20	125	IRE1_LKR_WT	GSQQQQLQHQQFQK	26300000	26300000	141	141	0	237	Tryptic	12.92	0	1	14	-.GSqQQQLqHQQFQK.E	3	Q3(Deamidated/0.9840); Q8(Deamidated/0.9840)	Q,Q	3,8	Deamidated/0.9840; Deamidated/0.9840	6,6	3,8	5.2e-05	0.00097	234.97	235		7.3	572.276	572.276	-0.09	0	1713.81	1713.81	-0.0002		13.63		peptide (many samples)	1	1	2412	1	1	1340000	1	3958	823000	12.92
21	785; 787	IRE1_LKR_WT	GSQQQQLQHQQFQKEL	19200000	19200000	145	145	1	241	Chymotryptic	14.33	2	1	16	-.GSQQQQLQHQQFQKEL.E	2							4.62e-5 - 1.91e-4	8.90e-4 - 3.68e-3	232.90 - 250.56	232.9 - 250.6		232.9 - 250.6	977.9864 - 977.9898	977.99	-3.84; -0.34	0	1953.9582 - 1953.9650	1953.97	-0.0075; -0.0007		15.3500; 15.3600		peptide (many samples)	2	1	--	2	1	2730000	1	6605; 6614	8.845e+5; 1.142e+6	14.33
21.1	785; 787	IRE1_LKR_WT	GSQQQQLQHQQFQKEL	19200000	19200000	145	145	1	241	Chymotryptic	14.33	2	1	16	-.GSQQQQLQHQQFQKEL.E	2							4.62e-5 - 1.91e-4	8.90e-4 - 3.68e-3	232.90 - 250.56	232.9 - 250.6		232.9 - 250.6	977.9864 - 977.9898	977.99	-3.84; -0.34	0	1953.9582 - 1953.9650	1953.97	-0.0075; -0.0007		15.3500; 15.3600		peptide (per sample)	2	1	--	2	1	2730000	1	6605; 6614	8.845e+5; 1.142e+6	14.33
21.1.1	785	IRE1_LKR_WT	GSQQQQLQHQQFQKEL	19200000	19200000	145	145	1	241	Chymotryptic	14.33	2	1	16	-.GSQQQQLQHQQFQKEL.E	2							4.6e-05	0.00089	250.56	250.6		250.6	977.986	977.99	-3.84	0	1953.96	1953.97	-0.0075		15.35		peptide (MS2)	2	1	6112	2	1	2730000	1	6605	885000	14.33
21.1.2	787	IRE1_LKR_WT	GSQQQQLQHQQFQKEL	19200000	19200000		145	1	241	Chymotryptic	14.33	2	1	16	-.GSQQQQLQHQQFQKEL.E	2							0.00019	0.0037	232.9	232.9		232.9	977.99	977.99	-0.34	0	1953.96	1953.97	-0.0007		15.36		peptide (MS2)	2	1	6123	2	1	2730000	1	6614	1140000	14.33
22	790	IRE1_LKR_WT	GSQQQQLQHQQFQKEL	156000000	156000000	145	145	1	242	Chymotryptic	13.73	2	1	16	-.GSQQQQLQHQQFQKEL.E	3							1e-07	2e-06	361.38	361.4		361.4	652.329	652.329	-0.25	0	1953.97	1953.97	-0.0005		15.39		peptide (many samples)	2	1	6161	2	1	17900000	1	6644	13400000	13.73
23	728	IRE1_LKR_WT	SQQQQLQHQQF	427000000	427000000	371	371	0	593	Chymotryptic	14.03	1	2	12	G.SQQQQLQHQQF.Q	2							1.1e-09	2.2e-08	632.58	632.6		632.6	700.339	700.339	-0.44	0	1398.66	1398.66	-0.0006		13.99		peptide (many samples)	2	1	4756	2	1	56300000	1	5405	31800000	14.03
24	746	IRE1_LKR_WT	SQQQQLQHQQF	296000000	296000000	370	370	0	592	Chymotryptic	14.74	1	2	12	G.SQQqQLQHQQF.Q	2	Q4(Deamidated/0.9840)	Q	5	Deamidated/0.9840	11	4	2.3e-07	4.4e-06	540.82	540.8		69.5	700.831	700.831	-0.18	0	1399.65	1399.65	-0.0003	0.71	14.61		peptide (many samples)	2	1	5340	2	1	33000000	1	5951	9060000	14.74
25	856	IRE1_LKR_WT	SQQQQLQHQQF	24100000	24100000	369	369	0	591	Chymotryptic	15.8	1	2	12	G.sQqQQLQHQQF.Q	2	S1(Phospho/79.9663); Q3(Deamidated/0.9840)	S,Q	2,4	Phospho/79.9663; Deamidated/0.9840	10,11	1,3	0.0015	0.028	226.81	226.8		2.4	740.813	740.814	-2.16	0	1479.61	1479.61	-0.0032	1.77	16.31		peptide (many samples)	2	1	7146	2	1	2680000	1	7489	3250000	15.8
26	630; 631	IRE1_LKR_WT	QHQQF	18400000	18400000	276	276	0	453	Chymotryptic	10.7	0	8	12	L.QHQQF.Q	2							1.03e-3 - 1.34e-3	1.96e-2 - 2.54e-2	268.27 - 309.26	268.3 - 309.3		268.3 - 309.3	344.1639 - 344.1642	344.164	-0.61; 0.19	0	686.3132 - 686.3138	686.314	-0.0004; 0.0001		10.6500; 10.6900		peptide (many samples)	2	1	--	2	1	3830000	1	2660; 2692	2.748e+6; 5.205e+6	10.7
26.1	630; 631	IRE1_LKR_WT	QHQQF	18400000	18400000	276	276	0	453	Chymotryptic	10.7	0	8	12	L.QHQQF.Q	2							1.03e-3 - 1.34e-3	1.96e-2 - 2.54e-2	268.27 - 309.26	268.3 - 309.3		268.3 - 309.3	344.1639 - 344.1642	344.164	-0.61; 0.19	0	686.3132 - 686.3138	686.314	-0.0004; 0.0001		10.6500; 10.6900		peptide (per sample)	2	1	--	2	1	3830000	1	2660; 2692	2.748e+6; 5.205e+6	10.7
26.1.1	630	IRE1_LKR_WT	QHQQF	18400000	18400000	276	276	0	453	Chymotryptic	10.7	0	8	12	L.QHQQF.Q	2							0.001	0.02	268.27	268.3		268.3	344.164	344.164	-0.61	0	686.313	686.314	-0.0004		10.65		peptide (MS2)	2	1	1629	2	1	3830000	1	2660	2750000	10.7
26.1.2	631	IRE1_LKR_WT	QHQQF	18400000	18400000		276	0	453	Chymotryptic	10.7	0	8	12	L.QHQQF.Q	2							0.0013	0.025	309.26	309.3		309.3	344.164	344.164	0.19	0	686.314	686.314	0.0001		10.69		peptide (MS2)	2	1	1670	2	1	3830000	1	2692	5210000	10.7
27	638	IRE1_LKR_WT	QHQQF	702000	702000	275	275	0	452	Chymotryptic	11.34	0	8	12	L.QHqQF.Q	2	Q3(Deamidated/0.9840)	Q	10	Deamidated/0.9840	11	3	0.16	0.74	73.9	73.9		0	344.656	344.656	-0.53	0	687.297	687.298	-0.0004	0.64	11.38		peptide (many samples)	2	1	2223	2	1	140000	1	3213	1890000	11.34
28	666	IRE1_LKR_WT	QHQQFQKEL	12100000	12100000	277	277	0	454	Chymotryptic	12.78	1	8	16	L.QHQQFQKEL.E	3							0.00079	0.015	268.99	268.5		268.5	395.873	395.872	1.79	0	1184.6	1184.59	0.0021		12.74		peptide (many samples)	2	1	3555	2	1	2790000	1	4361	6140000	12.78
29	1116	IRE1_LKR_WT	QHQQFQKELEKIQL	67300000	67300000	278	278	0	455	Chymotryptic	20.16	2	8	21	L.QHQQFQKELEKIQL.L	3							1.9e-05	0.00037	449.98	283.8		283.8	599.659	599.66	-2.03	0	1795.95	1795.96	-0.0036		19.98		peptide (many samples)	2	1	10996	2	1	5100000	1	10849	7280000	20.16
30	908	IRE1_LKR_WT	QKELEKIQL	1050000000	1050000000	280	280	0	457	Chymotryptic	17.02	1	13	21	F.QKELEKIQL.L	2							4.8e-10	9.3e-09	690.94	572.2		572.2	564.836	564.835	2.38	0	1127.66	1127.65	0.0027		16.98		peptide (many samples)	2	1	7864	2	1	189000000	1	8106	70100000	17.02
31	909	IRE1_LKR_WT	QKELEKIQL	1090000000	1090000000	280	280	0	458	Chymotryptic	17.01	1	13	21	F.QKELEKIQL.L	3							2.6e-05	0.0005	424.17	334.3		334.3	376.893	376.892	1.29	0	1127.66	1127.65	0.0014		16.98		peptide (many samples)	2	1	7865	2	1	192000000	1	8107	81300000	17.01
32	934	IRE1_LKR_WT	QKELEKIQL	339000000	339000000	279	279	0	456	Chymotryptic	17.42	1	13	21	F.QKELEKIqL.L	2	Q8(Deamidated/0.9840)	Q	20	Deamidated/0.9840	11	8	4e-08	7.7e-07	582.9	524.2		524.2	565.327	565.327	-0.12	0	1128.64	1128.64	-0.0001	0.41	17.35		peptide (many samples)	2	1	8273	2	1	38200000	1	8461	18700000	17.42
33	1102; 1118	IRE1_LKR_WT	QKELEKIQLL	11600000000	11600000000	282	282	0	461	Chymotryptic	19.84	2	13	22	F.QKELEKIQLL.Q	2							2.40e-10 - 1.73e-3	4.63e-9 - 3.25e-2	175.28 - 669.82	175.3 - 669.8		175.3 - 669.8	621.377	621.377	0.13	0	1240.74	1240.74	0.0002		19.7400; 20.0100		peptide (many samples)	2	1	--	2	1	1170000000	1	10630; 10885	2.898e+7; 4.860e+7	19.84
33.1	1102; 1118	IRE1_LKR_WT	QKELEKIQLL	11600000000	11600000000	282	282	0	461	Chymotryptic	19.84	2	13	22	F.QKELEKIQLL.Q	2							2.40e-10 - 1.73e-3	4.63e-9 - 3.25e-2	175.28 - 669.82	175.3 - 669.8		175.3 - 669.8	621.377	621.377	0.13	0	1240.74	1240.74	0.0002		19.7400; 20.0100		peptide (per sample)	2	1	--	2	1	1170000000	1	10630; 10885	2.898e+7; 4.860e+7	19.84
33.1.1	1102	IRE1_LKR_WT	QKELEKIQLL	11600000000	11600000000	282	282	0	461	Chymotryptic	19.84	2	13	22	F.QKELEKIQLL.Q	2							2.4e-10	4.6e-09	669.82	669.8		669.8	621.377	621.377	0.13	0	1240.74	1240.74	0.0002		19.74		peptide (MS2)	2	1	10759	2	1	1170000000	1	10630	29000000	19.84
33.1.2	1118	IRE1_LKR_WT	QKELEKIQLL	11600000000	11600000000		282	0	461	Chymotryptic	19.84	2	13	22	F.QKELEKIQLL.Q	2							0.0017	0.033	175.28	175.3		175.3	621.377	621.377	0.13	0	1240.74	1240.74	0.0002		20.01		peptide (MS2)	2	1	11040	2	1	1170000000	1	10885	48600000	19.84
34	1101; 1127	IRE1_LKR_WT	QKELEKIQLL	11600000000	11600000000	282	282	0	462	Chymotryptic	19.91	2	13	22	F.QKELEKIQLL.Q	3							6.08e-7 - 5.48e-5	1.17e-5 - 1.06e-3	308.82 - 387.03	308.8 - 387.0		308.8 - 387.0	414.5868 - 414.5870	414.587	0.02; -0.49	0	1240.7385 - 1240.7391	1240.74	0.0000; -0.0006		19.7400; 20.1800		peptide (many samples)	2	1	--	2	1	944000000	1	10628; 11054	2.562e+7; 6.940e+6	19.91
34.1	1101; 1127	IRE1_LKR_WT	QKELEKIQLL	11600000000	11600000000	282	282	0	462	Chymotryptic	19.91	2	13	22	F.QKELEKIQLL.Q	3							6.08e-7 - 5.48e-5	1.17e-5 - 1.06e-3	308.82 - 387.03	308.8 - 387.0		308.8 - 387.0	414.5868 - 414.5870	414.587	0.02; -0.49	0	1240.7385 - 1240.7391	1240.74	0.0000; -0.0006		19.7400; 20.1800		peptide (per sample)	2	1	--	2	1	944000000	1	10628; 11054	2.562e+7; 6.940e+6	19.91
34.1.1	1101	IRE1_LKR_WT	QKELEKIQLL	11600000000	11600000000	282	282	0	462	Chymotryptic	19.91	2	13	22	F.QKELEKIQLL.Q	3							6.1e-07	1.2e-05	387.03	387		387	414.587	414.587	0.02	0	1240.74	1240.74	0		19.74		peptide (MS2)	2	1	10756	2	1	944000000	1	10628	25600000	19.91
34.1.2	1127	IRE1_LKR_WT	QKELEKIQLL	11600000000	11600000000		282	0	462	Chymotryptic	19.91	2	13	22	F.QKELEKIQLL.Q	3							5.5e-05	0.0011	308.82	308.8		308.8	414.587	414.587	-0.49	0	1240.74	1240.74	-0.0006		20.18		peptide (MS2)	2	1	11251	2	1	944000000	1	11054	6940000	19.91
35	1145	IRE1_LKR_WT	QKELEKIQLL	627000000	627000000	281	281	0	459	Chymotryptic	20.36	2	13	22	F.QKELEKIqLL.Q	2	Q8(Deamidated/0.9840)	Q	20	Deamidated/0.9840	11	8	2.4e-11	4.6e-10	718.12	718.1		718.1	621.869	621.869	0.23	0	1241.72	1241.72	0.0003	0.51	20.36		peptide (many samples)	2	1	11477	2	1	80500000	1	11243	120000000	20.36
36	1144	IRE1_LKR_WT	QKELEKIQLL	564000000	564000000	281	281	0	460	Chymotryptic	19.83	2	13	22	F.QKELEKIqLL.Q	3	Q8(Deamidated/0.9840)	Q	20	Deamidated/0.9840	11	8	3.8e-07	7.4e-06	469.32	469.3		469.3	414.915	414.915	-0.79	0	1241.72	1241.72	-0.001	-0.07	20.33		peptide (many samples)	2	1	11443	2	1	66300000	1	11215	53600000	19.83
37	1243	IRE1_LKR_WT	LQQQQQQLPF	266000000	266000000	216	216	0	365	Chymotryptic	21.52	1	22	31	L.LQQQQQQLPF.H	2							7.6e-05	0.0015	366.92	354		354	629.334	629.333	0.98	0	1256.65	1256.65	0.0012		21.47		peptide (many samples)	2	1	12767	2	1	47200000	1	12377	27400000	21.52
38	1211	IRE1_LKR_WT	QQQQQQLPF	1660000000	1660000000	291	291	0	474	Chymotryptic	21.21	0	23	31	L.QQQQQQLPF.H	2							1.1e-07	2e-06	523.43	523.4		523.4	572.791	572.791	-0.25	0	1143.57	1143.57	-0.0003		21.17		peptide (many samples)	2	1	12402	2	1	355000000	1	12061	192000000	21.21
39	1226	IRE1_LKR_WT	QQQQQQLPF	649000000	649000000	290	290	0	473	Chymotryptic	21.35	0	23	31	L.QQQqQQLPF.H	2	Q4(Deamidated/0.9840)	Q	26	Deamidated/0.9840	11	4	9.3e-07	1.8e-05	506.35	506.4		4.7	573.283	573.283	-0.58	0	1144.55	1144.55	-0.0007	0.14	21.33		peptide (many samples)	2	1	12601	2	1	72100000	1	12227	37200000	21.35
40	1083; 1114; 1146	IRE1_LKR_WT	HPPGDTAQDGELLDTSGPY	4270000000	4270000000	155	155	1	254	Chymotryptic	20.04	2	32	50	F.HPPGDTAQDGELLDTSGPY.S	2							2.19e-9 - 1.86e-7	4.23e-8 - 3.58e-6	503.95 - 594.27	503.9 - 594.3		503.9 - 594.3	985.4358 - 985.4427	985.442	0.36; -0.75; -6.64	0	1968.8570 - 1968.8708	1968.87	0.0007; -0.0015; -0.0131		19.4800; 19.9200; 20.3800		peptide (many samples)	2	1	--	2	1	355000000	1	10386; 10788; 11260	4.297e+6; 3.043e+7; 4.579e+7	20.04
40.1	1083; 1114; 1146	IRE1_LKR_WT	HPPGDTAQDGELLDTSGPY	4270000000	4270000000	155	155	1	254	Chymotryptic	20.04	2	32	50	F.HPPGDTAQDGELLDTSGPY.S	2							2.19e-9 - 1.86e-7	4.23e-8 - 3.58e-6	503.95 - 594.27	503.9 - 594.3		503.9 - 594.3	985.4358 - 985.4427	985.442	0.36; -0.75; -6.64	0	1968.8570 - 1968.8708	1968.87	0.0007; -0.0015; -0.0131		19.4800; 19.9200; 20.3800		peptide (per sample)	2	1	--	2	1	355000000	1	10386; 10788; 11260	4.297e+6; 3.043e+7; 4.579e+7	20.04
40.1.1	1083	IRE1_LKR_WT	HPPGDTAQDGELLDTSGPY	4270000000	4270000000	155	155	1	254	Chymotryptic	20.04	2	32	50	F.HPPGDTAQDGELLDTSGPY.S	2							1.9e-07	3.6e-06	503.95	503.9		503.9	985.443	985.442	0.36	0	1968.87	1968.87	0.0007		19.48		peptide (MS2)	2	1	10451	2	1	355000000	1	10386	4300000	20.04
40.1.2	1114	IRE1_LKR_WT	HPPGDTAQDGELLDTSGPY	4270000000	4270000000		155	1	254	Chymotryptic	20.04	2	32	50	F.HPPGDTAQDGELLDTSGPY.S	2							2.2e-09	4.2e-08	594.27	594.3		594.3	985.442	985.442	-0.75	0	1968.87	1968.87	-0.0015		19.92		peptide (MS2)	2	1	10928	2	1	355000000	1	10788	30400000	20.04
40.1.3	1146	IRE1_LKR_WT	HPPGDTAQDGELLDTSGPY	4270000000	4270000000		155	1	254	Chymotryptic	20.04	2	32	50	F.HPPGDTAQDGELLDTSGPY.S	2							1.1e-07	2.1e-06	574.32	574.3		574.3	985.436	985.442	-6.64	0	1968.86	1968.87	-0.0131		20.38		peptide (MS2)	2	1	11498	2	1	355000000	1	11260	45800000	20.04
41	1122	IRE1_LKR_WT	HPPGDTAQDGELLDTSGPY	5200000000	5200000000	155	155	1	255	Chymotryptic	18.13	2	32	50	F.HPPGDTAQDGELLDTSGPY.S	3							1.3e-08	2.5e-07	530.54	530.5		530.5	657.297	657.297	-1.16	0	1968.87	1968.87	-0.0023		20.07		peptide (many samples)	2	1	11122	2	1	34600000	1	10947	18400000	18.13
42	1200	IRE1_LKR_WT	HPPGDTAQDGELLDTSGPY	17300000	17300000	153	153	1	252	Chymotryptic	21.01	2	32	50	F.HPPGDTAQDGELLDTsGPY.S	2	S16(Phospho/79.9663)	S	47	Phospho/79.9663	10	16	2.2e-08	4.2e-07	458.92	458.9		7.1	1025.42	1025.43	-0.5	0	2048.84	2048.84	-0.001	0.98	21.04		peptide (many samples)	2	1	12233	2	1	4670000	1	11919	7570000	21.01
43	1151; 1147	IRE1_LKR_WT	HPPGDTAQDGELLDTSGPY	355000000	355000000	154	154	0	253	Chymotryptic	20.33	2	32	50	F.HPPGDTAqDGELLDTSGPY.S	2	Q8(Deamidated/0.9840)	Q	39	Deamidated/0.9840	11	8	2.66e-11 - 8.19e-8	5.12e-10 - 1.58e-6	492.58 - 684.19	492.6 - 684.2		492.6 - 684.2	985.9339 - 985.9366	985.934	-0.39; 2.34	0	1969.8533 - 1969.8587	1969.85	-0.0008; 0.0046	0.27	20.4700; 20.3800		peptide (many samples)	2	1	--	2	1	39300000	1	11363; 11260	7.099e+6; 4.579e+7	20.33
43.1	1151; 1147	IRE1_LKR_WT	HPPGDTAQDGELLDTSGPY	355000000	355000000	154	154	0	253	Chymotryptic	20.33	2	32	50	F.HPPGDTAqDGELLDTSGPY.S	2	Q8(Deamidated/0.9840)	Q	39	Deamidated/0.9840	11	8	2.66e-11 - 8.19e-8	5.12e-10 - 1.58e-6	492.58 - 684.19	492.6 - 684.2		492.6 - 684.2	985.9339 - 985.9366	985.934	-0.39; 2.34	0	1969.8533 - 1969.8587	1969.85	-0.0008; 0.0046	0.27	20.4700; 20.3800		peptide (per sample)	2	1	--	2	1	39300000	1	11363; 11260	7.099e+6; 4.579e+7	20.33
43.1.1	1151	IRE1_LKR_WT	HPPGDTAQDGELLDTSGPY	355000000	355000000	154	154	0	253	Chymotryptic	20.33	2	32	50	F.HPPGDTAqDGELLDTSGPY.S	2	Q8(Deamidated/0.9840)	Q	39	Deamidated/0.9840	11	8	8.2e-08	1.6e-06	492.58	492.6		492.6	985.934	985.934	-0.39	0	1969.85	1969.85	-0.0008	0.27	20.47		peptide (MS2)	2	1	11621	2	1	39300000	1	11363	7100000	20.33
43.1.2	1147	IRE1_LKR_WT	HPPGDTAQDGELLDTSGPY	355000000	355000000		154	0	253	Chymotryptic	20.33	2	32	50	F.HPPGDTAqDGELLDTSGPY.S	2	Q8(Deamidated/0.9840)	Q	39	Deamidated/0.9840	11	8	2.7e-11	5.1e-10	684.19	684.2		684.2	985.937	985.934	2.34	0	1969.86	1969.85	0.0046	0.27	20.38		peptide (MS2)	2	1	11499	2	1	39300000	1	11260	45800000	20.33
44	637	IRE1_LKR_WT	SESSGTSSPSTSPRASNHSL	5280000	5280000	357	357	1	575	Chymotryptic	11.43	0	51	70	Y.SESSGTSSPSTSPRASNHSL.C	2							9.8e-08	1.9e-06	460.8	460.8		460.8	988.451	988.451	0.12	0	1974.89	1974.89	0.0002		11.36		peptide (many samples)	2	1	2206	2	1	874000	1	3199	548000	11.43
45	636	IRE1_LKR_WT	SESSGTSSPSTSPRASNHSL	53400000	53400000	357	357	1	576	Chymotryptic	11.41	0	51	70	Y.SESSGTSSPSTSPRASNHSL.C	3							4e-09	7.8e-08	564.63	564.6		564.6	659.303	659.303	-0.17	0	1974.89	1974.89	-0.0003		11.34		peptide (many samples)	2	1	2182	2	1	7850000	1	3178	5390000	11.41
46	648	IRE1_LKR_WT	SESSGTSSPSTSPRASNHSL	2940000	2940000	354	354	0	570	Chymotryptic	11.77	0	51	70	Y.SESSGTSSPSTSPRASnHSL.C	2	N17(Deamidated/0.9840)	N	67	Deamidated/0.9840	11	17	4.6e-07	8.8e-06	412.88	412.9		412.9	988.945	988.943	1.49	0	1975.87	1975.87	0.003	0.32	11.75		peptide (many samples)	2	1	2610	2	1	773000	1	3542	766000	11.77
47	646	IRE1_LKR_WT	SESSGTSSPSTSPRASNHSL	49400000	49400000	354	354	0	571	Chymotryptic	11.74	0	51	70	Y.SESSGTSSPSTSPRASnHSL.C	3	N17(Deamidated/0.9840)	N	67	Deamidated/0.9840	11	17	9.1e-10	1.8e-08	611.48	611.5		611.5	659.631	659.631	0.39	0	1975.87	1975.87	0.0008	0.33	11.72		peptide (many samples)	2	1	2586	2	1	8420000	1	3520	8960000	11.74
48	658	IRE1_LKR_WT	SESSGTSSPSTSPRASNHSL	221000000	221000000	353	353	1	568	Chymotryptic	12.43	0	51	70	Y.SESSGTSSPSTSPRAsNHSL.C	2	S16(Phospho/79.9663)	S	66	Phospho/79.9663	10	16	1.8e-07	3.5e-06	504.42	504.4		8.8	1028.43	1028.43	-2.03	0	2054.85	2054.85	-0.0042	0.99	12.34		peptide (many samples)	2	1	3140	2	1	40600000	1	4014	1290000	12.43
49	659	IRE1_LKR_WT	SESSGTSSPSTSPRASNHSL	752000000	752000000	353	353	1	569	Chymotryptic	12.43	0	51	70	Y.SESSGTSSPSTSPRAsNHSL.C	3	S16(Phospho/79.9663)	S	66	Phospho/79.9663	10	16	0	1e-16	1013.26	1013.3		40	685.958	685.959	-0.76	0	2054.85	2054.85	-0.0016	1.02	12.35		peptide (many samples)	2	1	3157	2	1	126000000	1	4027	20200000	12.43
50	678	IRE1_LKR_WT	SESSGTSSPSTSPRASNHSL	25200000	25200000	352	352	1	567	Chymotryptic	12.99	0	51	70	Y.SESSGTSSPSTSPRAsNHsL.C	3	S16(Phospho/79.9663); S19(Phospho/79.9663)	S,S	66,69	Phospho/79.9663; Phospho/79.9663	10,10	16,19	4e-08	7.7e-07	444.9	444.9		29.2	712.614	712.614	-0.03	0	2134.82	2134.82	-0.0001	1.58	12.97		peptide (many samples)	2	1	3772	2	1	6140000	1	4549	10200000	12.99
51	674	IRE1_LKR_WT	SESSGTSSPSTSPRASNHSL	71200000	71200000	351	351	0	566	Chymotryptic	12.42	0	51	70	Y.SESSGTSSPSTSPRAsnHSL.C	3	S16(Phospho/79.9663); N17(Deamidated/0.9840)	S,N	66,67	Phospho/79.9663; Deamidated/0.9840	10,11	16,17	4e-11	7.8e-10	660.61	660.6		26.6	686.286	686.287	-1.21	0	2055.84	2055.84	-0.0025	1	12.91		peptide (many samples)	2	1	3719	2	1	11400000	1	4501	3580000	12.42
52	676	IRE1_LKR_WT	SESSGTSSPSTSPRASNHSL	76100000	76100000	350	350	1	565	Chymotryptic	13.47	0	51	70	Y.SESSGTSSPStSPRAsNHSL.C	2	T11(Phospho/79.9663); S16(Phospho/79.9663)	T,S	61,66	Phospho/79.9663; Phospho/79.9663	10,10	11,16	6.2e-06	0.00012	333.28	333.3		4.7	1068.41	1068.42	-3.68	0	2134.81	2134.82	-0.0079	2.03	12.95		peptide (many samples)	2	1	3751	2	1	5180000	1	4530	789000	13.47
53	663	IRE1_LKR_WT	SESSGTSSPSTSPRASNHSL	221000000	221000000	349	349	1	563	Chymotryptic	12.43	0	51	70	Y.SESSGTSSPsTSPRASNHSL.C	2	S10(Phospho/79.9663)	S	60	Phospho/79.9663	10	10	0.00039	0.0074	163.37	163.4		2.8	1028.43	1028.43	-2.15	0	2054.85	2054.85	-0.0044	0.99	12.57		peptide (many samples)	2	1	3377	2	1	40600000	1	4216	729000	12.43
54	651	IRE1_LKR_WT	SESSGTSSPSTSPRASNHSL	752000000	752000000	349	349	1	564	Chymotryptic	12.43	0	51	70	Y.SESSGTSSPsTSPRASNHSL.C	3	S10(Phospho/79.9663)	S	60	Phospho/79.9663	10	10	0.0014	0.027	63.16	63.2		8.8	685.958	685.959	-1.16	0	2054.85	2054.85	-0.0024	1.02	11.92		peptide (many samples)	2	1	2756	2	1	126000000	1	3675	884000	12.43
55	691	IRE1_LKR_WT	SESSGTSSPSTSPRASNHSL	76100000	76100000	356	356	1	573	Chymotryptic	13.47	0	51	70	Y.SESSGTsSPSTSPRAsNHSL.C	2	S7(Phospho/79.9663); S16(Phospho/79.9663)	S,S	57,66	Phospho/79.9663; Phospho/79.9663	10,10	7,16	3.4e-07	6.5e-06	538.66	538.7		25.4	1068.41	1068.42	-7.92	0	2134.8	2134.82	-0.0169	2.03	13.4		peptide (many samples)	2	1	4130	2	1	5180000	1	4885	2530000	13.47
56	693	IRE1_LKR_WT	SESSGTSSPSTSPRASNHSL	154000000	154000000	356	356	1	574	Chymotryptic	13.49	0	51	70	Y.SESSGTsSPSTSPRAsNHSL.C	3	S7(Phospho/79.9663); S16(Phospho/79.9663)	S,S	57,66	Phospho/79.9663; Phospho/79.9663	10,10	7,16	1.5e-10	2.8e-09	652.67	652.7		34	712.612	712.614	-3.12	0	2134.81	2134.82	-0.0067	2.08	13.42		peptide (many samples)	2	1	4149	2	1	12200000	1	4902	8760000	13.49
57	714	IRE1_LKR_WT	SESSGTSSPSTSPRASNHSL	154000000	154000000	355	355	1	572	Chymotryptic	13.49	0	51	70	Y.SEsSGTSSPSTsPRASNHSL.C	3	S3(Phospho/79.9663); S12(Phospho/79.9663)	S,S	53,62	Phospho/79.9663; Phospho/79.9663	10,10	3,12	0.00024	0.0047	194.53	194.5		3.1	712.615	712.614	0.74	0	2134.82	2134.82	0.0016	2.08	13.67		peptide (many samples)	2	1	4405	2	1	12200000	1	5123	823000	13.49
58	6	IRE1_LKR_WT	ASNHSLCSGSSASK	2600000	2600000	20	20	0	33	Tryptic	9.75	0	65	78	R.ASNHSLCSGSSASK.A	2							1.5e-08	2.7e-07	619.05	619.1		619.1	696.813	696.812	1.16	0	1391.61	1391.61	0.0016		9.72		peptide (many samples)	1	1	224	1	1	799000	1	1548	530000	9.75
59	14	IRE1_LKR_WT	ASNHSLCSGSSASK	1920000	1920000	19	19	0	32	Tryptic	10.25	0	65	78	R.AsNHSLCSGSSASK.A	2	S2(Phospho/79.9663)	S	66	Phospho/79.9663	5	2	2.1e-07	3.9e-06	417.01	417		38.5	736.796	736.795	1.25	0	1471.58	1471.58	0.0018	0.5	10.22		peptide (many samples)	1	1	408	1	1	537000	1	1801	710000	10.25
60	16	IRE1_LKR_WT	ASNHSLCSGSSASK	173000	173000	18	18	0	31	Tryptic	10.4	0	65	78	R.AsNHsLCSGSSASK.A	2	S2(Phospho/79.9663); S5(Phospho/79.9663)	S,S	66,69	Phospho/79.9663; Phospho/79.9663	5,5	2,5	0.0019	0.035	97.18	97.2		51.9	776.779	776.779	-0.01	0	1551.54	1551.54	0	0.65	10.39		peptide (many samples)	1	1	506	1	1	76100	1	1908	327000	10.4
61	347; 365	IRE1_LKR_WT	AGSSPSLEQDDGDEETSVVIVGK	699000000	699000000	7	7	1	13	Tryptic	19.65	0	79	101	K.AGSSPSLEQDDGDEETSVVIVGK.I	2							1.17e-10 - 3.73e-4	2.15e-9 - 6.85e-3	177.30 - 685.63	177.3 - 685.6		177.3 - 685.6	1160.0444 - 1160.0445	1160.05	-0.84; -0.73	0	2318.0742 - 2318.0744	2318.08	-0.0019; -0.0017		19.8000; 20.0700		peptide (many samples)	1	1	--	1	1	64400000	1	7708; 7903	7.826e+6; 2.612e+5	19.65
61.1	347; 365	IRE1_LKR_WT	AGSSPSLEQDDGDEETSVVIVGK	699000000	699000000	7	7	1	13	Tryptic	19.65	0	79	101	K.AGSSPSLEQDDGDEETSVVIVGK.I	2							1.17e-10 - 3.73e-4	2.15e-9 - 6.85e-3	177.30 - 685.63	177.3 - 685.6		177.3 - 685.6	1160.0444 - 1160.0445	1160.05	-0.84; -0.73	0	2318.0742 - 2318.0744	2318.08	-0.0019; -0.0017		19.8000; 20.0700		peptide (per sample)	1	1	--	1	1	64400000	1	7708; 7903	7.826e+6; 2.612e+5	19.65
61.1.1	347	IRE1_LKR_WT	AGSSPSLEQDDGDEETSVVIVGK	699000000	699000000	7	7	1	13	Tryptic	19.65	0	79	101	K.AGSSPSLEQDDGDEETSVVIVGK.I	2							1.2e-10	2.1e-09	685.63	685.6		685.6	1160.04	1160.05	-0.84	0	2318.07	2318.08	-0.0019		19.8		peptide (MS2)	1	1	5740	1	1	64400000	1	7708	7830000	19.65
61.1.2	365	IRE1_LKR_WT	AGSSPSLEQDDGDEETSVVIVGK	699000000	699000000		7	1	13	Tryptic	19.65	0	79	101	K.AGSSPSLEQDDGDEETSVVIVGK.I	2							0.00037	0.0068	177.3	177.3		177.3	1160.04	1160.05	-0.73	0	2318.07	2318.08	-0.0017		20.07		peptide (MS2)	1	1	5933	1	1	64400000	1	7903	261000	19.65
62	373; 324; 348; 350; 541	IRE1_LKR_WT	AGSSPSLEQDDGDEETSVVIVGK	1040000000	1040000000	7	7	1	14	Tryptic	19.65	0	79	101	K.AGSSPSLEQDDGDEETSVVIVGK.I	3							1.17e-9 - 2.25e-3	2.15e-8 - 4.02e-2	14.03 - 617.90	14.0 - 617.9		14.0 - 617.9	773.6967 - 773.7005	773.699	-2.37; 0.87; -1.03; -3.40; 1.58	0	2318.0682 - 2318.0798	2318.08	-0.0055; 0.0020; -0.0024; -0.0079; 0.0037		20.2400; 19.3900; 19.8100; 19.8400; 23.2000		peptide (many samples)	1	1	--	1	1	99500000	1	8040; 7459; 7716; 7730; 10259	2.615e+5; 2.054e+5; 6.687e+6; 5.450e+6; 2.699e+5	19.65
62.1	373; 324; 348; 350; 541	IRE1_LKR_WT	AGSSPSLEQDDGDEETSVVIVGK	1040000000	1040000000	7	7	1	14	Tryptic	19.65	0	79	101	K.AGSSPSLEQDDGDEETSVVIVGK.I	3							1.17e-9 - 2.25e-3	2.15e-8 - 4.02e-2	14.03 - 617.90	14.0 - 617.9		14.0 - 617.9	773.6967 - 773.7005	773.699	-2.37; 0.87; -1.03; -3.40; 1.58	0	2318.0682 - 2318.0798	2318.08	-0.0055; 0.0020; -0.0024; -0.0079; 0.0037		20.2400; 19.3900; 19.8100; 19.8400; 23.2000		peptide (per sample)	1	1	--	1	1	99500000	1	8040; 7459; 7716; 7730; 10259	2.615e+5; 2.054e+5; 6.687e+6; 5.450e+6; 2.699e+5	19.65
62.1.1	373	IRE1_LKR_WT	AGSSPSLEQDDGDEETSVVIVGK	1040000000	1040000000	7	7	1	14	Tryptic	19.65	0	79	101	K.AGSSPSLEQDDGDEETSVVIVGK.I	3							9.1e-05	0.0017	229.44	229.4		229.4	773.697	773.699	-2.37	0	2318.07	2318.08	-0.0055		20.24		peptide (MS2)	1	1	6089	1	1	99500000	1	8040	262000	19.65
62.1.2	324	IRE1_LKR_WT	AGSSPSLEQDDGDEETSVVIVGK	1040000000	1040000000		7	1	14	Tryptic	19.65	0	79	101	K.AGSSPSLEQDDGDEETSVVIVGK.I	3							0.0022	0.04	14.03	14		14	773.7	773.699	0.87	0	2318.08	2318.08	0.002		19.39		peptide (MS2)	1	1	5523	1	1	99500000	1	7459	205000	19.65
62.1.3	348	IRE1_LKR_WT	AGSSPSLEQDDGDEETSVVIVGK	1040000000	1040000000		7	1	14	Tryptic	19.65	0	79	101	K.AGSSPSLEQDDGDEETSVVIVGK.I	3							1.2e-09	2.1e-08	617.9	617.9		617.9	773.698	773.699	-1.03	0	2318.07	2318.08	-0.0024		19.81		peptide (MS2)	1	1	5745	1	1	99500000	1	7716	6690000	19.65
62.1.4	350	IRE1_LKR_WT	AGSSPSLEQDDGDEETSVVIVGK	1040000000	1040000000		7	1	14	Tryptic	19.65	0	79	101	K.AGSSPSLEQDDGDEETSVVIVGK.I	3							4.6e-07	8.5e-06	468.08	468.1		468.1	773.697	773.699	-3.4	0	2318.07	2318.08	-0.0079		19.84		peptide (MS2)	1	1	5756	1	1	99500000	1	7730	5450000	19.65
62.1.5	541	IRE1_LKR_WT	AGSSPSLEQDDGDEETSVVIVGK	1040000000	1040000000		7	1	14	Tryptic	19.65	0	79	101	K.AGSSPSLEQDDGDEETSVVIVGK.I	3							0.0022	0.04	49.06	49.1		49.1	773.701	773.699	1.58	0	2318.08	2318.08	0.0037		23.2		peptide (MS2)	1	1	8376	1	1	99500000	1	10259	270000	19.65
63	353	IRE1_LKR_WT	AGSSPSLEQDDGDEETSVVIVGK	50800000	50800000	6	6	0	11	Tryptic	19.92	0	79	101	K.AGSSPSLEqDDGDEETSVVIVGK.I	2	Q9(Deamidated/0.9840)	Q	87	Deamidated/0.9840	6	9	1.4e-10	2.6e-09	663.58	663.6		663.6	1160.54	1160.54	1.42	0	2319.06	2319.06	0.0033	0.27	19.87		peptide (many samples)	1	1	5788	1	1	6110000	1	7759	5670000	19.92
64	357	IRE1_LKR_WT	AGSSPSLEQDDGDEETSVVIVGK	52300000	52300000	6	6	0	12	Tryptic	19.93	0	79	101	K.AGSSPSLEqDDGDEETSVVIVGK.I	3	Q9(Deamidated/0.9840)	Q	87	Deamidated/0.9840	6	9	1.4e-10	2.6e-09	663.91	663.9		663.9	774.029	774.027	1.58	0	2319.06	2319.06	0.0037	0.27	19.9		peptide (many samples)	1	1	5810	1	1	6280000	1	7780	10600000	19.93
65	267; 205; 217; 268; 291; 330; 440	IRE1_LKR_WT	ISFCPK	5190000000	5190000000	186	186	0	312	Tryptic	16.16	0	102	107	K.ISFCPK.D	2							1.25e-4 - 2.38e-3	2.30e-3 - 4.25e-2	70.58 - 311.71	69.7 - 219.4		69.7 - 219.4	376.1936 - 376.1956	376.194	4.34; 0.76; -0.95; 3.85; 1.33; -0.30; 3.03	0	750.3727 - 750.3767	750.373	0.0033; 0.0006; -0.0007; 0.0029; 0.0010; -0.0002; 0.0023		17.9200; 15.9500; 16.3700; 17.9300; 18.7600; 19.4700; 21.3100		peptide (many samples)	1	1	--	1	1	685000000	1	6504; 5358; 5592; 6509; 7032; 7504; 8939	1.810e+6; 2.134e+6; 4.200e+6; 2.747e+6; 1.831e+6; 1.866e+6	16.16
65.1	267; 205; 217; 268; 291; 330; 440	IRE1_LKR_WT	ISFCPK	5190000000	5190000000	186	186	0	312	Tryptic	16.16	0	102	107	K.ISFCPK.D	2							1.25e-4 - 2.38e-3	2.30e-3 - 4.25e-2	70.58 - 311.71	69.7 - 219.4		69.7 - 219.4	376.1936 - 376.1956	376.194	4.34; 0.76; -0.95; 3.85; 1.33; -0.30; 3.03	0	750.3727 - 750.3767	750.373	0.0033; 0.0006; -0.0007; 0.0029; 0.0010; -0.0002; 0.0023		17.9200; 15.9500; 16.3700; 17.9300; 18.7600; 19.4700; 21.3100		peptide (per sample)	1	1	--	1	1	685000000	1	6504; 5358; 5592; 6509; 7032; 7504; 8939	1.810e+6; 2.134e+6; 4.200e+6; 2.747e+6; 1.831e+6; 1.866e+6	16.16
65.1.1	267	IRE1_LKR_WT	ISFCPK	5190000000	5190000000	186	186	0	312	Tryptic	16.16	0	102	107	K.ISFCPK.D	2							0.0015	0.028	191.44	161.6		161.6	376.196	376.194	4.34	0	750.377	750.373	0.0033		17.92		peptide (MS2)	1	1	4625	1	1	685000000	1	6504	1810000	16.16
65.1.2	205	IRE1_LKR_WT	ISFCPK	5190000000	5190000000		186	0	312	Tryptic	16.16	0	102	107	K.ISFCPK.D	2							0.00021	0.0039	286	219.4		219.4	376.194	376.194	0.76	0	750.374	750.373	0.0006		15.95		peptide (MS2)	1	1	3686	1	1	685000000	1	5358	2130000	16.16
65.1.3	217	IRE1_LKR_WT	ISFCPK	5190000000	5190000000		186	0	312	Tryptic	16.16	0	102	107	K.ISFCPK.D	2							0.00012	0.0023	311.71	187.1		187.1	376.194	376.194	-0.95	0	750.373	750.373	-0.0007		16.37		peptide (MS2)	1	1	3879	1	1	685000000	1	5592	4200000	16.16
65.1.4	268	IRE1_LKR_WT	ISFCPK	5190000000	5190000000		186	0	312	Tryptic	16.16	0	102	107	K.ISFCPK.D	2							0.00075	0.014	246.52	210.2		210.2	376.195	376.194	3.85	0	750.376	750.373	0.0029		17.93		peptide (MS2)	1	1	4630	1	1	685000000	1	6509	2750000	16.16
65.1.5	291	IRE1_LKR_WT	ISFCPK	5190000000	5190000000		186	0	312	Tryptic	16.16	0	102	107	K.ISFCPK.D	2							0.0011	0.02	224.46	184.4		184.4	376.195	376.194	1.33	0	750.374	750.373	0.001		18.76		peptide (MS2)	1	1	5101	1	1	685000000	1	7032	1830000	16.16
65.1.6	330	IRE1_LKR_WT	ISFCPK	5190000000	5190000000		186	0	312	Tryptic	16.16	0	102	107	K.ISFCPK.D	2							0.001	0.019	148.79	148.8		148.8	376.194	376.194	-0.3	0	750.373	750.373	-0.0002		19.47		peptide (MS2)	1	1	5561	1	1	685000000	1	7504	1830000	16.16
65.1.7	440	IRE1_LKR_WT	ISFCPK	5190000000	5190000000		186	0	312	Tryptic	16.16	0	102	107	K.ISFCPK.D	2							0.0024	0.042	70.58	69.7		69.7	376.195	376.194	3.03	0	750.376	750.373	0.0023		21.31		peptide (MS2)	1	1	7111	1	1	685000000	1	8939	1870000	16.16
66	981; 1034	IRE1_LKR_WT	CPKDVLGHGAEGTIVY	15600000000	15500000000	31	31	0	48	Chymotryptic	18.6	1	105	120	F.CPKDVLGHGAEGTIVY.R	2							2.89e-8 - 3.49e-8	5.56e-7 - 6.71e-7	526.12 - 553.78	526.1 - 553.8		526.1 - 553.8	858.4244 - 858.4247	858.425	-0.28; 0.00	0	1714.8343 - 1714.8348	1714.83	-0.0005; 0.0000		18.3600; 18.8800		peptide (many samples)	2	1	--	2	1	2320000000	1	9348; 9840	8.988e+6; 6.054e+6	18.6
66.1	981; 1034	IRE1_LKR_WT	CPKDVLGHGAEGTIVY	15500000000	15500000000	31	31	0	48	Chymotryptic	18.6	1	105	120	F.CPKDVLGHGAEGTIVY.R	2							2.89e-8 - 3.49e-8	5.56e-7 - 6.71e-7	526.12 - 553.78	526.1 - 553.8		526.1 - 553.8	858.4244 - 858.4247	858.425	-0.28; 0.00	0	1714.8343 - 1714.8348	1714.83	-0.0005; 0.0000		18.3600; 18.8800		peptide (per sample)	2	1	--	2	1	2320000000	1	9348; 9840	8.988e+6; 6.054e+6	18.6
66.1.1	981	IRE1_LKR_WT	CPKDVLGHGAEGTIVY	15500000000	15500000000	31	31	0	48	Chymotryptic	18.6	1	105	120	F.CPKDVLGHGAEGTIVY.R	2							2.9e-08	5.6e-07	553.78	553.8		553.8	858.424	858.425	-0.28	0	1714.83	1714.83	-0.0005		18.36		peptide (MS2)	2	1	9262	2	1	2320000000	1	9348	8990000	18.6
66.1.2	1034	IRE1_LKR_WT	CPKDVLGHGAEGTIVY	15500000000	15500000000		31	0	48	Chymotryptic	18.6	1	105	120	F.CPKDVLGHGAEGTIVY.R	2							3.5e-08	6.7e-07	526.12	526.1		526.1	858.425	858.425	0	0	1714.83	1714.83	0		18.88		peptide (MS2)	2	1	9834	2	1	2320000000	1	9840	6050000	18.6
67	1106; 990; 1001; 1045	IRE1_LKR_WT	CPKDVLGHGAEGTIVY	33400000000	33400000000	31	31	0	49	Chymotryptic	18.59	1	105	120	F.CPKDVLGHGAEGTIVY.R	3							1.00e-8 - 7.65e-4	1.93e-7 - 1.46e-2	261.24 - 554.54	261.2 - 554.5		261.2 - 554.5	572.6153 - 572.6205	572.619	-6.27; 0.03; 2.81; 1.95	0	1714.8241 - 1714.8396	1714.83	-0.0108; 0.0001; 0.0048; 0.0033		19.7800; 18.4800; 18.5500; 18.9800		peptide (many samples)	2	1	--	2	1	4420000000	1	10662; 9460; 9525; 9933	8.697e+6; 2.616e+8; 4.244e+9; 2.493e+7	18.59
67.1	1106; 990; 1001; 1045	IRE1_LKR_WT	CPKDVLGHGAEGTIVY	33400000000	33400000000	31	31	0	49	Chymotryptic	18.59	1	105	120	F.CPKDVLGHGAEGTIVY.R	3							1.00e-8 - 7.65e-4	1.93e-7 - 1.46e-2	261.24 - 554.54	261.2 - 554.5		261.2 - 554.5	572.6153 - 572.6205	572.619	-6.27; 0.03; 2.81; 1.95	0	1714.8241 - 1714.8396	1714.83	-0.0108; 0.0001; 0.0048; 0.0033		19.7800; 18.4800; 18.5500; 18.9800		peptide (per sample)	2	1	--	2	1	4420000000	1	10662; 9460; 9525; 9933	8.697e+6; 2.616e+8; 4.244e+9; 2.493e+7	18.59
67.1.1	1106	IRE1_LKR_WT	CPKDVLGHGAEGTIVY	33400000000	33400000000	31	31	0	49	Chymotryptic	18.59	1	105	120	F.CPKDVLGHGAEGTIVY.R	3							0.00076	0.015	273.39	273.4		273.4	572.615	572.619	-6.27	0	1714.82	1714.83	-0.0108		19.78		peptide (MS2)	2	1	10797	2	1	4420000000	1	10662	8700000	18.59
67.1.2	990	IRE1_LKR_WT	CPKDVLGHGAEGTIVY	33400000000	33400000000		31	0	49	Chymotryptic	18.59	1	105	120	F.CPKDVLGHGAEGTIVY.R	3							7.6e-08	1.5e-06	424.43	424.4		424.4	572.619	572.619	0.03	0	1714.83	1714.83	0.0001		18.48		peptide (MS2)	2	1	9398	2	1	4420000000	1	9460	262000000	18.59
67.1.3	1001	IRE1_LKR_WT	CPKDVLGHGAEGTIVY	33400000000	33400000000		31	0	49	Chymotryptic	18.59	1	105	120	F.CPKDVLGHGAEGTIVY.R	3							1e-08	1.9e-07	554.54	554.5		554.5	572.62	572.619	2.81	0	1714.84	1714.83	0.0048		18.55		peptide (MS2)	2	1	9476	2	1	4420000000	1	9525	4240000000	18.59
67.1.4	1045	IRE1_LKR_WT	CPKDVLGHGAEGTIVY	33400000000	33400000000		31	0	49	Chymotryptic	18.59	1	105	120	F.CPKDVLGHGAEGTIVY.R	3							0.00051	0.0098	261.24	261.2		261.2	572.62	572.619	1.95	0	1714.84	1714.83	0.0033		18.98		peptide (MS2)	2	1	9935	2	1	4420000000	1	9933	24900000	18.59
68	325; 266; 270; 284; 302; 349; 363; 371; 374; 404; 439; 461; 490; 498; 518; 523; 539; 556; 578; 596; 608; 617	IRE1_LKR_WT	DVLGHGAEGTIVYR	3290000000	3290000000	55	55	0	95	Tryptic	18.28	0	108	121	K.DVLGHGAEGTIVYR.G	2							9.41e-14 - 5.99e-4	1.73e-12 - 1.10e-2	216.21 - 872.69	216.2 - 872.7		216.2 - 872.7	743.8843 - 743.8903	743.886	0.32; -0.01; 0.40; 0.24; 0.57; -1.73; 5.66; 1.14; -1.57; 0.48; 0.81; -0.75; 1.47; 1.31; -1.32; 1.63; -2.39; 0.98	0	1485.7540 - 1485.7660	1485.76	0.0005; -0.0000; 0.0006; 0.0004; 0.0008; -0.0026; 0.0084; 0.0017; -0.0023; 0.0007; 0.0012; -0.0011; 0.0022; 0.0019; -0.0020; 0.0024; -0.0036; 0.0015		19.4000; 17.9000; 18.1400; 18.5600; 18.9800; 19.8200; 20.0300; 20.1700; 20.2500; 20.6800; 21.2800; 21.7100; 22.0500; 22.2500; 22.5500; 22.6900; 23.1300; 23.5600; 23.9900; 24.4100; 24.8300; 25.2800		peptide (many samples)	1	1	--	1	1	519000000	1	7464; 6495; 6618; 6910; 7163; 7717; 7872; 7985; 8051; 8405; 8915; 9226; 9500; 9656; 9885; 9962; 10222; 10447; 10670; 10922; 11145; 11363	9.434e+5; 9.125e+5; 7.234e+5; 7.629e+6; 1.911e+6; 1.078e+6; 1.395e+6; 7.693e+5; 6.037e+5; 4.340e+5; 4.227e+5; 6.849e+5; 7.666e+5; 4.104e+5; 9.318e+5; 5.631e+5; 3.508e+5; 4.093e+5; 5.400e+5; 7.948e+5; 1.851e+6; 7.496e+5	18.28
68.1	325; 266; 270; 284; 302; 349; 363; 371; 374; 404; 439; 461; 490; 498; 518; 523; 539; 556; 578; 596; 608; 617	IRE1_LKR_WT	DVLGHGAEGTIVYR	3290000000	3290000000	55	55	0	95	Tryptic	18.28	0	108	121	K.DVLGHGAEGTIVYR.G	2							9.41e-14 - 5.99e-4	1.73e-12 - 1.10e-2	216.21 - 872.69	216.2 - 872.7		216.2 - 872.7	743.8843 - 743.8903	743.886	0.32; -0.01; 0.40; 0.24; 0.57; -1.73; 5.66; 1.14; -1.57; 0.48; 0.81; -0.75; 1.47; 1.31; -1.32; 1.63; -2.39; 0.98	0	1485.7540 - 1485.7660	1485.76	0.0005; -0.0000; 0.0006; 0.0004; 0.0008; -0.0026; 0.0084; 0.0017; -0.0023; 0.0007; 0.0012; -0.0011; 0.0022; 0.0019; -0.0020; 0.0024; -0.0036; 0.0015		19.4000; 17.9000; 18.1400; 18.5600; 18.9800; 19.8200; 20.0300; 20.1700; 20.2500; 20.6800; 21.2800; 21.7100; 22.0500; 22.2500; 22.5500; 22.6900; 23.1300; 23.5600; 23.9900; 24.4100; 24.8300; 25.2800		peptide (per sample)	1	1	--	1	1	519000000	1	7464; 6495; 6618; 6910; 7163; 7717; 7872; 7985; 8051; 8405; 8915; 9226; 9500; 9656; 9885; 9962; 10222; 10447; 10670; 10922; 11145; 11363	9.434e+5; 9.125e+5; 7.234e+5; 7.629e+6; 1.911e+6; 1.078e+6; 1.395e+6; 7.693e+5; 6.037e+5; 4.340e+5; 4.227e+5; 6.849e+5; 7.666e+5; 4.104e+5; 9.318e+5; 5.631e+5; 3.508e+5; 4.093e+5; 5.400e+5; 7.948e+5; 1.851e+6; 7.496e+5	18.28
68.1.1	325	IRE1_LKR_WT	DVLGHGAEGTIVYR	3290000000	3290000000	55	55	0	95	Tryptic	18.28	0	108	121	K.DVLGHGAEGTIVYR.G	2							1e-06	1.9e-05	490.08	490.1		490.1	743.886	743.886	0.32	0	1485.76	1485.76	0.0005		19.4		peptide (MS2)	1	1	5527	1	1	519000000	1	7464	943000	18.28
68.1.2	266	IRE1_LKR_WT	DVLGHGAEGTIVYR	3290000000	3290000000		55	0	95	Tryptic	18.28	0	108	121	K.DVLGHGAEGTIVYR.G	2							0.0006	0.011	216.21	216.2		216.2	743.886	743.886	-0.01	0	1485.76	1485.76	0		17.9		peptide (MS2)	1	1	4619	1	1	519000000	1	6495	912000	18.28
68.1.3	270	IRE1_LKR_WT	DVLGHGAEGTIVYR	3290000000	3290000000		55	0	95	Tryptic	18.28	0	108	121	K.DVLGHGAEGTIVYR.G	2							9.3e-07	1.7e-05	518.08	518.1		518.1	743.886	743.886	0.4	0	1485.76	1485.76	0.0006		18.14		peptide (MS2)	1	1	4721	1	1	519000000	1	6618	723000	18.28
68.1.4	284	IRE1_LKR_WT	DVLGHGAEGTIVYR	3290000000	3290000000		55	0	95	Tryptic	18.28	0	108	121	K.DVLGHGAEGTIVYR.G	2							9.4e-14	1.7e-12	872.69	872.7		872.7	743.886	743.886	0.24	0	1485.76	1485.76	0.0004		18.56		peptide (MS2)	1	1	4992	1	1	519000000	1	6910	7630000	18.28
68.1.5	302	IRE1_LKR_WT	DVLGHGAEGTIVYR	3290000000	3290000000		55	0	95	Tryptic	18.28	0	108	121	K.DVLGHGAEGTIVYR.G	2							1.3e-08	2.4e-07	646.4	646.4		646.4	743.886	743.886	0.57	0	1485.76	1485.76	0.0008		18.98		peptide (MS2)	1	1	5218	1	1	519000000	1	7163	1910000	18.28
68.1.6	349	IRE1_LKR_WT	DVLGHGAEGTIVYR	3290000000	3290000000		55	0	95	Tryptic	18.28	0	108	121	K.DVLGHGAEGTIVYR.G	2							7.7e-08	1.4e-06	595.43	595.4		595.4	743.885	743.886	-1.73	0	1485.76	1485.76	-0.0026		19.82		peptide (MS2)	1	1	5746	1	1	519000000	1	7717	1080000	18.28
68.1.7	363	IRE1_LKR_WT	DVLGHGAEGTIVYR	3290000000	3290000000		55	0	95	Tryptic	18.28	0	108	121	K.DVLGHGAEGTIVYR.G	2							6.5e-06	0.00012	416.6	416.6		416.6	743.89	743.886	5.66	0	1485.77	1485.76	0.0084		20.03		peptide (MS2)	1	1	5900	1	1	519000000	1	7872	1400000	18.28
68.1.8	371	IRE1_LKR_WT	DVLGHGAEGTIVYR	3290000000	3290000000		55	0	95	Tryptic	18.28	0	108	121	K.DVLGHGAEGTIVYR.G	2							1e-06	1.9e-05	492.19	492.2		492.2	743.887	743.886	1.14	0	1485.76	1485.76	0.0017		20.17		peptide (MS2)	1	1	6028	1	1	519000000	1	7985	769000	18.28
68.1.9	374	IRE1_LKR_WT	DVLGHGAEGTIVYR	3290000000	3290000000		55	0	95	Tryptic	18.28	0	108	121	K.DVLGHGAEGTIVYR.G	2							1.1e-06	2e-05	457.7	457.7		457.7	743.885	743.886	-1.57	0	1485.76	1485.76	-0.0023		20.25		peptide (MS2)	1	1	6100	1	1	519000000	1	8051	604000	18.28
68.1.10	404	IRE1_LKR_WT	DVLGHGAEGTIVYR	3290000000	3290000000		55	0	95	Tryptic	18.28	0	108	121	K.DVLGHGAEGTIVYR.G	2							4.7e-05	0.00087	324.33	324.3		324.3	743.886	743.886	0.48	0	1485.76	1485.76	0.0007		20.68		peptide (MS2)	1	1	6518	1	1	519000000	1	8405	434000	18.28
68.1.11	439	IRE1_LKR_WT	DVLGHGAEGTIVYR	3290000000	3290000000		55	0	95	Tryptic	18.28	0	108	121	K.DVLGHGAEGTIVYR.G	2							1e-06	1.9e-05	485.07	485.1		485.1	743.887	743.886	0.81	0	1485.76	1485.76	0.0012		21.28		peptide (MS2)	1	1	7089	1	1	519000000	1	8915	423000	18.28
68.1.12	461	IRE1_LKR_WT	DVLGHGAEGTIVYR	3290000000	3290000000		55	0	95	Tryptic	18.28	0	108	121	K.DVLGHGAEGTIVYR.G	2							1.4e-08	2.6e-07	576.95	576.9		576.9	743.885	743.886	-0.75	0	1485.76	1485.76	-0.0011		21.71		peptide (MS2)	1	1	7371	1	1	519000000	1	9226	685000	18.28
68.1.13	490	IRE1_LKR_WT	DVLGHGAEGTIVYR	3290000000	3290000000		55	0	95	Tryptic	18.28	0	108	121	K.DVLGHGAEGTIVYR.G	2							0.00014	0.0026	250.45	250.5		250.5	743.887	743.886	1.14	0	1485.76	1485.76	0.0017		22.05		peptide (MS2)	1	1	7662	1	1	519000000	1	9500	767000	18.28
68.1.14	498	IRE1_LKR_WT	DVLGHGAEGTIVYR	3290000000	3290000000		55	0	95	Tryptic	18.28	0	108	121	K.DVLGHGAEGTIVYR.G	2							9.9e-05	0.0018	264.1	264.1		264.1	743.887	743.886	1.47	0	1485.76	1485.76	0.0022		22.25		peptide (MS2)	1	1	7830	1	1	519000000	1	9656	410000	18.28
68.1.15	518	IRE1_LKR_WT	DVLGHGAEGTIVYR	3290000000	3290000000		55	0	95	Tryptic	18.28	0	108	121	K.DVLGHGAEGTIVYR.G	2							8e-07	1.5e-05	539.26	539.3		539.3	743.887	743.886	1.31	0	1485.76	1485.76	0.0019		22.55		peptide (MS2)	1	1	8070	1	1	519000000	1	9885	932000	18.28
68.1.16	523	IRE1_LKR_WT	DVLGHGAEGTIVYR	3290000000	3290000000		55	0	95	Tryptic	18.28	0	108	121	K.DVLGHGAEGTIVYR.G	2							0.00029	0.0053	269.86	269.9		269.9	743.885	743.886	-1.32	0	1485.76	1485.76	-0.002		22.69		peptide (MS2)	1	1	8130	1	1	519000000	1	9962	563000	18.28
68.1.17	539	IRE1_LKR_WT	DVLGHGAEGTIVYR	3290000000	3290000000		55	0	95	Tryptic	18.28	0	108	121	K.DVLGHGAEGTIVYR.G	2							0.00042	0.0077	222.83	222.8		222.8	743.887	743.886	1.63	0	1485.76	1485.76	0.0024		23.13		peptide (MS2)	1	1	8346	1	1	519000000	1	10222	351000	18.28
68.1.18	556	IRE1_LKR_WT	DVLGHGAEGTIVYR	3290000000	3290000000		55	0	95	Tryptic	18.28	0	108	121	K.DVLGHGAEGTIVYR.G	2							3.7e-06	6.9e-05	373.73	373.7		373.7	743.885	743.886	-1.73	0	1485.76	1485.76	-0.0026		23.56		peptide (MS2)	1	1	8513	1	1	519000000	1	10447	409000	18.28
68.1.19	578	IRE1_LKR_WT	DVLGHGAEGTIVYR	3290000000	3290000000		55	0	95	Tryptic	18.28	0	108	121	K.DVLGHGAEGTIVYR.G	2							1.2e-05	0.00022	413.72	413.7		413.7	743.884	743.886	-2.39	0	1485.75	1485.76	-0.0036		23.99		peptide (MS2)	1	1	8675	1	1	519000000	1	10670	540000	18.28
68.1.20	596	IRE1_LKR_WT	DVLGHGAEGTIVYR	3290000000	3290000000		55	0	95	Tryptic	18.28	0	108	121	K.DVLGHGAEGTIVYR.G	2							9.4e-09	1.7e-07	621.59	621.6		621.6	743.886	743.886	0.24	0	1485.76	1485.76	0.0004		24.41		peptide (MS2)	1	1	8868	1	1	519000000	1	10922	795000	18.28
68.1.21	608	IRE1_LKR_WT	DVLGHGAEGTIVYR	3290000000	3290000000		55	0	95	Tryptic	18.28	0	108	121	K.DVLGHGAEGTIVYR.G	2							1.3e-07	2.4e-06	589.44	589.4		589.4	743.887	743.886	1.47	0	1485.76	1485.76	0.0022		24.83		peptide (MS2)	1	1	9019	1	1	519000000	1	11145	1850000	18.28
68.1.22	617	IRE1_LKR_WT	DVLGHGAEGTIVYR	3290000000	3290000000		55	0	95	Tryptic	18.28	0	108	121	K.DVLGHGAEGTIVYR.G	2							1.6e-07	2.9e-06	468.37	468.4		468.4	743.887	743.886	0.98	0	1485.76	1485.76	0.0015		25.28		peptide (MS2)	1	1	9203	1	1	519000000	1	11363	750000	18.28
69	355; 258; 271; 285; 304; 315; 329; 379; 383; 403; 407; 432; 450; 455; 485; 511; 529; 542; 563; 585; 602; 616	IRE1_LKR_WT	DVLGHGAEGTIVYR	5390000000	5390000000	55	55	0	96	Tryptic	18.28	0	108	121	K.DVLGHGAEGTIVYR.G	3							4.65e-12 - 1.36e-4	8.57e-11 - 2.49e-3	182.37 - 732.68	182.4 - 732.7		182.4 - 732.7	496.2594 - 496.2607	496.26	-0.18; 0.25; 0.43; 0.00; 0.19; -0.12; 0.62; -0.61; -0.43; -0.06; -0.31; -0.68; -0.74; 1.85	0	1485.7565 - 1485.7603	1485.76	-0.0003; 0.0004; 0.0006; 0.0000; 0.0003; -0.0002; 0.0009; -0.0009; -0.0006; -0.0001; -0.0005; -0.0010; -0.0011; 0.0028		19.8800; 17.7300; 18.1500; 18.5800; 19.0000; 19.1800; 19.4600; 20.3100; 20.3600; 20.6600; 20.7400; 21.1600; 21.4300; 21.5800; 22.0000; 22.4300; 22.8500; 23.2700; 23.6900; 24.2200; 24.6400; 25.1200		peptide (many samples)	1	1	--	1	1	840000000	1	7768; 6400; 6626; 6923; 7174; 7307; 7497; 8096; 8138; 8393; 8458; 8809; 9035; 9153; 9462; 9803; 10070; 10287; 10503; 10802; 11054; 11289	3.863e+6; 2.150e+6; 3.644e+6; 1.046e+7; 4.606e+6; 2.767e+6; 3.212e+6; 2.701e+6; 4.070e+6; 2.302e+6; 1.811e+6; 2.066e+6; 1.865e+6; 1.821e+6; 1.678e+6; 2.107e+6; 3.364e+6; 3.370e+6; 1.867e+6; 2.758e+6; 4.471e+6; 4.045e+6	18.28
69.1	355; 258; 271; 285; 304; 315; 329; 379; 383; 403; 407; 432; 450; 455; 485; 511; 529; 542; 563; 585; 602; 616	IRE1_LKR_WT	DVLGHGAEGTIVYR	5390000000	5390000000	55	55	0	96	Tryptic	18.28	0	108	121	K.DVLGHGAEGTIVYR.G	3							4.65e-12 - 1.36e-4	8.57e-11 - 2.49e-3	182.37 - 732.68	182.4 - 732.7		182.4 - 732.7	496.2594 - 496.2607	496.26	-0.18; 0.25; 0.43; 0.00; 0.19; -0.12; 0.62; -0.61; -0.43; -0.06; -0.31; -0.68; -0.74; 1.85	0	1485.7565 - 1485.7603	1485.76	-0.0003; 0.0004; 0.0006; 0.0000; 0.0003; -0.0002; 0.0009; -0.0009; -0.0006; -0.0001; -0.0005; -0.0010; -0.0011; 0.0028		19.8800; 17.7300; 18.1500; 18.5800; 19.0000; 19.1800; 19.4600; 20.3100; 20.3600; 20.6600; 20.7400; 21.1600; 21.4300; 21.5800; 22.0000; 22.4300; 22.8500; 23.2700; 23.6900; 24.2200; 24.6400; 25.1200		peptide (per sample)	1	1	--	1	1	840000000	1	7768; 6400; 6626; 6923; 7174; 7307; 7497; 8096; 8138; 8393; 8458; 8809; 9035; 9153; 9462; 9803; 10070; 10287; 10503; 10802; 11054; 11289	3.863e+6; 2.150e+6; 3.644e+6; 1.046e+7; 4.606e+6; 2.767e+6; 3.212e+6; 2.701e+6; 4.070e+6; 2.302e+6; 1.811e+6; 2.066e+6; 1.865e+6; 1.821e+6; 1.678e+6; 2.107e+6; 3.364e+6; 3.370e+6; 1.867e+6; 2.758e+6; 4.471e+6; 4.045e+6	18.28
69.1.1	355	IRE1_LKR_WT	DVLGHGAEGTIVYR	5390000000	5390000000	55	55	0	96	Tryptic	18.28	0	108	121	K.DVLGHGAEGTIVYR.G	3							3.5e-08	6.4e-07	444.02	444		444	496.26	496.26	-0.18	0	1485.76	1485.76	-0.0003		19.88		peptide (MS2)	1	1	5796	1	1	840000000	1	7768	3860000	18.28
69.1.2	258	IRE1_LKR_WT	DVLGHGAEGTIVYR	5390000000	5390000000		55	0	96	Tryptic	18.28	0	108	121	K.DVLGHGAEGTIVYR.G	3							4.4e-07	8.1e-06	403.8	403.8		403.8	496.26	496.26	0.25	0	1485.76	1485.76	0.0004		17.73		peptide (MS2)	1	1	4542	1	1	840000000	1	6400	2150000	18.28
69.1.3	271	IRE1_LKR_WT	DVLGHGAEGTIVYR	5390000000	5390000000		55	0	96	Tryptic	18.28	0	108	121	K.DVLGHGAEGTIVYR.G	3							4.6e-11	8.6e-10	650.82	650.8		650.8	496.26	496.26	0.43	0	1485.76	1485.76	0.0006		18.15		peptide (MS2)	1	1	4727	1	1	840000000	1	6626	3640000	18.28
69.1.4	285	IRE1_LKR_WT	DVLGHGAEGTIVYR	5390000000	5390000000		55	0	96	Tryptic	18.28	0	108	121	K.DVLGHGAEGTIVYR.G	3							4.6e-12	8.6e-11	732.68	732.7		732.7	496.26	496.26	0	0	1485.76	1485.76	0		18.58		peptide (MS2)	1	1	5004	1	1	840000000	1	6923	10500000	18.28
69.1.5	304	IRE1_LKR_WT	DVLGHGAEGTIVYR	5390000000	5390000000		55	0	96	Tryptic	18.28	0	108	121	K.DVLGHGAEGTIVYR.G	3							2.5e-08	4.7e-07	554.16	554.2		554.2	496.26	496.26	0.19	0	1485.76	1485.76	0.0003		19		peptide (MS2)	1	1	5231	1	1	840000000	1	7174	4610000	18.28
69.1.6	315	IRE1_LKR_WT	DVLGHGAEGTIVYR	5390000000	5390000000		55	0	96	Tryptic	18.28	0	108	121	K.DVLGHGAEGTIVYR.G	3							3.8e-09	7e-08	565.5	565.5		565.5	496.26	496.26	-0.12	0	1485.76	1485.76	-0.0002		19.18		peptide (MS2)	1	1	5380	1	1	840000000	1	7307	2770000	18.28
69.1.7	329	IRE1_LKR_WT	DVLGHGAEGTIVYR	5390000000	5390000000		55	0	96	Tryptic	18.28	0	108	121	K.DVLGHGAEGTIVYR.G	3							7.6e-08	1.4e-06	397.95	398		398	496.26	496.26	0.19	0	1485.76	1485.76	0.0003		19.46		peptide (MS2)	1	1	5556	1	1	840000000	1	7497	3210000	18.28
69.1.8	379	IRE1_LKR_WT	DVLGHGAEGTIVYR	5390000000	5390000000		55	0	96	Tryptic	18.28	0	108	121	K.DVLGHGAEGTIVYR.G	3							5.7e-08	1.1e-06	415.34	415.3		415.3	496.26	496.26	0.19	0	1485.76	1485.76	0.0003		20.31		peptide (MS2)	1	1	6151	1	1	840000000	1	8096	2700000	18.28
69.1.9	383	IRE1_LKR_WT	DVLGHGAEGTIVYR	5390000000	5390000000		55	0	96	Tryptic	18.28	0	108	121	K.DVLGHGAEGTIVYR.G	3							6.6e-06	0.00012	356.84	356.8		356.8	496.26	496.26	0.62	0	1485.76	1485.76	0.0009		20.36		peptide (MS2)	1	1	6197	1	1	840000000	1	8138	4070000	18.28
69.1.10	403	IRE1_LKR_WT	DVLGHGAEGTIVYR	5390000000	5390000000		55	0	96	Tryptic	18.28	0	108	121	K.DVLGHGAEGTIVYR.G	3							3.4e-06	6.3e-05	340.28	340.3		340.3	496.26	496.26	-0.61	0	1485.76	1485.76	-0.0009		20.66		peptide (MS2)	1	1	6500	1	1	840000000	1	8393	2300000	18.28
69.1.11	407	IRE1_LKR_WT	DVLGHGAEGTIVYR	5390000000	5390000000		55	0	96	Tryptic	18.28	0	108	121	K.DVLGHGAEGTIVYR.G	3							6.2e-08	1.1e-06	369.73	369.7		369.7	496.26	496.26	-0.43	0	1485.76	1485.76	-0.0006		20.74		peptide (MS2)	1	1	6581	1	1	840000000	1	8458	1810000	18.28
69.1.12	432	IRE1_LKR_WT	DVLGHGAEGTIVYR	5390000000	5390000000		55	0	96	Tryptic	18.28	0	108	121	K.DVLGHGAEGTIVYR.G	3							5.7e-08	1.1e-06	435.78	435.8		435.8	496.26	496.26	-0.06	0	1485.76	1485.76	-0.0001		21.16		peptide (MS2)	1	1	6967	1	1	840000000	1	8809	2070000	18.28
69.1.13	450	IRE1_LKR_WT	DVLGHGAEGTIVYR	5390000000	5390000000		55	0	96	Tryptic	18.28	0	108	121	K.DVLGHGAEGTIVYR.G	3							6.2e-08	1.1e-06	367.5	367.5		367.5	496.26	496.26	-0.43	0	1485.76	1485.76	-0.0006		21.43		peptide (MS2)	1	1	7205	1	1	840000000	1	9035	1870000	18.28
69.1.14	455	IRE1_LKR_WT	DVLGHGAEGTIVYR	5390000000	5390000000		55	0	96	Tryptic	18.28	0	108	121	K.DVLGHGAEGTIVYR.G	3							6.2e-08	1.1e-06	377.12	377.1		377.1	496.26	496.26	-0.31	0	1485.76	1485.76	-0.0005		21.58		peptide (MS2)	1	1	7308	1	1	840000000	1	9153	1820000	18.28
69.1.15	485	IRE1_LKR_WT	DVLGHGAEGTIVYR	5390000000	5390000000		55	0	96	Tryptic	18.28	0	108	121	K.DVLGHGAEGTIVYR.G	3							7.6e-08	1.4e-06	376.86	376.9		376.9	496.26	496.26	0.19	0	1485.76	1485.76	0.0003		22		peptide (MS2)	1	1	7619	1	1	840000000	1	9462	1680000	18.28
69.1.16	511	IRE1_LKR_WT	DVLGHGAEGTIVYR	5390000000	5390000000		55	0	96	Tryptic	18.28	0	108	121	K.DVLGHGAEGTIVYR.G	3							7.6e-08	1.4e-06	369.55	369.6		369.6	496.26	496.26	-0.06	0	1485.76	1485.76	-0.0001		22.43		peptide (MS2)	1	1	7985	1	1	840000000	1	9803	2110000	18.28
69.1.17	529	IRE1_LKR_WT	DVLGHGAEGTIVYR	5390000000	5390000000		55	0	96	Tryptic	18.28	0	108	121	K.DVLGHGAEGTIVYR.G	3							7.8e-07	1.4e-05	317.41	317.4		317.4	496.26	496.26	-0.68	0	1485.76	1485.76	-0.001		22.85		peptide (MS2)	1	1	8224	1	1	840000000	1	10070	3360000	18.28
69.1.18	542	IRE1_LKR_WT	DVLGHGAEGTIVYR	5390000000	5390000000		55	0	96	Tryptic	18.28	0	108	121	K.DVLGHGAEGTIVYR.G	3							0.00014	0.0025	182.37	182.4		182.4	496.259	496.26	-0.74	0	1485.76	1485.76	-0.0011		23.27		peptide (MS2)	1	1	8389	1	1	840000000	1	10287	3370000	18.28
69.1.19	563	IRE1_LKR_WT	DVLGHGAEGTIVYR	5390000000	5390000000		55	0	96	Tryptic	18.28	0	108	121	K.DVLGHGAEGTIVYR.G	3							1.4e-06	2.6e-05	255.8	255.8		255.8	496.26	496.26	-0.12	0	1485.76	1485.76	-0.0002		23.69		peptide (MS2)	1	1	8551	1	1	840000000	1	10503	1870000	18.28
69.1.20	585	IRE1_LKR_WT	DVLGHGAEGTIVYR	5390000000	5390000000		55	0	96	Tryptic	18.28	0	108	121	K.DVLGHGAEGTIVYR.G	3							1.4e-06	2.6e-05	271.37	271.4		271.4	496.26	496.26	-0.43	0	1485.76	1485.76	-0.0006		24.22		peptide (MS2)	1	1	8768	1	1	840000000	1	10802	2760000	18.28
69.1.21	602	IRE1_LKR_WT	DVLGHGAEGTIVYR	5390000000	5390000000		55	0	96	Tryptic	18.28	0	108	121	K.DVLGHGAEGTIVYR.G	3							6.2e-07	1.2e-05	333.18	333.2		333.2	496.26	496.26	-0.68	0	1485.76	1485.76	-0.001		24.64		peptide (MS2)	1	1	8955	1	1	840000000	1	11054	4470000	18.28
69.1.22	616	IRE1_LKR_WT	DVLGHGAEGTIVYR	5390000000	5390000000		55	0	96	Tryptic	18.28	0	108	121	K.DVLGHGAEGTIVYR.G	3							9.5e-07	1.8e-05	298.19	298.2		298.2	496.261	496.26	1.85	0	1485.76	1485.76	0.0028		25.12		peptide (MS2)	1	1	9143	1	1	840000000	1	11289	4040000	18.28
70	795; 800	IRE1_LKR_WT	GHGAEGTIVY	1920000000	1920000000	101	101	0	177	Chymotryptic	15.59	0	111	120	L.GHGAEGTIVY.R	2							2.09e-7 - 1.93e-3	4.03e-6 - 3.63e-2	193.07 - 523.58	193.1 - 523.6		193.1 - 523.6	502.2461 - 502.2465	502.246	1.45; 0.60	0	1002.4776 - 1002.4785	1002.48	0.0015; 0.0006		15.4400; 15.5800		peptide (many samples)	2	1	--	2	1	191000000	1	6695; 6801	5.493e+7; 1.102e+8	15.59
70.1	795; 800	IRE1_LKR_WT	GHGAEGTIVY	1920000000	1920000000	101	101	0	177	Chymotryptic	15.59	0	111	120	L.GHGAEGTIVY.R	2							2.09e-7 - 1.93e-3	4.03e-6 - 3.63e-2	193.07 - 523.58	193.1 - 523.6		193.1 - 523.6	502.2461 - 502.2465	502.246	1.45; 0.60	0	1002.4776 - 1002.4785	1002.48	0.0015; 0.0006		15.4400; 15.5800		peptide (per sample)	2	1	--	2	1	191000000	1	6695; 6801	5.493e+7; 1.102e+8	15.59
70.1.1	795	IRE1_LKR_WT	GHGAEGTIVY	1920000000	1920000000	101	101	0	177	Chymotryptic	15.59	0	111	120	L.GHGAEGTIVY.R	2							2.1e-07	4e-06	523.58	523.6		523.6	502.247	502.246	1.45	0	1002.48	1002.48	0.0015		15.44		peptide (MS2)	2	1	6222	2	1	191000000	1	6695	54900000	15.59
70.1.2	800	IRE1_LKR_WT	GHGAEGTIVY	1920000000	1920000000		101	0	177	Chymotryptic	15.59	0	111	120	L.GHGAEGTIVY.R	2							0.0019	0.036	193.07	193.1		193.1	502.246	502.246	0.6	0	1002.48	1002.48	0.0006		15.58		peptide (MS2)	2	1	6324	2	1	191000000	1	6801	110000000	15.59
71	1274; 1299	IRE1_LKR_WT	RGMFDNRDVAVKRILPECF	1100000000	1100000000	339	339	1	549	Chymotryptic	22.1	1	121	139	Y.RGMFDNRDVAVKRILPECF.S	3							2.67e-7 - 1.60e-3	5.14e-6 - 3.02e-2	188.90 - 443.98	188.9 - 444.0		188.9 - 444.0	775.0633 - 775.0650	775.065	0.26; -1.94	0	2322.1680 - 2322.1731	2322.17	0.0006; -0.0045		22.0100; 22.4700		peptide (many samples)	2	1	--	2	1	122000000	1	12915; 13392	3.085e+7; 1.644e+7	22.1
71.1	1274; 1299	IRE1_LKR_WT	RGMFDNRDVAVKRILPECF	1100000000	1100000000	339	339	1	549	Chymotryptic	22.1	1	121	139	Y.RGMFDNRDVAVKRILPECF.S	3							2.67e-7 - 1.60e-3	5.14e-6 - 3.02e-2	188.90 - 443.98	188.9 - 444.0		188.9 - 444.0	775.0633 - 775.0650	775.065	0.26; -1.94	0	2322.1680 - 2322.1731	2322.17	0.0006; -0.0045		22.0100; 22.4700		peptide (per sample)	2	1	--	2	1	122000000	1	12915; 13392	3.085e+7; 1.644e+7	22.1
71.1.1	1274	IRE1_LKR_WT	RGMFDNRDVAVKRILPECF	1100000000	1100000000	339	339	1	549	Chymotryptic	22.1	1	121	139	Y.RGMFDNRDVAVKRILPECF.S	3							2.7e-07	5.1e-06	443.98	444		444	775.065	775.065	0.26	0	2322.17	2322.17	0.0006		22.01		peptide (MS2)	2	1	13415	2	1	122000000	1	12915	30800000	22.1
71.1.2	1299	IRE1_LKR_WT	RGMFDNRDVAVKRILPECF	1100000000	1100000000		339	1	549	Chymotryptic	22.1	1	121	139	Y.RGMFDNRDVAVKRILPECF.S	3							0.0016	0.03	188.9	188.9		188.9	775.063	775.065	-1.94	0	2322.17	2322.17	-0.0045		22.47		peptide (MS2)	2	1	14022	2	1	122000000	1	13392	16400000	22.1
72	1279; 1301	IRE1_LKR_WT	RGMFDNRDVAVKRILPECF	3220000000	3220000000	339	339	1	550	Chymotryptic	22.17	1	121	139	Y.RGMFDNRDVAVKRILPECF.S	4							8.12e-4 - 4.53e-2	1.55e-2 - 4.11e-1	158.37 - 198.72	158.4 - 198.7		158.4 - 198.7	581.5466 - 581.5503	581.55	-0.24; -6.55	0	2322.1573 - 2322.1719	2322.17	-0.0006; -0.0152		22.0500; 22.5100		peptide (many samples)	2	1	--	2	1	328000000	1	12955; 13434	1.890e+8; 1.942e+7	22.17
72.1	1279; 1301	IRE1_LKR_WT	RGMFDNRDVAVKRILPECF	3220000000	3220000000	339	339	1	550	Chymotryptic	22.17	1	121	139	Y.RGMFDNRDVAVKRILPECF.S	4							8.12e-4 - 4.53e-2	1.55e-2 - 4.11e-1	158.37 - 198.72	158.4 - 198.7		158.4 - 198.7	581.5466 - 581.5503	581.55	-0.24; -6.55	0	2322.1573 - 2322.1719	2322.17	-0.0006; -0.0152		22.0500; 22.5100		peptide (per sample)	2	1	--	2	1	328000000	1	12955; 13434	1.890e+8; 1.942e+7	22.17
72.1.1	1279	IRE1_LKR_WT	RGMFDNRDVAVKRILPECF	3220000000	3220000000	339	339	1	550	Chymotryptic	22.17	1	121	139	Y.RGMFDNRDVAVKRILPECF.S	4							0.00081	0.015	198.72	198.7		198.7	581.55	581.55	-0.24	0	2322.17	2322.17	-0.0006		22.05		peptide (MS2)	2	1	13469	2	1	328000000	1	12955	189000000	22.17
72.1.2	1301	IRE1_LKR_WT	RGMFDNRDVAVKRILPECF	3220000000	3220000000		339	1	550	Chymotryptic	22.17	1	121	139	Y.RGMFDNRDVAVKRILPECF.S	4							0.045	0.41	158.37	158.4		158.4	581.547	581.55	-6.55	0	2322.16	2322.17	-0.0152		22.51		peptide (MS2)	2	1	14076	2	1	328000000	1	13434	19400000	22.17
73	1281	IRE1_LKR_WT	RGMFDNRDVAVKRILPECF	12800000	12800000	338	338	0	547	Chymotryptic	20.68	1	121	139	Y.RGMFDnRDVAVKRILPECF.S	2	N6(Deamidated/0.9840)	N	126	Deamidated/0.9840	11	6	1.5e-06	2.9e-05	404.62	404.6		404.6	1162.6	1162.59	9.33	0	2323.18	2323.16	0.0217		22.12		peptide (many samples)	2	1	13553	2	1	4680000	1	13028	34900000	20.68
74	1302	IRE1_LKR_WT	RGMFDNRDVAVKRILPECF	383000000	383000000	338	338	0	548	Chymotryptic	22.24	1	121	139	Y.RGMFDnRDVAVKRILPECF.S	4	N6(Deamidated/0.9840)	N	126	Deamidated/0.9840	11	6	0.19	0.77	89.7	89.7		89.7	581.801	581.796	8.21	0	2323.18	2323.16	0.0191	0.07	22.51		peptide (many samples)	2	1	14077	2	1	32900000	1	13434	19400000	22.24
75	1233; 1209; 1251	IRE1_LKR_WT	RGMFDNRDVAVKRILPECF	204000000	204000000	337	337	1	543	Chymotryptic	20.65	1	121	139	Y.RGmFDNRDVAVKRILPECF.S	2	M3(Oxidation/15.9949)	M	123	Oxidation/15.9949	9	3	2.16e-7 - 5.11e-5	4.16e-6 - 9.83e-4	247.19 - 385.57	247.2 - 385.6		247.2 - 385.6	1170.0872 - 1170.0949	1170.09	3.36; -3.22; -2.28	0	2338.1598 - 2338.1752	2338.17	0.0078; -0.0075; -0.0053		21.4100; 21.1500; 21.6100		peptide (many samples)	2	1	--	2	1	25400000	1	12311; 12045; 12518	1.773e+7; 1.080e+7; 3.698e+7	20.65
75.1	1233; 1209; 1251	IRE1_LKR_WT	RGMFDNRDVAVKRILPECF	204000000	204000000	337	337	1	543	Chymotryptic	20.65	1	121	139	Y.RGmFDNRDVAVKRILPECF.S	2	M3(Oxidation/15.9949)	M	123	Oxidation/15.9949	9	3	2.16e-7 - 5.11e-5	4.16e-6 - 9.83e-4	247.19 - 385.57	247.2 - 385.6		247.2 - 385.6	1170.0872 - 1170.0949	1170.09	3.36; -3.22; -2.28	0	2338.1598 - 2338.1752	2338.17	0.0078; -0.0075; -0.0053		21.4100; 21.1500; 21.6100		peptide (per sample)	2	1	--	2	1	25400000	1	12311; 12045; 12518	1.773e+7; 1.080e+7; 3.698e+7	20.65
75.1.1	1233	IRE1_LKR_WT	RGMFDNRDVAVKRILPECF	204000000	204000000	337	337	1	543	Chymotryptic	20.65	1	121	139	Y.RGmFDNRDVAVKRILPECF.S	2	M3(Oxidation/15.9949)	M	123	Oxidation/15.9949	9	3	1.5e-06	2.8e-05	343.66	343.7		343.7	1170.09	1170.09	3.36	0	2338.18	2338.17	0.0078		21.41		peptide (MS2)	2	1	12697	2	1	25400000	1	12311	17700000	20.65
75.1.2	1209	IRE1_LKR_WT	RGMFDNRDVAVKRILPECF	204000000	204000000		337	1	543	Chymotryptic	20.65	1	121	139	Y.RGmFDNRDVAVKRILPECF.S	2	M3(Oxidation/15.9949)	M	123	Oxidation/15.9949	9	3	5.1e-05	0.00098	247.19	247.2		247.2	1170.09	1170.09	-3.22	0	2338.16	2338.17	-0.0075		21.15		peptide (MS2)	2	1	12384	2	1	25400000	1	12045	10800000	20.65
75.1.3	1251	IRE1_LKR_WT	RGMFDNRDVAVKRILPECF	204000000	204000000		337	1	543	Chymotryptic	20.65	1	121	139	Y.RGmFDNRDVAVKRILPECF.S	2	M3(Oxidation/15.9949)	M	123	Oxidation/15.9949	9	3	2.2e-07	4.2e-06	385.57	385.6		385.6	1170.09	1170.09	-2.28	0	2338.16	2338.17	-0.0053		21.61		peptide (MS2)	2	1	12926	2	1	25400000	1	12518	37000000	20.65
76	1252; 1196; 1234; 1263	IRE1_LKR_WT	RGMFDNRDVAVKRILPECF	2850000000	2850000000	337	337	1	544	Chymotryptic	21.6	1	121	139	Y.RGmFDNRDVAVKRILPECF.S	3	M3(Oxidation/15.9949)	M	123	Oxidation/15.9949	9	3	9.34e-8 - 1.90e-3	1.80e-6 - 3.57e-2	161.60 - 441.23	137.4 - 441.2		137.4 - 441.2	780.3930 - 780.3965	780.396	-0.64; -1.98; 0.14; -4.32	0	2338.1573 - 2338.1677	2338.17	-0.0015; -0.0046; 0.0003; -0.0101	-0.51	21.6400; 20.9800; 21.4100; 21.8300		peptide (many samples)	2	1	--	2	1	136000000	1	12545; 11858; 12313; 12735	3.010e+8; 1.670e+7; 1.865e+8; 2.544e+7	21.6
76.1	1252; 1196; 1234; 1263	IRE1_LKR_WT	RGMFDNRDVAVKRILPECF	2850000000	2850000000	337	337	1	544	Chymotryptic	21.6	1	121	139	Y.RGmFDNRDVAVKRILPECF.S	3	M3(Oxidation/15.9949)	M	123	Oxidation/15.9949	9	3	9.34e-8 - 1.90e-3	1.80e-6 - 3.57e-2	161.60 - 441.23	137.4 - 441.2		137.4 - 441.2	780.3930 - 780.3965	780.396	-0.64; -1.98; 0.14; -4.32	0	2338.1573 - 2338.1677	2338.17	-0.0015; -0.0046; 0.0003; -0.0101	-0.51	21.6400; 20.9800; 21.4100; 21.8300		peptide (per sample)	2	1	--	2	1	136000000	1	12545; 11858; 12313; 12735	3.010e+8; 1.670e+7; 1.865e+8; 2.544e+7	21.6
76.1.1	1252	IRE1_LKR_WT	RGMFDNRDVAVKRILPECF	2850000000	2850000000	337	337	1	544	Chymotryptic	21.6	1	121	139	Y.RGmFDNRDVAVKRILPECF.S	3	M3(Oxidation/15.9949)	M	123	Oxidation/15.9949	9	3	9.3e-08	1.8e-06	441.23	441.2		441.2	780.396	780.396	-0.64	0	2338.17	2338.17	-0.0015	-0.51	21.64		peptide (MS2)	2	1	12957	2	1	136000000	1	12545	301000000	21.6
76.1.2	1196	IRE1_LKR_WT	RGMFDNRDVAVKRILPECF	2850000000	2850000000		337	1	544	Chymotryptic	21.6	1	121	139	Y.RGmFDNRDVAVKRILPECF.S	3	M3(Oxidation/15.9949)	M	123	Oxidation/15.9949	9	3	0.0019	0.036	161.6	137.4		137.4	780.395	780.396	-1.98	0	2338.16	2338.17	-0.0046	-0.51	20.98		peptide (MS2)	2	1	12150	2	1	136000000	1	11858	16700000	21.6
76.1.3	1234	IRE1_LKR_WT	RGMFDNRDVAVKRILPECF	2850000000	2850000000		337	1	544	Chymotryptic	21.6	1	121	139	Y.RGmFDNRDVAVKRILPECF.S	3	M3(Oxidation/15.9949)	M	123	Oxidation/15.9949	9	3	3.1e-07	5.9e-06	418.47	418.5		418.5	780.396	780.396	0.14	0	2338.17	2338.17	0.0003	-0.51	21.41		peptide (MS2)	2	1	12698	2	1	136000000	1	12313	187000000	21.6
76.1.4	1263	IRE1_LKR_WT	RGMFDNRDVAVKRILPECF	2850000000	2850000000		337	1	544	Chymotryptic	21.6	1	121	139	Y.RGmFDNRDVAVKRILPECF.S	3	M3(Oxidation/15.9949)	M	123	Oxidation/15.9949	9	3	0.00045	0.0086	274.38	274.4		274.4	780.393	780.396	-4.32	0	2338.16	2338.17	-0.0101	-0.51	21.83		peptide (MS2)	2	1	13188	2	1	136000000	1	12735	25400000	21.6
77	1248; 1206; 1276	IRE1_LKR_WT	RGMFDNRDVAVKRILPECF	8640000000	8640000000	337	337	1	545	Chymotryptic	21.58	1	121	139	Y.RGmFDNRDVAVKRILPECF.S	4	M3(Oxidation/15.9949)	M	123	Oxidation/15.9949	9	3	1.82e-3 - 5.48e-1	3.43e-2 - 9.46e-1	16.86 - 111.92	16.9 - 108.0		16.9 - 108.0	585.5478 - 585.5489	585.549	-0.36; -0.88; -2.24	0	2338.1621 - 2338.1665	2338.17	-0.0008; -0.0021; -0.0052	-0.59	21.5700; 21.1200; 22.0300		peptide (many samples)	2	1	--	2	1	442000000	1	12471; 12008; 12933	1.027e+9; 1.259e+8; 3.264e+7	21.58
77.1	1248; 1206; 1276	IRE1_LKR_WT	RGMFDNRDVAVKRILPECF	8640000000	8640000000	337	337	1	545	Chymotryptic	21.58	1	121	139	Y.RGmFDNRDVAVKRILPECF.S	4	M3(Oxidation/15.9949)	M	123	Oxidation/15.9949	9	3	1.82e-3 - 5.48e-1	3.43e-2 - 9.46e-1	16.86 - 111.92	16.9 - 108.0		16.9 - 108.0	585.5478 - 585.5489	585.549	-0.36; -0.88; -2.24	0	2338.1621 - 2338.1665	2338.17	-0.0008; -0.0021; -0.0052	-0.59	21.5700; 21.1200; 22.0300		peptide (per sample)	2	1	--	2	1	442000000	1	12471; 12008; 12933	1.027e+9; 1.259e+8; 3.264e+7	21.58
77.1.1	1248	IRE1_LKR_WT	RGMFDNRDVAVKRILPECF	8640000000	8640000000	337	337	1	545	Chymotryptic	21.58	1	121	139	Y.RGmFDNRDVAVKRILPECF.S	4	M3(Oxidation/15.9949)	M	123	Oxidation/15.9949	9	3	0.0018	0.034	75.64	75.6		75.6	585.549	585.549	-0.36	0	2338.17	2338.17	-0.0008	-0.59	21.57		peptide (MS2)	2	1	12873	2	1	442000000	1	12471	1030000000	21.58
77.1.2	1206	IRE1_LKR_WT	RGMFDNRDVAVKRILPECF	8640000000	8640000000		337	1	545	Chymotryptic	21.58	1	121	139	Y.RGmFDNRDVAVKRILPECF.S	4	M3(Oxidation/15.9949)	M	123	Oxidation/15.9949	9	3	0.0019	0.036	111.92	108		108	585.549	585.549	-0.88	0	2338.17	2338.17	-0.0021	-0.59	21.12		peptide (MS2)	2	1	12336	2	1	442000000	1	12008	126000000	21.58
77.1.3	1276	IRE1_LKR_WT	RGMFDNRDVAVKRILPECF	8640000000	8640000000		337	1	545	Chymotryptic	21.58	1	121	139	Y.RGmFDNRDVAVKRILPECF.S	4	M3(Oxidation/15.9949)	M	123	Oxidation/15.9949	9	3	0.55	0.95	16.86	16.9		16.9	585.548	585.549	-2.24	0	2338.16	2338.17	-0.0052	-0.59	22.03		peptide (MS2)	2	1	13441	2	1	442000000	1	12933	32600000	21.58
78	1259; 1227	IRE1_LKR_WT	RGMFDNRDVAVKRILPECF	435000000	435000000	337	337	1	546	Chymotryptic	21.6	1	121	139	Y.RGmFDNRDVAVKRILPECF.S	5	M3(Oxidation/15.9949)	M	123	Oxidation/15.9949	9	3	0.0018	0.034	46.19 - 81.38	46.2 - 81.4		46.2 - 81.4	468.6401 - 468.6406	468.641	-1.36; -0.38	0	2338.1642 - 2338.1665	2338.17	-0.0032; -0.0009		21.7300; 21.3300		peptide (many samples)	2	1	--	2	1	31200000	1	12632; 12237	2.844e+7; 7.922e+7	21.6
78.1	1259; 1227	IRE1_LKR_WT	RGMFDNRDVAVKRILPECF	435000000	435000000	337	337	1	546	Chymotryptic	21.6	1	121	139	Y.RGmFDNRDVAVKRILPECF.S	5	M3(Oxidation/15.9949)	M	123	Oxidation/15.9949	9	3	0.0018	0.034	46.19 - 81.38	46.2 - 81.4		46.2 - 81.4	468.6401 - 468.6406	468.641	-1.36; -0.38	0	2338.1642 - 2338.1665	2338.17	-0.0032; -0.0009		21.7300; 21.3300		peptide (per sample)	2	1	--	2	1	31200000	1	12632; 12237	2.844e+7; 7.922e+7	21.6
78.1.1	1259	IRE1_LKR_WT	RGMFDNRDVAVKRILPECF	435000000	435000000	337	337	1	546	Chymotryptic	21.6	1	121	139	Y.RGmFDNRDVAVKRILPECF.S	5	M3(Oxidation/15.9949)	M	123	Oxidation/15.9949	9	3	0.0018	0.034	81.38	81.4		81.4	468.64	468.641	-1.36	0	2338.16	2338.17	-0.0032		21.73		peptide (MS2)	2	1	13062	2	1	31200000	1	12632	28400000	21.6
78.1.2	1227	IRE1_LKR_WT	RGMFDNRDVAVKRILPECF	435000000	435000000		337	1	546	Chymotryptic	21.6	1	121	139	Y.RGmFDNRDVAVKRILPECF.S	5	M3(Oxidation/15.9949)	M	123	Oxidation/15.9949	9	3	0.0018	0.034	46.19	46.2		46.2	468.641	468.641	-0.38	0	2338.17	2338.17	-0.0009		21.33		peptide (MS2)	2	1	12613	2	1	31200000	1	12237	79200000	21.6
79	1265	IRE1_LKR_WT	RGMFDNRDVAVKRILPECF	119000000	119000000	336	336	0	542	Chymotryptic	21.35	1	121	139	Y.RGmFDnRDVAVKRILPECF.S	3	M3(Oxidation/15.9949); N6(Deamidated/0.9840)	M,N	123126	Oxidation/15.9949; Deamidated/0.9840	9,11	3,6	0.00081	0.015	251.3	251		251	780.729	780.724	5.77	0	2339.16	2339.15	0.0135	-0.82	21.85		peptide (many samples)	2	1	13208	2	1	25800000	1	12754	15800000	21.35
80	187	IRE1_LKR_WT	GMFDNR	2340000000	2340000000	117	117	0	203	Tryptic	15.56	0	122	127	R.GMFDNR.D	2							0.00034	0.0062	305.15	158		158	370.163	370.163	0.2	0	738.312	738.312	0.0002		15.48		peptide (many samples)	1	1	3450	1	1	344000000	1	5076	77400000	15.56
81	61; 40; 52; 67	IRE1_LKR_WT	GMFDNR	527000000	527000000	116	116	0	202	Tryptic	12.84	0	122	127	R.GmFDNR.D	2	M2(Oxidation/15.9949)	M	123	Oxidation/15.9949	4	2	1.97e-4 - 1.03e-3	3.61e-3 - 1.87e-2	221.38 - 279.13	171.2 - 198.8		171.2 - 198.8	378.1601 - 378.1606	378.161	-1.15; -0.26; -1.47; -1.23	0	754.3057 - 754.3066	754.307	-0.0009; -0.0002; -0.0011	-2.73	11.9300; 11.2100; 11.6900; 12.1400		peptide (many samples)	1	1	--	1	1	108000000	1	2866; 2430; 2720; 3003	1.266e+6; 1.161e+6; 8.981e+5; 4.683e+5	12.84
81.1	61; 40; 52; 67	IRE1_LKR_WT	GMFDNR	527000000	527000000	116	116	0	202	Tryptic	12.84	0	122	127	R.GmFDNR.D	2	M2(Oxidation/15.9949)	M	123	Oxidation/15.9949	4	2	1.97e-4 - 1.03e-3	3.61e-3 - 1.87e-2	221.38 - 279.13	171.2 - 198.8		171.2 - 198.8	378.1601 - 378.1606	378.161	-1.15; -0.26; -1.47; -1.23	0	754.3057 - 754.3066	754.307	-0.0009; -0.0002; -0.0011	-2.73	11.9300; 11.2100; 11.6900; 12.1400		peptide (per sample)	1	1	--	1	1	108000000	1	2866; 2430; 2720; 3003	1.266e+6; 1.161e+6; 8.981e+5; 4.683e+5	12.84
81.1.1	61	IRE1_LKR_WT	GMFDNR	527000000	527000000	116	116	0	202	Tryptic	12.84	0	122	127	R.GmFDNR.D	2	M2(Oxidation/15.9949)	M	123	Oxidation/15.9949	4	2	0.00042	0.0078	246.18	172.7		172.7	378.16	378.161	-1.15	0	754.306	754.307	-0.0009	-2.73	11.93		peptide (MS2)	1	1	1401	1	1	108000000	1	2866	1270000	12.84
81.1.2	40	IRE1_LKR_WT	GMFDNR	527000000	527000000		116	0	202	Tryptic	12.84	0	122	127	R.GmFDNR.D	2	M2(Oxidation/15.9949)	M	123	Oxidation/15.9949	4	2	0.0002	0.0036	265.12	198.8		198.8	378.161	378.161	-0.26	0	754.307	754.307	-0.0002	-2.73	11.21		peptide (MS2)	1	1	994	1	1	108000000	1	2430	1160000	12.84
81.1.3	52	IRE1_LKR_WT	GMFDNR	527000000	527000000		116	0	202	Tryptic	12.84	0	122	127	R.GmFDNR.D	2	M2(Oxidation/15.9949)	M	123	Oxidation/15.9949	4	2	0.00042	0.0078	279.13	171.2		171.2	378.16	378.161	-1.47	0	754.306	754.307	-0.0011	-2.73	11.69		peptide (MS2)	1	1	1261	1	1	108000000	1	2720	898000	12.84
81.1.4	67	IRE1_LKR_WT	GMFDNR	527000000	527000000		116	0	202	Tryptic	12.84	0	122	127	R.GmFDNR.D	2	M2(Oxidation/15.9949)	M	123	Oxidation/15.9949	4	2	0.001	0.019	221.38	182.5		182.5	378.16	378.161	-1.23	0	754.306	754.307	-0.0009	-2.73	12.14		peptide (MS2)	1	1	1531	1	1	108000000	1	3003	468000	12.84
82	230; 239	IRE1_LKR_WT	GMFDNRDVAVK	159000000	159000000	120	120	0	207	Tryptic	16.9	1	122	132	R.GMFDNRDVAVK.R	2							1.99e-10 - 8.15e-4	3.67e-9 - 1.49e-2	232.56 - 718.90	232.6 - 718.9		232.6 - 718.9	626.3099 - 626.3115	626.311	0.52; -1.92	0	1250.6053 - 1250.6084	1250.61	0.0006; -0.0024		16.8000; 17.1700		peptide (many samples)	1	1	--	1	1	26900000	1	5846; 6048	6.772e+6; 7.192e+5	16.9
82.1	230; 239	IRE1_LKR_WT	GMFDNRDVAVK	159000000	159000000	120	120	0	207	Tryptic	16.9	1	122	132	R.GMFDNRDVAVK.R	2							1.99e-10 - 8.15e-4	3.67e-9 - 1.49e-2	232.56 - 718.90	232.6 - 718.9		232.6 - 718.9	626.3099 - 626.3115	626.311	0.52; -1.92	0	1250.6053 - 1250.6084	1250.61	0.0006; -0.0024		16.8000; 17.1700		peptide (per sample)	1	1	--	1	1	26900000	1	5846; 6048	6.772e+6; 7.192e+5	16.9
82.1.1	230	IRE1_LKR_WT	GMFDNRDVAVK	159000000	159000000	120	120	0	207	Tryptic	16.9	1	122	132	R.GMFDNRDVAVK.R	2							2e-10	3.7e-09	718.9	718.9		718.9	626.312	626.311	0.52	0	1250.61	1250.61	0.0006		16.8		peptide (MS2)	1	1	4100	1	1	26900000	1	5846	6770000	16.9
82.1.2	239	IRE1_LKR_WT	GMFDNRDVAVK	159000000	159000000		120	0	207	Tryptic	16.9	1	122	132	R.GMFDNRDVAVK.R	2							0.00081	0.015	232.56	232.6		232.6	626.31	626.311	-1.92	0	1250.61	1250.61	-0.0024		17.17		peptide (MS2)	1	1	4250	1	1	26900000	1	6048	719000	16.9
83	229	IRE1_LKR_WT	GMFDNRDVAVK	155000000	155000000	120	120	0	208	Tryptic	16.89	1	122	132	R.GMFDNRDVAVK.R	3							1.4e-05	0.00025	360.74	360.7		360.7	417.878	417.877	3.97	0	1250.61	1250.61	0.005		16.77		peptide (many samples)	1	1	4092	1	1	28600000	1	5828	2350000	16.89
84	150; 130; 167	IRE1_LKR_WT	GMFDNRDVAVK	384000000	384000000	119	119	0	205	Tryptic	13.93	1	122	132	R.GmFDNRDVAVK.R	2	M2(Oxidation/15.9949)	M	123	Oxidation/15.9949	4	2	3.78e-7 - 2.35e-3	6.96e-6 - 4.20e-2	118.59 - 591.53	118.6 - 591.5		118.6 - 591.5	634.3085 - 634.3094	634.309	-0.00; 1.34; -0.20	0	1266.6024 - 1266.6043	1266.6	-0.0000; 0.0017; -0.0002	-2.96	14.1300; 13.7200; 14.8200		peptide (many samples)	1	1	--	1	1	39300000	1	4261; 4018; 4693	3.211e+6; 2.648e+5; 2.292e+5	13.93
84.1	150; 130; 167	IRE1_LKR_WT	GMFDNRDVAVK	384000000	384000000	119	119	0	205	Tryptic	13.93	1	122	132	R.GmFDNRDVAVK.R	2	M2(Oxidation/15.9949)	M	123	Oxidation/15.9949	4	2	3.78e-7 - 2.35e-3	6.96e-6 - 4.20e-2	118.59 - 591.53	118.6 - 591.5		118.6 - 591.5	634.3085 - 634.3094	634.309	-0.00; 1.34; -0.20	0	1266.6024 - 1266.6043	1266.6	-0.0000; 0.0017; -0.0002	-2.96	14.1300; 13.7200; 14.8200		peptide (per sample)	1	1	--	1	1	39300000	1	4261; 4018; 4693	3.211e+6; 2.648e+5; 2.292e+5	13.93
84.1.1	150	IRE1_LKR_WT	GMFDNRDVAVK	384000000	384000000	119	119	0	205	Tryptic	13.93	1	122	132	R.GmFDNRDVAVK.R	2	M2(Oxidation/15.9949)	M	123	Oxidation/15.9949	4	2	3.8e-07	7e-06	591.53	591.5		591.5	634.309	634.309	0	0	1266.6	1266.6	0	-2.96	14.13		peptide (MS2)	1	1	2683	1	1	39300000	1	4261	3210000	13.93
84.1.2	130	IRE1_LKR_WT	GMFDNRDVAVK	384000000	384000000		119	0	205	Tryptic	13.93	1	122	132	R.GmFDNRDVAVK.R	2	M2(Oxidation/15.9949)	M	123	Oxidation/15.9949	4	2	0.0023	0.042	118.59	118.6		118.6	634.309	634.309	1.34	0	1266.6	1266.6	0.0017	-2.96	13.72		peptide (MS2)	1	1	2470	1	1	39300000	1	4018	265000	13.93
84.1.3	167	IRE1_LKR_WT	GMFDNRDVAVK	384000000	384000000		119	0	205	Tryptic	13.93	1	122	132	R.GmFDNRDVAVK.R	2	M2(Oxidation/15.9949)	M	123	Oxidation/15.9949	4	2	0.0014	0.025	218.6	218.6		218.6	634.308	634.309	-0.2	0	1266.6	1266.6	-0.0002	-2.96	14.82		peptide (MS2)	1	1	3084	1	1	39300000	1	4693	229000	13.93
85	146; 132	IRE1_LKR_WT	GMFDNRDVAVK	430000000	430000000	119	119	0	206	Tryptic	13.95	1	122	132	R.GmFDNRDVAVK.R	3	M2(Oxidation/15.9949)	M	123	Oxidation/15.9949	4	2	1.43e-4 - 6.65e-4	2.63e-3 - 1.22e-2	210.07 - 225.22	210.1 - 225.2		210.1 - 225.2	423.2080 - 423.2081	423.208	-0.28; -0.14	0	1266.6023 - 1266.6025	1266.6	-0.0004; -0.0002	-2.95	14.0400; 13.7300		peptide (many samples)	1	1	--	1	1	43000000	1	4206; 4027	7.973e+6; 1.733e+6	13.95
85.1	146; 132	IRE1_LKR_WT	GMFDNRDVAVK	430000000	430000000	119	119	0	206	Tryptic	13.95	1	122	132	R.GmFDNRDVAVK.R	3	M2(Oxidation/15.9949)	M	123	Oxidation/15.9949	4	2	1.43e-4 - 6.65e-4	2.63e-3 - 1.22e-2	210.07 - 225.22	210.1 - 225.2		210.1 - 225.2	423.2080 - 423.2081	423.208	-0.28; -0.14	0	1266.6023 - 1266.6025	1266.6	-0.0004; -0.0002	-2.95	14.0400; 13.7300		peptide (per sample)	1	1	--	1	1	43000000	1	4206; 4027	7.973e+6; 1.733e+6	13.95
85.1.1	146	IRE1_LKR_WT	GMFDNRDVAVK	430000000	430000000	119	119	0	206	Tryptic	13.95	1	122	132	R.GmFDNRDVAVK.R	3	M2(Oxidation/15.9949)	M	123	Oxidation/15.9949	4	2	0.00066	0.012	210.07	210.1		210.1	423.208	423.208	-0.28	0	1266.6	1266.6	-0.0004	-2.95	14.04		peptide (MS2)	1	1	2630	1	1	43000000	1	4206	7970000	13.95
85.1.2	132	IRE1_LKR_WT	GMFDNRDVAVK	430000000	430000000		119	0	206	Tryptic	13.95	1	122	132	R.GmFDNRDVAVK.R	3	M2(Oxidation/15.9949)	M	123	Oxidation/15.9949	4	2	0.00014	0.0026	225.22	225.2		225.2	423.208	423.208	-0.14	0	1266.6	1266.6	-0.0002	-2.95	13.73		peptide (MS2)	1	1	2478	1	1	43000000	1	4027	1730000	13.95
86	168; 163	IRE1_LKR_WT	GMFDNRDVAVK	275000000	275000000	118	118	0	204	Tryptic	13.95	1	122	132	R.GmFDnRDVAVK.R	2	M2(Oxidation/15.9949); N5(Deamidated/0.9840)	M,N	123126	Oxidation/15.9949; Deamidated/0.9840	4,6	2,5	1.17e-5 - 1.11e-3	2.16e-4 - 2.02e-2	204.59 - 378.03	204.6 - 378.0		204.6 - 378.0	634.8031 - 634.8042	634.801	5.67; 3.94	0	1267.5916 - 1267.5938	1267.59	0.0072; 0.0050	-2.95	14.8200; 14.5300		peptide (many samples)	1	1	--	1	1	25400000	1	4693; 4491	2.292e+5; 1.160e+6	13.95
86.1	168; 163	IRE1_LKR_WT	GMFDNRDVAVK	275000000	275000000	118	118	0	204	Tryptic	13.95	1	122	132	R.GmFDnRDVAVK.R	2	M2(Oxidation/15.9949); N5(Deamidated/0.9840)	M,N	123126	Oxidation/15.9949; Deamidated/0.9840	4,6	2,5	1.17e-5 - 1.11e-3	2.16e-4 - 2.02e-2	204.59 - 378.03	204.6 - 378.0		204.6 - 378.0	634.8031 - 634.8042	634.801	5.67; 3.94	0	1267.5916 - 1267.5938	1267.59	0.0072; 0.0050	-2.95	14.8200; 14.5300		peptide (per sample)	1	1	--	1	1	25400000	1	4693; 4491	2.292e+5; 1.160e+6	13.95
86.1.1	168	IRE1_LKR_WT	GMFDNRDVAVK	275000000	275000000	118	118	0	204	Tryptic	13.95	1	122	132	R.GmFDnRDVAVK.R	2	M2(Oxidation/15.9949); N5(Deamidated/0.9840)	M,N	123126	Oxidation/15.9949; Deamidated/0.9840	4,6	2,5	0.0011	0.02	204.59	204.6		204.6	634.804	634.801	5.67	0	1267.59	1267.59	0.0072	-2.95	14.82		peptide (MS2)	1	1	3085	1	1	25400000	1	4693	229000	13.95
86.1.2	163	IRE1_LKR_WT	GMFDNRDVAVK	275000000	275000000		118	0	204	Tryptic	13.95	1	122	132	R.GmFDnRDVAVK.R	2	M2(Oxidation/15.9949); N5(Deamidated/0.9840)	M,N	123126	Oxidation/15.9949; Deamidated/0.9840	4,6	2,5	1.2e-05	0.00022	378.03	378		378	634.803	634.801	3.94	0	1267.59	1267.59	0.005	-2.95	14.53		peptide (MS2)	1	1	2897	1	1	25400000	1	4491	1160000	13.95
87	179	IRE1_LKR_WT	GMFDNRDVAVKR	153000000	153000000	124	124	0	216	Tryptic	15.33	2	122	133	R.GMFDNRDVAVKR.I	3							0.0022	0.04	95.53	95.5		95.5	469.91	469.91	-0.27	0	1406.71	1406.71	-0.0004		15.12		peptide (many samples)	1	1	3265	1	1	22800000	1	4863	360000	15.33
88	180	IRE1_LKR_WT	GMFDNRDVAVKR	61100000	61100000	124	124	0	217	Tryptic	15.33	2	122	133	R.GMFDNRDVAVKR.I	4							2.3e-05	0.00043	271.42	271.4		271.4	352.685	352.685	0.59	0	1406.71	1406.71	0.0008		15.17		peptide (many samples)	1	1	3295	1	1	9580000	1	4896	1310000	15.33
89	191	IRE1_LKR_WT	GMFDNRDVAVKR	8690000	8690000	123	123	0	214	Tryptic	15.85	2	122	133	R.GMFDnRDVAVKR.I	2	N5(Deamidated/0.9840)	N	126	Deamidated/0.9840	6	5	0.0023	0.042	193.63	193.6		193.6	704.856	704.854	3.38	0	1407.7	1407.69	0.0048		15.61		peptide (many samples)	1	1	3502	1	1	1720000	1	5146	472000	15.85
90	201	IRE1_LKR_WT	GMFDNRDVAVKR	31800000	31800000	123	123	0	215	Tryptic	15.87	2	122	133	R.GMFDnRDVAVKR.I	3	N5(Deamidated/0.9840)	N	126	Deamidated/0.9840	6	5	2.7e-09	4.9e-08	644.54	577.9		577.9	470.239	470.238	1.03	0	1407.69	1407.69	0.0014	0.55	15.84		peptide (many samples)	1	1	3634	1	1	5300000	1	5296	6860000	15.87
91	107; 85	IRE1_LKR_WT	GMFDNRDVAVKR	199000000	199000000	122	122	0	211	Tryptic	12.87	2	122	133	R.GmFDNRDVAVKR.I	2	M2(Oxidation/15.9949)	M	123	Oxidation/15.9949	4	2	1.66e-3 - 1.95e-3	2.99e-2 - 3.50e-2	196.16 - 225.32	196.2 - 225.3		196.2 - 225.3	712.3583 - 712.3599	712.359	1.00; -1.23	0	1422.7020 - 1422.7052	1422.7	0.0014; -0.0018		13.1300; 12.7100		peptide (many samples)	1	1	--	1	1	22700000	1	3631; 3353	1.050e+6; 1.231e+6	12.87
91.1	107; 85	IRE1_LKR_WT	GMFDNRDVAVKR	199000000	199000000	122	122	0	211	Tryptic	12.87	2	122	133	R.GmFDNRDVAVKR.I	2	M2(Oxidation/15.9949)	M	123	Oxidation/15.9949	4	2	1.66e-3 - 1.95e-3	2.99e-2 - 3.50e-2	196.16 - 225.32	196.2 - 225.3		196.2 - 225.3	712.3583 - 712.3599	712.359	1.00; -1.23	0	1422.7020 - 1422.7052	1422.7	0.0014; -0.0018		13.1300; 12.7100		peptide (per sample)	1	1	--	1	1	22700000	1	3631; 3353	1.050e+6; 1.231e+6	12.87
91.1.1	107	IRE1_LKR_WT	GMFDNRDVAVKR	199000000	199000000	122	122	0	211	Tryptic	12.87	2	122	133	R.GmFDNRDVAVKR.I	2	M2(Oxidation/15.9949)	M	123	Oxidation/15.9949	4	2	0.0019	0.035	196.16	196.2		196.2	712.36	712.359	1	0	1422.71	1422.7	0.0014		13.13		peptide (MS2)	1	1	2103	1	1	22700000	1	3631	1050000	12.87
91.1.2	85	IRE1_LKR_WT	GMFDNRDVAVKR	199000000	199000000		122	0	211	Tryptic	12.87	2	122	133	R.GmFDNRDVAVKR.I	2	M2(Oxidation/15.9949)	M	123	Oxidation/15.9949	4	2	0.0017	0.03	225.32	225.3		225.3	712.358	712.359	-1.23	0	1422.7	1422.7	-0.0018		12.71		peptide (MS2)	1	1	1848	1	1	22700000	1	3353	1230000	12.87
92	88	IRE1_LKR_WT	GMFDNRDVAVKR	446000000	446000000	122	122	0	212	Tryptic	12.87	2	122	133	R.GmFDNRDVAVKR.I	3	M2(Oxidation/15.9949)	M	123	Oxidation/15.9949	4	2	1.7e-07	3.1e-06	576.1	427.4		427.4	475.242	475.242	-0.08	0	1422.7	1422.7	-0.0001	-2.46	12.73		peptide (many samples)	1	1	1859	1	1	49500000	1	3367	13000000	12.87
93	92	IRE1_LKR_WT	GMFDNRDVAVKR	145000000	145000000	122	122	0	213	Tryptic	12.8	2	122	133	R.GmFDNRDVAVKR.I	4	M2(Oxidation/15.9949)	M	123	Oxidation/15.9949	4	2	5.3e-07	9.8e-06	371.06	371.1		371.1	356.683	356.683	-0.31	0	1422.7	1422.7	-0.0004	-2.54	12.75		peptide (many samples)	1	1	1878	1	1	16500000	1	3384	25400000	12.8
94	111	IRE1_LKR_WT	GMFDNRDVAVKR	174000000	174000000	121	121	0	209	Tryptic	12.82	2	122	133	R.GmFDnRDVAVKR.I	2	M2(Oxidation/15.9949); N5(Deamidated/0.9840)	M,N	123126	Oxidation/15.9949; Deamidated/0.9840	4,6	2,5	2e-05	0.00037	389.57	389.6		389.6	712.851	712.851	-0.12	0	1423.69	1423.69	-0.0002		13.33		peptide (many samples)	1	1	2230	1	1	16700000	1	3766	2180000	12.82
95	112	IRE1_LKR_WT	GMFDNRDVAVKR	405000000	405000000	121	121	0	210	Tryptic	12.8	2	122	133	R.GmFDnRDVAVKR.I	3	M2(Oxidation/15.9949); N5(Deamidated/0.9840)	M,N	123126	Oxidation/15.9949; Deamidated/0.9840	4,6	2,5	6.6e-07	1.2e-05	530.5	451.5		451.5	475.57	475.57	-0.73	0	1423.69	1423.69	-0.001	-2.53	13.35		peptide (many samples)	1	1	2238	1	1	38900000	1	3774	8850000	12.8
96	1136; 1162	IRE1_LKR_WT	DNRDVAVKRILPECF	18400000000	18400000000	52	52	1	89	Chymotryptic	20.47	0	125	139	F.DNRDVAVKRILPECF.S	2							1.38e-7 - 3.90e-7	2.65e-6 - 7.52e-6	408.38 - 491.29	408.4 - 491.3		408.4 - 491.3	916.4771 - 916.4792	916.478	1.54; -0.73	0	1830.9397 - 1830.9438	1830.94	0.0028; -0.0013		20.2500; 20.6800		peptide (many samples)	2	1	--	2	1	3020000000	1	11133; 11549	4.300e+6; 2.151e+8	20.47
96.1	1136; 1162	IRE1_LKR_WT	DNRDVAVKRILPECF	18400000000	18400000000	52	52	1	89	Chymotryptic	20.47	0	125	139	F.DNRDVAVKRILPECF.S	2							1.38e-7 - 3.90e-7	2.65e-6 - 7.52e-6	408.38 - 491.29	408.4 - 491.3		408.4 - 491.3	916.4771 - 916.4792	916.478	1.54; -0.73	0	1830.9397 - 1830.9438	1830.94	0.0028; -0.0013		20.2500; 20.6800		peptide (per sample)	2	1	--	2	1	3020000000	1	11133; 11549	4.300e+6; 2.151e+8	20.47
96.1.1	1136	IRE1_LKR_WT	DNRDVAVKRILPECF	18400000000	18400000000	52	52	1	89	Chymotryptic	20.47	0	125	139	F.DNRDVAVKRILPECF.S	2							3.9e-07	7.5e-06	408.38	408.4		408.4	916.479	916.478	1.54	0	1830.94	1830.94	0.0028		20.25		peptide (MS2)	2	1	11347	2	1	3020000000	1	11133	4300000	20.47
96.1.2	1162	IRE1_LKR_WT	DNRDVAVKRILPECF	18400000000	18400000000		52	1	89	Chymotryptic	20.47	0	125	139	F.DNRDVAVKRILPECF.S	2							1.4e-07	2.7e-06	491.29	491.3		491.3	916.477	916.478	-0.73	0	1830.94	1830.94	-0.0013		20.68		peptide (MS2)	2	1	11801	2	1	3020000000	1	11549	215000000	20.47
97	1132; 1159; 1317	IRE1_LKR_WT	DNRDVAVKRILPECF	58100000000	58100000000	52	52	1	90	Chymotryptic	20.47	0	125	139	F.DNRDVAVKRILPECF.S	3							1.08e-7 - 7.43e-4	2.08e-6 - 1.42e-2	190.65 - 464.62	190.7 - 464.6		190.7 - 464.6	611.3199 - 611.3218	611.321	0.66; -1.64; 1.46	0	1830.9380 - 1830.9437	1830.94	0.0012; -0.0030; 0.0027		20.2200; 20.6400; 23.2200		peptide (many samples)	2	1	--	2	1	9140000000	1	11096; 11518; 14165	3.554e+7; 1.731e+9; 1.191e+7	20.47
97.1	1132; 1159; 1317	IRE1_LKR_WT	DNRDVAVKRILPECF	58100000000	58100000000	52	52	1	90	Chymotryptic	20.47	0	125	139	F.DNRDVAVKRILPECF.S	3							1.08e-7 - 7.43e-4	2.08e-6 - 1.42e-2	190.65 - 464.62	190.7 - 464.6		190.7 - 464.6	611.3199 - 611.3218	611.321	0.66; -1.64; 1.46	0	1830.9380 - 1830.9437	1830.94	0.0012; -0.0030; 0.0027		20.2200; 20.6400; 23.2200		peptide (per sample)	2	1	--	2	1	9140000000	1	11096; 11518; 14165	3.554e+7; 1.731e+9; 1.191e+7	20.47
97.1.1	1132	IRE1_LKR_WT	DNRDVAVKRILPECF	58100000000	58100000000	52	52	1	90	Chymotryptic	20.47	0	125	139	F.DNRDVAVKRILPECF.S	3							5.9e-07	1.1e-05	386.85	386.9		386.9	611.321	611.321	0.66	0	1830.94	1830.94	0.0012		20.22		peptide (MS2)	2	1	11304	2	1	9140000000	1	11096	35500000	20.47
97.1.2	1159	IRE1_LKR_WT	DNRDVAVKRILPECF	58100000000	58100000000		52	1	90	Chymotryptic	20.47	0	125	139	F.DNRDVAVKRILPECF.S	3							1.1e-07	2.1e-06	464.62	464.6		464.6	611.32	611.321	-1.64	0	1830.94	1830.94	-0.003		20.64		peptide (MS2)	2	1	11770	2	1	9140000000	1	11518	1730000000	20.47
97.1.3	1317	IRE1_LKR_WT	DNRDVAVKRILPECF	58100000000	58100000000		52	1	90	Chymotryptic	20.47	0	125	139	F.DNRDVAVKRILPECF.S	3							0.00074	0.014	190.65	190.7		190.7	611.322	611.321	1.46	0	1830.94	1830.94	0.0027		23.22		peptide (MS2)	2	1	14995	2	1	9140000000	1	14165	11900000	20.47
98	1135; 1164	IRE1_LKR_WT	DNRDVAVKRILPECF	11800000000	11800000000	52	52	1	91	Chymotryptic	20.5	0	125	139	F.DNRDVAVKRILPECF.S	4							2.19e-5 - 3.07e-4	4.21e-4 - 5.88e-3	237.69 - 262.19	235.7 - 262.2		235.7 - 262.2	458.7422 - 458.7424	458.743	-0.68; -0.35	0	1830.9398 - 1830.9404	1830.94	-0.0012; -0.0006		20.2500; 20.6800		peptide (many samples)	2	1	--	2	1	1800000000	1	11130; 11550	1.837e+7; 1.526e+8	20.5
98.1	1135; 1164	IRE1_LKR_WT	DNRDVAVKRILPECF	11800000000	11800000000	52	52	1	91	Chymotryptic	20.5	0	125	139	F.DNRDVAVKRILPECF.S	4							2.19e-5 - 3.07e-4	4.21e-4 - 5.88e-3	237.69 - 262.19	235.7 - 262.2		235.7 - 262.2	458.7422 - 458.7424	458.743	-0.68; -0.35	0	1830.9398 - 1830.9404	1830.94	-0.0012; -0.0006		20.2500; 20.6800		peptide (per sample)	2	1	--	2	1	1800000000	1	11130; 11550	1.837e+7; 1.526e+8	20.5
98.1.1	1135	IRE1_LKR_WT	DNRDVAVKRILPECF	11800000000	11800000000	52	52	1	91	Chymotryptic	20.5	0	125	139	F.DNRDVAVKRILPECF.S	4							2.2e-05	0.00042	262.19	262.2		262.2	458.742	458.743	-0.68	0	1830.94	1830.94	-0.0012		20.25		peptide (MS2)	2	1	11344	2	1	1800000000	1	11130	18400000	20.5
98.1.2	1164	IRE1_LKR_WT	DNRDVAVKRILPECF	11800000000	11800000000		52	1	91	Chymotryptic	20.5	0	125	139	F.DNRDVAVKRILPECF.S	4							0.00031	0.0059	237.69	235.7		235.7	458.742	458.743	-0.35	0	1830.94	1830.94	-0.0006		20.68		peptide (MS2)	2	1	11803	2	1	1800000000	1	11550	153000000	20.5
99	1182; 1179	IRE1_LKR_WT	DNRDVAVKRILPECF	1060000000	1060000000	51	51	0	87	Chymotryptic	20.5	0	125	139	F.DnRDVAVKRILPECF.S	2	N2(Deamidated/0.9840)	N	126	Deamidated/0.9840	11	2	3.90e-7 - 4.51e-5	7.52e-6 - 8.68e-4	391.09 - 413.08	344.0 - 413.1		344.0 - 413.1	916.9700 - 916.9738	916.97	0.27; 4.40	0	1831.9255 - 1831.9331	1831.92	0.0005; 0.0081	0.03	20.8700; 20.8300		peptide (many samples)	2	1	--	2	1	205000000	1	11737; 11696	3.919e+7; 4.624e+7	20.5
99.1	1182; 1179	IRE1_LKR_WT	DNRDVAVKRILPECF	1060000000	1060000000	51	51	0	87	Chymotryptic	20.5	0	125	139	F.DnRDVAVKRILPECF.S	2	N2(Deamidated/0.9840)	N	126	Deamidated/0.9840	11	2	3.90e-7 - 4.51e-5	7.52e-6 - 8.68e-4	391.09 - 413.08	344.0 - 413.1		344.0 - 413.1	916.9700 - 916.9738	916.97	0.27; 4.40	0	1831.9255 - 1831.9331	1831.92	0.0005; 0.0081	0.03	20.8700; 20.8300		peptide (per sample)	2	1	--	2	1	205000000	1	11737; 11696	3.919e+7; 4.624e+7	20.5
99.1.1	1182	IRE1_LKR_WT	DNRDVAVKRILPECF	1060000000	1060000000	51	51	0	87	Chymotryptic	20.5	0	125	139	F.DnRDVAVKRILPECF.S	2	N2(Deamidated/0.9840)	N	126	Deamidated/0.9840	11	2	3.9e-07	7.5e-06	413.08	413.1		413.1	916.97	916.97	0.27	0	1831.93	1831.92	0.0005	0.03	20.87		peptide (MS2)	2	1	12003	2	1	205000000	1	11737	39200000	20.5
99.1.2	1179	IRE1_LKR_WT	DNRDVAVKRILPECF	1060000000	1060000000		51	0	87	Chymotryptic	20.5	0	125	139	F.DnRDVAVKRILPECF.S	2	N2(Deamidated/0.9840)	N	126	Deamidated/0.9840	11	2	4.5e-05	0.00087	391.09	344		344	916.974	916.97	4.4	0	1831.93	1831.92	0.0081	0.03	20.83		peptide (MS2)	2	1	11957	2	1	205000000	1	11696	46200000	20.5
100	1185	IRE1_LKR_WT	DNRDVAVKRILPECF	2160000000	2160000000	51	51	0	88	Chymotryptic	20.44	0	125	139	F.DnRDVAVKRILPECF.S	3	N2(Deamidated/0.9840)	N	126	Deamidated/0.9840	11	2	0.0012	0.023	181.86	181.9		181.9	611.649	611.649	0.46	0	1831.93	1831.92	0.0008	-0.04	20.89		peptide (many samples)	2	1	12030	2	1	330000000	1	11759	343000000	20.44
101	1282	IRE1_LKR_WT	DNRDVAVKRILPECFSF	350000000	350000000	53	53	1	92	Chymotryptic	22.24	1	125	141	F.DNRDVAVKRILPECFSF.A	3							1.4e-05	0.00026	386.99	175.8		175.8	689.354	689.354	-0.22	0	2065.04	2065.04	-0.0004		22.15		peptide (many samples)	2	1	13599	2	1	56400000	1	13065	41800000	22.24
102	1284	IRE1_LKR_WT	DNRDVAVKRILPECFSF	90600000	90600000	53	53	1	93	Chymotryptic	22.24	1	125	141	F.DNRDVAVKRILPECFSF.A	4							0.00012	0.0023	300.44	138.5		138.5	517.268	517.268	0.04	0	2065.04	2065.04	0.0001		22.19		peptide (many samples)	2	1	13640	2	1	18600000	1	13098	40700000	22.24
103	7	IRE1_LKR_WT	DVAVKR	70200000	70200000	54	54	0	94	Tryptic	9.79	1	128	133	R.DVAVKR.I	2							0.00026	0.0048	303.24	268.9		268.9	344.211	344.211	-0.98	0	686.407	686.408	-0.0007		9.72		peptide (many samples)	1	1	225	1	1	19100000	1	1550	2990000	9.79
104	422	IRE1_LKR_WT	RILPECFSFADR	24900000	24900000	340	340	0	551	Tryptic	21.05	1	133	144	K.RILPECFSFADR.E	2							2.2e-08	4.1e-07	624.17	447.8		447.8	755.877	755.877	-0.54	0	1509.74	1509.74	-0.0008		21.04		peptide (many samples)	1	1	6842	1	1	9740000	1	8701	15400000	21.05
105	421	IRE1_LKR_WT	RILPECFSFADR	41500000	41500000	340	340	0	552	Tryptic	21.05	1	133	144	K.RILPECFSFADR.E	3							2.7e-08	5e-07	492.94	492.9		492.9	504.254	504.254	-0.12	0	1509.74	1509.74	-0.0002		21.02		peptide (many samples)	1	1	6824	1	1	13600000	1	8685	6650000	21.05
106	503; 447; 448; 453; 473; 480; 504; 526; 528; 543; 564; 583; 589; 601; 604	IRE1_LKR_WT	ILPECFSFADR	2190000000	2190000000	184	184	0	310	Tryptic	21.66	0	134	144	R.ILPECFSFADR.E	2							2.69e-8 - 4.01e-5	4.96e-7 - 7.40e-4	221.19 - 517.87	221.2 - 517.9		221.2 - 517.9	677.8250 - 677.8306	677.827	2.85; 4.21; 2.58; 5.83; -0.03; 1.77; 0.42; 0.78; 0.96; 2.40; 0.15; -2.47; -0.75; 1.32	0	1353.6353 - 1353.6466	1353.64	0.0039; 0.0057; 0.0035; 0.0079; -0.0000; 0.0024; 0.0006; 0.0011; 0.0013; 0.0033; 0.0002; -0.0033; -0.0010; 0.0018		22.3000; 21.3800; 21.5000; 21.8100; 21.9200; 22.3500; 22.7300; 22.7800; 23.2700; 23.6900; 24.1800; 24.2900; 24.6100; 24.6800		peptide (many samples)	1	1	--	1	1	260000000	1	9704; 8999; 9001; 9087; 9308; 9406; 9738; 9985; 10025; 10288; 10504; 10778; 10848; 11026; 11080	1.594e+6; 3.808e+5; 4.227e+5; 2.067e+6; 3.086e+7; 3.456e+6; 1.464e+6; 1.050e+6; 1.306e+6; 1.107e+6; 4.862e+5; 7.113e+5; 6.130e+5; 1.062e+6; 1.079e+6	21.66
106.1	503; 447; 448; 453; 473; 480; 504; 526; 528; 543; 564; 583; 589; 601; 604	IRE1_LKR_WT	ILPECFSFADR	2190000000	2190000000	184	184	0	310	Tryptic	21.66	0	134	144	R.ILPECFSFADR.E	2							2.69e-8 - 4.01e-5	4.96e-7 - 7.40e-4	221.19 - 517.87	221.2 - 517.9		221.2 - 517.9	677.8250 - 677.8306	677.827	2.85; 4.21; 2.58; 5.83; -0.03; 1.77; 0.42; 0.78; 0.96; 2.40; 0.15; -2.47; -0.75; 1.32	0	1353.6353 - 1353.6466	1353.64	0.0039; 0.0057; 0.0035; 0.0079; -0.0000; 0.0024; 0.0006; 0.0011; 0.0013; 0.0033; 0.0002; -0.0033; -0.0010; 0.0018		22.3000; 21.3800; 21.5000; 21.8100; 21.9200; 22.3500; 22.7300; 22.7800; 23.2700; 23.6900; 24.1800; 24.2900; 24.6100; 24.6800		peptide (per sample)	1	1	--	1	1	260000000	1	9704; 8999; 9001; 9087; 9308; 9406; 9738; 9985; 10025; 10288; 10504; 10778; 10848; 11026; 11080	1.594e+6; 3.808e+5; 4.227e+5; 2.067e+6; 3.086e+7; 3.456e+6; 1.464e+6; 1.050e+6; 1.306e+6; 1.107e+6; 4.862e+5; 7.113e+5; 6.130e+5; 1.062e+6; 1.079e+6	21.66
106.1.1	503	IRE1_LKR_WT	ILPECFSFADR	2190000000	2190000000	184	184	0	310	Tryptic	21.66	0	134	144	R.ILPECFSFADR.E	2							6.6e-08	1.2e-06	389.84	389.8		389.8	677.829	677.827	2.85	0	1353.64	1353.64	0.0039		22.3		peptide (MS2)	1	1	7882	1	1	260000000	1	9704	1590000	21.66
106.1.2	447	IRE1_LKR_WT	ILPECFSFADR	2190000000	2190000000		184	0	310	Tryptic	21.66	0	134	144	R.ILPECFSFADR.E	2							4.8e-06	8.8e-05	245.36	245.4		245.4	677.83	677.827	4.21	0	1353.64	1353.64	0.0057		21.38		peptide (MS2)	1	1	7172	1	1	260000000	1	8999	381000	21.66
106.1.3	448	IRE1_LKR_WT	ILPECFSFADR	2190000000	2190000000		184	0	310	Tryptic	21.66	0	134	144	R.ILPECFSFADR.E	2							4e-05	0.00074	221.19	221.2		221.2	677.828	677.827	2.58	0	1353.64	1353.64	0.0035		21.38		peptide (MS2)	1	1	7173	1	1	260000000	1	9001	423000	21.66
106.1.4	453	IRE1_LKR_WT	ILPECFSFADR	2190000000	2190000000		184	0	310	Tryptic	21.66	0	134	144	R.ILPECFSFADR.E	2							4.8e-07	8.9e-06	370.25	370.2		370.2	677.831	677.827	5.83	0	1353.65	1353.64	0.0079		21.5		peptide (MS2)	1	1	7253	1	1	260000000	1	9087	2070000	21.66
106.1.5	473	IRE1_LKR_WT	ILPECFSFADR	2190000000	2190000000		184	0	310	Tryptic	21.66	0	134	144	R.ILPECFSFADR.E	2							2.7e-08	5e-07	517.87	517.9		517.9	677.827	677.827	-0.03	0	1353.64	1353.64	0		21.81		peptide (MS2)	1	1	7457	1	1	260000000	1	9308	30900000	21.66
106.1.6	480	IRE1_LKR_WT	ILPECFSFADR	2190000000	2190000000		184	0	310	Tryptic	21.66	0	134	144	R.ILPECFSFADR.E	2							1.1e-07	2e-06	423.3	423.3		423.3	677.83	677.827	4.21	0	1353.64	1353.64	0.0057		21.92		peptide (MS2)	1	1	7563	1	1	260000000	1	9406	3460000	21.66
106.1.7	504	IRE1_LKR_WT	ILPECFSFADR	2190000000	2190000000		184	0	310	Tryptic	21.66	0	134	144	R.ILPECFSFADR.E	2							7.6e-08	1.4e-06	381.85	381.9		381.9	677.828	677.827	1.77	0	1353.64	1353.64	0.0024		22.35		peptide (MS2)	1	1	7914	1	1	260000000	1	9738	1460000	21.66
106.1.8	526	IRE1_LKR_WT	ILPECFSFADR	2190000000	2190000000		184	0	310	Tryptic	21.66	0	134	144	R.ILPECFSFADR.E	2							7.6e-08	1.4e-06	378.34	378.3		378.3	677.827	677.827	0.42	0	1353.64	1353.64	0.0006		22.73		peptide (MS2)	1	1	8150	1	1	260000000	1	9985	1050000	21.66
106.1.9	528	IRE1_LKR_WT	ILPECFSFADR	2190000000	2190000000		184	0	310	Tryptic	21.66	0	134	144	R.ILPECFSFADR.E	2							3.3e-08	6.1e-07	483.18	483.2		483.2	677.827	677.827	0.78	0	1353.64	1353.64	0.0011		22.78		peptide (MS2)	1	1	8186	1	1	260000000	1	10025	1310000	21.66
106.1.10	543	IRE1_LKR_WT	ILPECFSFADR	2190000000	2190000000		184	0	310	Tryptic	21.66	0	134	144	R.ILPECFSFADR.E	2							7.6e-08	1.4e-06	364.68	364.7		364.7	677.827	677.827	0.96	0	1353.64	1353.64	0.0013		23.27		peptide (MS2)	1	1	8392	1	1	260000000	1	10288	1110000	21.66
106.1.11	564	IRE1_LKR_WT	ILPECFSFADR	2190000000	2190000000		184	0	310	Tryptic	21.66	0	134	144	R.ILPECFSFADR.E	2							6.6e-08	1.2e-06	372.94	372.9		372.9	677.828	677.827	2.4	0	1353.64	1353.64	0.0033		23.69		peptide (MS2)	1	1	8552	1	1	260000000	1	10504	486000	21.66
106.1.12	583	IRE1_LKR_WT	ILPECFSFADR	2190000000	2190000000		184	0	310	Tryptic	21.66	0	134	144	R.ILPECFSFADR.E	2							7.6e-08	1.4e-06	394.49	394.5		394.5	677.827	677.827	0.15	0	1353.64	1353.64	0.0002		24.18		peptide (MS2)	1	1	8750	1	1	260000000	1	10778	711000	21.66
106.1.13	589	IRE1_LKR_WT	ILPECFSFADR	2190000000	2190000000		184	0	310	Tryptic	21.66	0	134	144	R.ILPECFSFADR.E	2							6.2e-06	0.00011	272.09	272.1		272.1	677.825	677.827	-2.47	0	1353.64	1353.64	-0.0033		24.29		peptide (MS2)	1	1	8808	1	1	260000000	1	10848	613000	21.66
106.1.14	601	IRE1_LKR_WT	ILPECFSFADR	2190000000	2190000000		184	0	310	Tryptic	21.66	0	134	144	R.ILPECFSFADR.E	2							7.8e-07	1.4e-05	303.97	304		304	677.826	677.827	-0.75	0	1353.64	1353.64	-0.001		24.61		peptide (MS2)	1	1	8932	1	1	260000000	1	11026	1060000	21.66
106.1.15	604	IRE1_LKR_WT	ILPECFSFADR	2190000000	2190000000		184	0	310	Tryptic	21.66	0	134	144	R.ILPECFSFADR.E	2							7.7e-07	1.4e-05	335.4	335.4		335.4	677.827	677.827	1.32	0	1353.64	1353.64	0.0018		24.68		peptide (MS2)	1	1	8976	1	1	260000000	1	11080	1080000	21.66
107	512	IRE1_LKR_WT	ILPECFSFADREVQLLR	1240000	1240000	185	185	0	311	Tryptic	22.36	1	134	150	R.ILPECFSFADREVqLLR.E	3	Q14(Deamidated/0.9840)	Q	147	Deamidated/0.9840	6	14	0.0017	0.03	56.94	56.9		56.9	698.696	698.694	2.24	0	2093.07	2093.06	0.0047		22.44		peptide (many samples)	1	1	7998	1	1	270000	1	9814	435000	22.36
108	1027; 1033; 1068	IRE1_LKR_WT	SFADREVQL	9840000000	9840000000	359	359	0	578	Chymotryptic	19.3	1	140	148	F.SFADREVQL.L	2							3.71e-8 - 2.71e-6	7.15e-7 - 5.21e-5	430.87 - 589.98	430.9 - 590.0		430.9 - 590.0	532.7715 - 532.7722	532.772	-0.85; -1.19; -0.04	0	1063.5285 - 1063.5298	1063.53	-0.0009; -0.0013; -0.0000		18.8100; 18.8700; 19.2500		peptide (many samples)	2	1	--	2	1	1360000000	1	9778; 9833; 10184	2.255e+7; 1.030e+7; 9.957e+8	19.3
108.1	1027; 1033; 1068	IRE1_LKR_WT	SFADREVQL	9840000000	9840000000	359	359	0	578	Chymotryptic	19.3	1	140	148	F.SFADREVQL.L	2							3.71e-8 - 2.71e-6	7.15e-7 - 5.21e-5	430.87 - 589.98	430.9 - 590.0		430.9 - 590.0	532.7715 - 532.7722	532.772	-0.85; -1.19; -0.04	0	1063.5285 - 1063.5298	1063.53	-0.0009; -0.0013; -0.0000		18.8100; 18.8700; 19.2500		peptide (per sample)	2	1	--	2	1	1360000000	1	9778; 9833; 10184	2.255e+7; 1.030e+7; 9.957e+8	19.3
108.1.1	1027	IRE1_LKR_WT	SFADREVQL	9840000000	9840000000	359	359	0	578	Chymotryptic	19.3	1	140	148	F.SFADREVQL.L	2							3.6e-07	7e-06	529.7	529.7		529.7	532.772	532.772	-0.85	0	1063.53	1063.53	-0.0009		18.81		peptide (MS2)	2	1	9759	2	1	1360000000	1	9778	22600000	19.3
108.1.2	1033	IRE1_LKR_WT	SFADREVQL	9840000000	9840000000		359	0	578	Chymotryptic	19.3	1	140	148	F.SFADREVQL.L	2							2.7e-06	5.2e-05	430.87	430.9		430.9	532.771	532.772	-1.19	0	1063.53	1063.53	-0.0013		18.87		peptide (MS2)	2	1	9824	2	1	1360000000	1	9833	10300000	19.3
108.1.3	1068	IRE1_LKR_WT	SFADREVQL	9840000000	9840000000		359	0	578	Chymotryptic	19.3	1	140	148	F.SFADREVQL.L	2							3.7e-08	7.2e-07	589.98	590		590	532.772	532.772	-0.04	0	1063.53	1063.53	0		19.25		peptide (MS2)	2	1	10243	2	1	1360000000	1	10184	996000000	19.3
109	1100	IRE1_LKR_WT	SFADREVQL	412000000	412000000	358	358	0	577	Chymotryptic	19.74	1	140	148	F.SFADREVqL.L	2	Q8(Deamidated/0.9840)	Q	147	Deamidated/0.9840	11	8	6.9e-07	1.3e-05	530.74	530.7		530.7	533.263	533.264	-3.03	0	1064.51	1064.51	-0.0032	0.44	19.69		peptide (many samples)	2	1	10699	2	1	71800000	1	10580	21300000	19.74
110	1219; 1221	IRE1_LKR_WT	SFADREVQLL	25600000000	25600000000	361	361	0	580	Chymotryptic	21.45	2	140	149	F.SFADREVQLL.R	2							5.59e-7 - 1.16e-6	1.08e-5 - 2.24e-5	378.48 - 510.53	378.5 - 426.1		378.5 - 426.1	589.314	589.314	-0.21	0	1176.61	1176.61	-0.0002		21.2500; 21.2800		peptide (many samples)	2	1	--	2	1	6420000000	1	12152; 12180	1.873e+8; 3.264e+8	21.45
110.1	1219; 1221	IRE1_LKR_WT	SFADREVQLL	25600000000	25600000000	361	361	0	580	Chymotryptic	21.45	2	140	149	F.SFADREVQLL.R	2							5.59e-7 - 1.16e-6	1.08e-5 - 2.24e-5	378.48 - 510.53	378.5 - 426.1		378.5 - 426.1	589.314	589.314	-0.21	0	1176.61	1176.61	-0.0002		21.2500; 21.2800		peptide (per sample)	2	1	--	2	1	6420000000	1	12152; 12180	1.873e+8; 3.264e+8	21.45
110.1.1	1219	IRE1_LKR_WT	SFADREVQLL	25600000000	25600000000	361	361	0	580	Chymotryptic	21.45	2	140	149	F.SFADREVQLL.R	2							5.6e-07	1.1e-05	510.53	426.1		426.1	589.314	589.314	-0.21	0	1176.61	1176.61	-0.0002		21.25		peptide (MS2)	2	1	12508	2	1	6420000000	1	12152	187000000	21.45
110.1.2	1221	IRE1_LKR_WT	SFADREVQLL	25600000000	25600000000		361	0	580	Chymotryptic	21.45	2	140	149	F.SFADREVQLL.R	2							1.2e-06	2.2e-05	378.48	378.5		378.5	589.314	589.314	-0.21	0	1176.61	1176.61	-0.0002		21.28		peptide (MS2)	2	1	12543	2	1	6420000000	1	12180	326000000	21.45
111	1254	IRE1_LKR_WT	SFADREVQLL	694000000	694000000	360	360	0	579	Chymotryptic	21.68	2	140	149	F.SFADREVqLL.R	2	Q8(Deamidated/0.9840)	Q	147	Deamidated/0.9840	11	8	5e-08	9.7e-07	524.69	524.7		524.7	589.806	589.806	-0.73	0	1177.6	1177.6	-0.0009	0.23	21.69		peptide (many samples)	2	1	13006	2	1	147000000	1	12587	212000000	21.68
112	749	IRE1_LKR_WT	ADREVQL	529000000	529000000	1	1	0	1	Chymotryptic	14.72	0	142	148	F.ADREVQL.L	2							0.00011	0.0021	412.35	230.1		230.1	415.722	415.722	-0.23	0	829.429	829.429	-0.0002		14.67		peptide (many samples)	2	1	5402	2	1	76500000	1	5999	67500000	14.72
113	1053	IRE1_LKR_WT	ADREVQLL	6940000000	6940000000	3	3	0	3	Chymotryptic	19.13	1	142	149	F.ADREVQLL.R	2							7.4e-07	1.4e-05	493.02	493		493	472.264	472.264	-0.09	0	942.513	942.513	-0.0001		19.07		peptide (many samples)	2	1	10035	2	1	957000000	1	10014	464000000	19.13
114	1017	IRE1_LKR_WT	ADREVQLL	2760000000	2760000000	2	2	0	2	Chymotryptic	20.33	1	142	149	F.ADREVqLL.R	2	Q6(Deamidated/0.9840)	Q	147	Deamidated/0.9840	11	6	0.42	0.91	140.52	140.5		140.5	472.756	472.756	0.16	0	943.498	943.497	0.0002	1.2	18.76		peptide (many samples)	2	1	9701	2	1	259000000	1	9726	17300000	20.33
115	1004; 965; 988; 1008	IRE1_LKR_WT	ADREVQLLRESDEHPNVIRY	136000000	136000000	5	5	1	7	Chymotryptic	20.56	2	142	161	F.ADREVQLLRESDEHPNVIRY.F	2							4.81e-9 - 5.86e-5	9.27e-8 - 1.13e-3	204.80 - 589.37	204.8 - 589.4		204.8 - 589.4	1220.1161 - 1220.1236	1220.12	-5.12; -0.41; -0.81; 0.99	0	2438.2177 - 2438.2326	2438.23	-0.0125; -0.0010; -0.0020; 0.0024		18.5800; 18.1700; 18.4600; 18.6100		peptide (many samples)	2	1	--	2	1	66200000	1	9551; 9165; 9439; 9582	3.441e+7; 1.319e+7; 6.192e+6; 2.189e+7	20.56
115.1	1004; 965; 988; 1008	IRE1_LKR_WT	ADREVQLLRESDEHPNVIRY	136000000	136000000	5	5	1	7	Chymotryptic	20.56	2	142	161	F.ADREVQLLRESDEHPNVIRY.F	2							4.81e-9 - 5.86e-5	9.27e-8 - 1.13e-3	204.80 - 589.37	204.8 - 589.4		204.8 - 589.4	1220.1161 - 1220.1236	1220.12	-5.12; -0.41; -0.81; 0.99	0	2438.2177 - 2438.2326	2438.23	-0.0125; -0.0010; -0.0020; 0.0024		18.5800; 18.1700; 18.4600; 18.6100		peptide (per sample)	2	1	--	2	1	66200000	1	9551; 9165; 9439; 9582	3.441e+7; 1.319e+7; 6.192e+6; 2.189e+7	20.56
115.1.1	1004	IRE1_LKR_WT	ADREVQLLRESDEHPNVIRY	136000000	136000000	5	5	1	7	Chymotryptic	20.56	2	142	161	F.ADREVQLLRESDEHPNVIRY.F	2							2.7e-07	5.2e-06	507.35	507.3		507.3	1220.12	1220.12	-5.12	0	2438.22	2438.23	-0.0125		18.58		peptide (MS2)	2	1	9503	2	1	66200000	1	9551	34400000	20.56
115.1.2	965	IRE1_LKR_WT	ADREVQLLRESDEHPNVIRY	136000000	136000000		5	1	7	Chymotryptic	20.56	2	142	161	F.ADREVQLLRESDEHPNVIRY.F	2							3.1e-08	5.9e-07	481.19	481.2		481.2	1220.12	1220.12	-0.41	0	2438.23	2438.23	-0.001		18.17		peptide (MS2)	2	1	9052	2	1	66200000	1	9165	13200000	20.56
115.1.3	988	IRE1_LKR_WT	ADREVQLLRESDEHPNVIRY	136000000	136000000		5	1	7	Chymotryptic	20.56	2	142	161	F.ADREVQLLRESDEHPNVIRY.F	2							5.9e-05	0.0011	204.8	204.8		204.8	1220.12	1220.12	-0.81	0	2438.23	2438.23	-0.002		18.46		peptide (MS2)	2	1	9376	2	1	66200000	1	9439	6190000	20.56
115.1.4	1008	IRE1_LKR_WT	ADREVQLLRESDEHPNVIRY	136000000	136000000		5	1	7	Chymotryptic	20.56	2	142	161	F.ADREVQLLRESDEHPNVIRY.F	2							4.8e-09	9.3e-08	589.37	589.4		589.4	1220.12	1220.12	0.99	0	2438.23	2438.23	0.0024		18.61		peptide (MS2)	2	1	9533	2	1	66200000	1	9582	21900000	20.56
116	1043; 961; 996; 999	IRE1_LKR_WT	ADREVQLLRESDEHPNVIRY	2460000000	2460000000	5	5	1	8	Chymotryptic	18.29	2	142	161	F.ADREVQLLRESDEHPNVIRY.F	3							1.60e-15 - 4.69e-6	3.16e-14 - 9.04e-5	350.36 - 851.60	350.4 - 851.6		350.4 - 851.6	813.7487 - 813.7508	813.751	-2.37; -0.27; 0.18; -0.12	0	2438.2244 - 2438.2306	2438.23	-0.0058; -0.0007; 0.0004; -0.0003		18.9600; 18.1100; 18.5200; 18.5400		peptide (many samples)	2	1	--	2	1	122000000	1	9918; 9112; 9501; 9514	3.018e+7; 3.377e+7; 9.573e+7; 1.572e+8	18.29
116.1	1043; 961; 996; 999	IRE1_LKR_WT	ADREVQLLRESDEHPNVIRY	2460000000	2460000000	5	5	1	8	Chymotryptic	18.29	2	142	161	F.ADREVQLLRESDEHPNVIRY.F	3							1.60e-15 - 4.69e-6	3.16e-14 - 9.04e-5	350.36 - 851.60	350.4 - 851.6		350.4 - 851.6	813.7487 - 813.7508	813.751	-2.37; -0.27; 0.18; -0.12	0	2438.2244 - 2438.2306	2438.23	-0.0058; -0.0007; 0.0004; -0.0003		18.9600; 18.1100; 18.5200; 18.5400		peptide (per sample)	2	1	--	2	1	122000000	1	9918; 9112; 9501; 9514	3.018e+7; 3.377e+7; 9.573e+7; 1.572e+8	18.29
116.1.1	1043	IRE1_LKR_WT	ADREVQLLRESDEHPNVIRY	2460000000	2460000000	5	5	1	8	Chymotryptic	18.29	2	142	161	F.ADREVQLLRESDEHPNVIRY.F	3							6e-14	1.2e-12	848.12	848.1		848.1	813.749	813.751	-2.37	0	2438.22	2438.23	-0.0058		18.96		peptide (MS2)	2	1	9920	2	1	122000000	1	9918	30200000	18.29
116.1.2	961	IRE1_LKR_WT	ADREVQLLRESDEHPNVIRY	2460000000	2460000000		5	1	8	Chymotryptic	18.29	2	142	161	F.ADREVQLLRESDEHPNVIRY.F	3							5.3e-13	1e-11	789.06	789.1		789.1	813.75	813.751	-0.27	0	2438.23	2438.23	-0.0007		18.11		peptide (MS2)	2	1	8984	2	1	122000000	1	9112	33800000	18.29
116.1.3	996	IRE1_LKR_WT	ADREVQLLRESDEHPNVIRY	2460000000	2460000000		5	1	8	Chymotryptic	18.29	2	142	161	F.ADREVQLLRESDEHPNVIRY.F	3							4.7e-06	9e-05	350.36	350.4		350.4	813.751	813.751	0.18	0	2438.23	2438.23	0.0004		18.52		peptide (MS2)	2	1	9452	2	1	122000000	1	9501	95700000	18.29
116.1.4	999	IRE1_LKR_WT	ADREVQLLRESDEHPNVIRY	2460000000	2460000000		5	1	8	Chymotryptic	18.29	2	142	161	F.ADREVQLLRESDEHPNVIRY.F	3							1.6e-15	3.2e-14	851.6	851.6		851.6	813.751	813.751	-0.12	0	2438.23	2438.23	-0.0003		18.54		peptide (MS2)	2	1	9463	2	1	122000000	1	9514	157000000	18.29
117	1042; 959; 998; 1036	IRE1_LKR_WT	ADREVQLLRESDEHPNVIRY	8650000000	8650000000	5	5	1	9	Chymotryptic	18.28	2	142	161	F.ADREVQLLRESDEHPNVIRY.F	4							5.91e-8 - 1.52e-4	1.14e-6 - 2.92e-3	311.13 - 527.60	311.1 - 527.6		311.1 - 527.6	610.5634 - 610.5647	610.565	-1.38; -0.58; -0.27; -2.38	0	2438.2244 - 2438.2295	2438.23	-0.0034; -0.0014; -0.0007; -0.0058		18.9600; 18.1100; 18.5300; 18.8900		peptide (many samples)	2	1	--	2	1	353000000	1	9917; 9109; 9513; 9852	1.413e+8; 9.726e+7; 6.920e+8; 1.381e+8	18.28
117.1	1042; 959; 998; 1036	IRE1_LKR_WT	ADREVQLLRESDEHPNVIRY	8650000000	8650000000	5	5	1	9	Chymotryptic	18.28	2	142	161	F.ADREVQLLRESDEHPNVIRY.F	4							5.91e-8 - 1.52e-4	1.14e-6 - 2.92e-3	311.13 - 527.60	311.1 - 527.6		311.1 - 527.6	610.5634 - 610.5647	610.565	-1.38; -0.58; -0.27; -2.38	0	2438.2244 - 2438.2295	2438.23	-0.0034; -0.0014; -0.0007; -0.0058		18.9600; 18.1100; 18.5300; 18.8900		peptide (per sample)	2	1	--	2	1	353000000	1	9917; 9109; 9513; 9852	1.413e+8; 9.726e+7; 6.920e+8; 1.381e+8	18.28
117.1.1	1042	IRE1_LKR_WT	ADREVQLLRESDEHPNVIRY	8650000000	8650000000	5	5	1	9	Chymotryptic	18.28	2	142	161	F.ADREVQLLRESDEHPNVIRY.F	4							1.7e-07	3.2e-06	431.8	431.8		431.8	610.564	610.565	-1.38	0	2438.23	2438.23	-0.0034		18.96		peptide (MS2)	2	1	9919	2	1	353000000	1	9917	141000000	18.28
117.1.2	959	IRE1_LKR_WT	ADREVQLLRESDEHPNVIRY	8650000000	8650000000		5	1	9	Chymotryptic	18.28	2	142	161	F.ADREVQLLRESDEHPNVIRY.F	4							5.9e-08	1.1e-06	527.6	527.6		527.6	610.564	610.565	-0.58	0	2438.23	2438.23	-0.0014		18.11		peptide (MS2)	2	1	8980	2	1	353000000	1	9109	97300000	18.28
117.1.3	998	IRE1_LKR_WT	ADREVQLLRESDEHPNVIRY	8650000000	8650000000		5	1	9	Chymotryptic	18.28	2	142	161	F.ADREVQLLRESDEHPNVIRY.F	4							1.3e-07	2.6e-06	514.5	514.5		514.5	610.565	610.565	-0.27	0	2438.23	2438.23	-0.0007		18.53		peptide (MS2)	2	1	9462	2	1	353000000	1	9513	692000000	18.28
117.1.4	1036	IRE1_LKR_WT	ADREVQLLRESDEHPNVIRY	8650000000	8650000000		5	1	9	Chymotryptic	18.28	2	142	161	F.ADREVQLLRESDEHPNVIRY.F	4							0.00015	0.0029	311.13	311.1		311.1	610.563	610.565	-2.38	0	2438.22	2438.23	-0.0058		18.89		peptide (MS2)	2	1	9848	2	1	353000000	1	9852	138000000	18.28
118	963; 1003; 1046	IRE1_LKR_WT	ADREVQLLRESDEHPNVIRY	2020000000	2020000000	5	5	1	10	Chymotryptic	18.26	2	142	161	F.ADREVQLLRESDEHPNVIRY.F	5							5.73e-8 - 5.46e-5	1.10e-6 - 1.05e-3	349.66 - 505.85	349.7 - 505.9		349.7 - 505.9	488.6510 - 488.6535	488.653	0.35; -4.79	0	2438.2185 - 2438.2310	2438.23	0.0008; -0.0117		18.1500; 18.5700; 18.9900		peptide (many samples)	2	1	--	2	1	105000000	1	9146; 9546; 9939	9.471e+7; 1.537e+8; 3.218e+7	18.26
118.1	963; 1003; 1046	IRE1_LKR_WT	ADREVQLLRESDEHPNVIRY	2020000000	2020000000	5	5	1	10	Chymotryptic	18.26	2	142	161	F.ADREVQLLRESDEHPNVIRY.F	5							5.73e-8 - 5.46e-5	1.10e-6 - 1.05e-3	349.66 - 505.85	349.7 - 505.9		349.7 - 505.9	488.6510 - 488.6535	488.653	0.35; -4.79	0	2438.2185 - 2438.2310	2438.23	0.0008; -0.0117		18.1500; 18.5700; 18.9900		peptide (per sample)	2	1	--	2	1	105000000	1	9146; 9546; 9939	9.471e+7; 1.537e+8; 3.218e+7	18.26
118.1.1	963	IRE1_LKR_WT	ADREVQLLRESDEHPNVIRY	2020000000	2020000000	5	5	1	10	Chymotryptic	18.26	2	142	161	F.ADREVQLLRESDEHPNVIRY.F	5							5.7e-08	1.1e-06	505.85	505.9		505.9	488.654	488.653	0.35	0	2438.23	2438.23	0.0008		18.15		peptide (MS2)	2	1	9029	2	1	105000000	1	9146	94700000	18.26
118.1.2	1003	IRE1_LKR_WT	ADREVQLLRESDEHPNVIRY	2020000000	2020000000		5	1	10	Chymotryptic	18.26	2	142	161	F.ADREVQLLRESDEHPNVIRY.F	5							5.7e-08	1.1e-06	503.69	503.7		503.7	488.654	488.653	0.35	0	2438.23	2438.23	0.0008		18.57		peptide (MS2)	2	1	9496	2	1	105000000	1	9546	154000000	18.26
118.1.3	1046	IRE1_LKR_WT	ADREVQLLRESDEHPNVIRY	2020000000	2020000000		5	1	10	Chymotryptic	18.26	2	142	161	F.ADREVQLLRESDEHPNVIRY.F	5							5.5e-05	0.0011	349.66	349.7		349.7	488.651	488.653	-4.79	0	2438.22	2438.23	-0.0117		18.99		peptide (MS2)	2	1	9943	2	1	105000000	1	9939	32200000	18.26
119	1059	IRE1_LKR_WT	ADREVQLLRESDEHPNVIRY	222000000	222000000	4	4	0	4	Chymotryptic	18.25	2	142	161	F.ADREVqLLRESDEHPNVIRY.F	3	Q6(Deamidated/0.9840)	Q	147	Deamidated/0.9840	11	6	6.4e-12	1.2e-10	744.04	744		206.2	814.077	814.079	-1.7	0	2439.21	2439.21	-0.0041	-0.05	19.09		peptide (many samples)	2	1	10055	2	1	29600000	1	10029	25200000	18.25
120	1054	IRE1_LKR_WT	ADREVQLLRESDEHPNVIRY	535000000	535000000	4	4	0	5	Chymotryptic	18.62	2	142	161	F.ADREVqLLRESDEHPNVIRY.F	4	Q6(Deamidated/0.9840)	Q	147	Deamidated/0.9840	11	6	1.5e-07	2.8e-06	445.12	445.1		143.8	610.811	610.811	-0.03	0	2439.21	2439.21	-0.0001	0.34	19.07		peptide (many samples)	2	1	10036	2	1	38100000	1	10015	101000000	18.62
121	1069; 1061	IRE1_LKR_WT	ADREVQLLRESDEHPNVIRY	195000000	195000000	4	4	0	6	Chymotryptic	18.61	2	142	161	F.ADREVqLLRESDEHPNVIRY.F	5	Q6(Deamidated/0.9840)	Q	147	Deamidated/0.9840	11	6	2.06e-7 - 1.80e-2	3.96e-6 - 2.16e-1	88.16 - 391.65	88.2 - 391.7		88.2 - 129.9	488.8499 - 488.8504	488.85	0.54; -0.40	0	2439.2132 - 2439.2155	2439.21	0.0013; -0.0010	0.33	19.2800; 19.1200		peptide (many samples)	2	1	--	2	1	21100000	1	10208; 10059	2.483e+7; 2.665e+7	18.61
121.1	1069; 1061	IRE1_LKR_WT	ADREVQLLRESDEHPNVIRY	195000000	195000000	4	4	0	6	Chymotryptic	18.61	2	142	161	F.ADREVqLLRESDEHPNVIRY.F	5	Q6(Deamidated/0.9840)	Q	147	Deamidated/0.9840	11	6	2.06e-7 - 1.80e-2	3.96e-6 - 2.16e-1	88.16 - 391.65	88.2 - 391.7		88.2 - 129.9	488.8499 - 488.8504	488.85	0.54; -0.40	0	2439.2132 - 2439.2155	2439.21	0.0013; -0.0010	0.33	19.2800; 19.1200		peptide (per sample)	2	1	--	2	1	21100000	1	10208; 10059	2.483e+7; 2.665e+7	18.61
121.1.1	1069	IRE1_LKR_WT	ADREVQLLRESDEHPNVIRY	195000000	195000000	4	4	0	6	Chymotryptic	18.61	2	142	161	F.ADREVqLLRESDEHPNVIRY.F	5	Q6(Deamidated/0.9840)	Q	147	Deamidated/0.9840	11	6	0.018	0.22	88.16	88.2		88.2	488.85	488.85	0.54	0	2439.22	2439.21	0.0013	0.33	19.28		peptide (MS2)	2	1	10272	2	1	21100000	1	10208	24800000	18.61
121.1.2	1061	IRE1_LKR_WT	ADREVQLLRESDEHPNVIRY	195000000	195000000		4	0	6	Chymotryptic	18.61	2	142	161	F.ADREVqLLRESDEHPNVIRY.F	5	Q6(Deamidated/0.9840)	Q	147	Deamidated/0.9840	11	6	2.1e-07	4e-06	391.65	391.7		129.9	488.85	488.85	-0.4	0	2439.21	2439.21	-0.001	0.33	19.12		peptide (MS2)	2	1	10093	2	1	21100000	1	10059	26700000	18.61
122	286; 254; 260; 269; 305; 326; 351; 376; 406; 429; 456; 487; 513; 545; 568; 584; 603	IRE1_LKR_WT	EVQLLR	13100000000	13100000000	81	81	0	139	Tryptic	17.33	0	145	150	R.EVQLLR.E	2							4.48e-5 - 2.58e-4	8.26e-4 - 4.74e-3	256.24 - 378.87	148.3 - 252.9		148.3 - 252.9	379.2309 - 379.2324	379.232	-1.05; -0.48; -0.24; -0.40; -1.61; -1.13; 0.73; -1.69; -0.56; 1.05; -1.21; -2.74; 0.81; -1.29; -0.97	0	756.4473 - 756.4502	756.449	-0.0008; -0.0004; -0.0002; -0.0003; -0.0012; -0.0009; 0.0005; -0.0013; 0.0008; -0.0021; 0.0006; -0.0010; -0.0007		18.5800; 17.5900; 17.7800; 18.1100; 19.0000; 19.4200; 19.8400; 20.2700; 20.7200; 21.1600; 21.5900; 22.0200; 22.4500; 23.3700; 23.8000; 24.2200; 24.6400		peptide (many samples)	1	1	--	1	1	1900000000	1	6924; 6317; 6429; 6600; 7175; 7475; 7731; 8068; 8443; 8803; 9159; 9473; 9820; 10337; 10562; 10798; 11055	1.116e+6; 6.762e+6; 9.460e+6; 1.711e+6; 7.862e+5; 6.540e+5; 1.082e+6; 4.932e+5; 4.378e+5; 5.945e+5; 5.198e+5; 8.422e+5; 6.354e+5; 4.693e+5; 6.352e+5; 6.866e+5; 1.212e+6	17.33
122.1	286; 254; 260; 269; 305; 326; 351; 376; 406; 429; 456; 487; 513; 545; 568; 584; 603	IRE1_LKR_WT	EVQLLR	13100000000	13100000000	81	81	0	139	Tryptic	17.33	0	145	150	R.EVQLLR.E	2							4.48e-5 - 2.58e-4	8.26e-4 - 4.74e-3	256.24 - 378.87	148.3 - 252.9		148.3 - 252.9	379.2309 - 379.2324	379.232	-1.05; -0.48; -0.24; -0.40; -1.61; -1.13; 0.73; -1.69; -0.56; 1.05; -1.21; -2.74; 0.81; -1.29; -0.97	0	756.4473 - 756.4502	756.449	-0.0008; -0.0004; -0.0002; -0.0003; -0.0012; -0.0009; 0.0005; -0.0013; 0.0008; -0.0021; 0.0006; -0.0010; -0.0007		18.5800; 17.5900; 17.7800; 18.1100; 19.0000; 19.4200; 19.8400; 20.2700; 20.7200; 21.1600; 21.5900; 22.0200; 22.4500; 23.3700; 23.8000; 24.2200; 24.6400		peptide (per sample)	1	1	--	1	1	1900000000	1	6924; 6317; 6429; 6600; 7175; 7475; 7731; 8068; 8443; 8803; 9159; 9473; 9820; 10337; 10562; 10798; 11055	1.116e+6; 6.762e+6; 9.460e+6; 1.711e+6; 7.862e+5; 6.540e+5; 1.082e+6; 4.932e+5; 4.378e+5; 5.945e+5; 5.198e+5; 8.422e+5; 6.354e+5; 4.693e+5; 6.352e+5; 6.866e+5; 1.212e+6	17.33
122.1.1	286	IRE1_LKR_WT	EVQLLR	13100000000	13100000000	81	81	0	139	Tryptic	17.33	0	145	150	R.EVQLLR.E	2							4.5e-05	0.00083	289.57	223.2		223.2	379.232	379.232	-1.05	0	756.449	756.449	-0.0008		18.58		peptide (MS2)	1	1	5005	1	1	1900000000	1	6924	1120000	17.33
122.1.2	254	IRE1_LKR_WT	EVQLLR	13100000000	13100000000		81	0	139	Tryptic	17.33	0	145	150	R.EVQLLR.E	2							0.00017	0.0032	378.87	163.7		163.7	379.232	379.232	-0.48	0	756.449	756.449	-0.0004		17.59		peptide (MS2)	1	1	4473	1	1	1900000000	1	6317	6760000	17.33
122.1.3	260	IRE1_LKR_WT	EVQLLR	13100000000	13100000000		81	0	139	Tryptic	17.33	0	145	150	R.EVQLLR.E	2							0.00025	0.0046	354.29	148.3		148.3	379.232	379.232	-0.24	0	756.449	756.449	-0.0002		17.78		peptide (MS2)	1	1	4565	1	1	1900000000	1	6429	9460000	17.33
122.1.4	269	IRE1_LKR_WT	EVQLLR	13100000000	13100000000		81	0	139	Tryptic	17.33	0	145	150	R.EVQLLR.E	2							6.9e-05	0.0013	310.34	199.5		199.5	379.232	379.232	-0.4	0	756.449	756.449	-0.0003		18.11		peptide (MS2)	1	1	4705	1	1	1900000000	1	6600	1710000	17.33
122.1.5	305	IRE1_LKR_WT	EVQLLR	13100000000	13100000000		81	0	139	Tryptic	17.33	0	145	150	R.EVQLLR.E	2							4.5e-05	0.00083	311.17	252.9		252.9	379.231	379.232	-1.61	0	756.448	756.449	-0.0012		19		peptide (MS2)	1	1	5232	1	1	1900000000	1	7175	786000	17.33
122.1.6	326	IRE1_LKR_WT	EVQLLR	13100000000	13100000000		81	0	139	Tryptic	17.33	0	145	150	R.EVQLLR.E	2							4.5e-05	0.00083	293.26	238.6		238.6	379.232	379.232	-0.48	0	756.449	756.449	-0.0004		19.42		peptide (MS2)	1	1	5537	1	1	1900000000	1	7475	654000	17.33
122.1.7	351	IRE1_LKR_WT	EVQLLR	13100000000	13100000000		81	0	139	Tryptic	17.33	0	145	150	R.EVQLLR.E	2							0.00013	0.0024	264.96	236.8		236.8	379.231	379.232	-1.13	0	756.448	756.449	-0.0009		19.84		peptide (MS2)	1	1	5758	1	1	1900000000	1	7731	1080000	17.33
122.1.8	376	IRE1_LKR_WT	EVQLLR	13100000000	13100000000		81	0	139	Tryptic	17.33	0	145	150	R.EVQLLR.E	2							5.5e-05	0.001	283.06	248.5		248.5	379.232	379.232	0.73	0	756.45	756.449	0.0005		20.27		peptide (MS2)	1	1	6120	1	1	1900000000	1	8068	493000	17.33
122.1.9	406	IRE1_LKR_WT	EVQLLR	13100000000	13100000000		81	0	139	Tryptic	17.33	0	145	150	R.EVQLLR.E	2							0.00013	0.0024	267.04	236		236	379.231	379.232	-1.69	0	756.448	756.449	-0.0013		20.72		peptide (MS2)	1	1	6561	1	1	1900000000	1	8443	438000	17.33
122.1.10	429	IRE1_LKR_WT	EVQLLR	13100000000	13100000000		81	0	139	Tryptic	17.33	0	145	150	R.EVQLLR.E	2							0.00013	0.0024	268.32	223.8		223.8	379.232	379.232	-0.56	0	756.449	756.449	-0.0004		21.16		peptide (MS2)	1	1	6960	1	1	1900000000	1	8803	595000	17.33
122.1.11	456	IRE1_LKR_WT	EVQLLR	13100000000	13100000000		81	0	139	Tryptic	17.33	0	145	150	R.EVQLLR.E	2							5.5e-05	0.001	280.38	225.4		225.4	379.232	379.232	1.05	0	756.45	756.449	0.0008		21.59		peptide (MS2)	1	1	7315	1	1	1900000000	1	9159	520000	17.33
122.1.12	487	IRE1_LKR_WT	EVQLLR	13100000000	13100000000		81	0	139	Tryptic	17.33	0	145	150	R.EVQLLR.E	2							0.00013	0.0024	256.24	233.2		233.2	379.231	379.232	-1.21	0	756.448	756.449	-0.0009		22.02		peptide (MS2)	1	1	7630	1	1	1900000000	1	9473	842000	17.33
122.1.13	513	IRE1_LKR_WT	EVQLLR	13100000000	13100000000		81	0	139	Tryptic	17.33	0	145	150	R.EVQLLR.E	2							0.00026	0.0047	263.22	237.5		237.5	379.231	379.232	-2.74	0	756.447	756.449	-0.0021		22.45		peptide (MS2)	1	1	8004	1	1	1900000000	1	9820	635000	17.33
122.1.14	545	IRE1_LKR_WT	EVQLLR	13100000000	13100000000		81	0	139	Tryptic	17.33	0	145	150	R.EVQLLR.E	2							0.00024	0.0044	278.87	204.6		204.6	379.232	379.232	0.81	0	756.45	756.449	0.0006		23.37		peptide (MS2)	1	1	8427	1	1	1900000000	1	10337	469000	17.33
122.1.15	568	IRE1_LKR_WT	EVQLLR	13100000000	13100000000		81	0	139	Tryptic	17.33	0	145	150	R.EVQLLR.E	2							0.00012	0.0023	293.69	215.4		215.4	379.231	379.232	-1.29	0	756.448	756.449	-0.001		23.8		peptide (MS2)	1	1	8590	1	1	1900000000	1	10562	635000	17.33
122.1.16	584	IRE1_LKR_WT	EVQLLR	13100000000	13100000000		81	0	139	Tryptic	17.33	0	145	150	R.EVQLLR.E	2							4.5e-05	0.00083	300.84	247.1		247.1	379.232	379.232	-0.97	0	756.449	756.449	-0.0007		24.22		peptide (MS2)	1	1	8765	1	1	1900000000	1	10798	687000	17.33
122.1.17	603	IRE1_LKR_WT	EVQLLR	13100000000	13100000000		81	0	139	Tryptic	17.33	0	145	150	R.EVQLLR.E	2							0.00016	0.0029	277.48	242.5		242.5	379.232	379.232	0.73	0	756.45	756.449	0.0005		24.64		peptide (MS2)	1	1	8956	1	1	1900000000	1	11055	1210000	17.33
123	261	IRE1_LKR_WT	EVQLLR	487000000	487000000	80	80	0	138	Tryptic	17.91	0	145	150	R.EVqLLR.E	2	Q3(Deamidated/0.9840)	Q	147	Deamidated/0.9840	6	3	0.00011	0.002	327.81	203		203	379.723	379.724	-1.7	0	757.432	757.433	-0.0013	0.58	17.78		peptide (many samples)	1	1	4566	1	1	62000000	1	6429	9460000	17.91
124	734	IRE1_LKR_WT	LRESDEHPNVIRY	1290000000	1290000000	224	224	0	375	Chymotryptic	14.35	1	149	161	L.LRESDEHPNVIRY.F	2							2.6e-10	5e-09	657.25	413.5		413.5	814.413	814.413	-0.61	0	1626.81	1626.81	-0.001		14.26		peptide (many samples)	2	1	5001	2	1	185000000	1	5634	20400000	14.35
125	733; 755; 757	IRE1_LKR_WT	LRESDEHPNVIRY	6600000000	6600000000	224	224	0	376	Chymotryptic	14.37	1	149	161	L.LRESDEHPNVIRY.F	3							6.68e-8 - 8.54e-7	1.29e-6 - 1.65e-5	381.74 - 573.32	381.7 - 565.4		381.7 - 565.4	543.2780 - 543.2799	543.278	0.50; 3.99; 2.31	0	1626.8122 - 1626.8179	1626.81	0.0008; 0.0065; 0.0038		14.2300; 14.7900; 14.8000		peptide (many samples)	2	1	--	2	1	968000000	1	5611; 6120; 6130	2.264e+7; 1.204e+7; 1.254e+7	14.37
125.1	733; 755; 757	IRE1_LKR_WT	LRESDEHPNVIRY	6600000000	6600000000	224	224	0	376	Chymotryptic	14.37	1	149	161	L.LRESDEHPNVIRY.F	3							6.68e-8 - 8.54e-7	1.29e-6 - 1.65e-5	381.74 - 573.32	381.7 - 565.4		381.7 - 565.4	543.2780 - 543.2799	543.278	0.50; 3.99; 2.31	0	1626.8122 - 1626.8179	1626.81	0.0008; 0.0065; 0.0038		14.2300; 14.7900; 14.8000		peptide (per sample)	2	1	--	2	1	968000000	1	5611; 6120; 6130	2.264e+7; 1.204e+7; 1.254e+7	14.37
125.1.1	733	IRE1_LKR_WT	LRESDEHPNVIRY	6600000000	6600000000	224	224	0	376	Chymotryptic	14.37	1	149	161	L.LRESDEHPNVIRY.F	3							6.7e-08	1.3e-06	573.32	565.4		565.4	543.278	543.278	0.5	0	1626.81	1626.81	0.0008		14.23		peptide (MS2)	2	1	4972	2	1	968000000	1	5611	22600000	14.37
125.1.2	755	IRE1_LKR_WT	LRESDEHPNVIRY	6600000000	6600000000		224	0	376	Chymotryptic	14.37	1	149	161	L.LRESDEHPNVIRY.F	3							8.5e-07	1.6e-05	381.74	381.7		381.7	543.28	543.278	3.99	0	1626.82	1626.81	0.0065		14.79		peptide (MS2)	2	1	5557	2	1	968000000	1	6120	12000000	14.37
125.1.3	757	IRE1_LKR_WT	LRESDEHPNVIRY	6600000000	6600000000		224	0	376	Chymotryptic	14.37	1	149	161	L.LRESDEHPNVIRY.F	3							8.1e-07	1.6e-05	414.35	414.4		414.4	543.279	543.278	2.31	0	1626.82	1626.81	0.0038		14.8		peptide (MS2)	2	1	5567	2	1	968000000	1	6130	12500000	14.37
126	732	IRE1_LKR_WT	LRESDEHPNVIRY	4240000000	4240000000	224	224	0	377	Chymotryptic	14.36	1	149	161	L.LRESDEHPNVIRY.F	4							1.1e-06	2.2e-05	410.16	410.2		410.2	407.711	407.71	1.77	0	1626.81	1626.81	0.0029		14.22		peptide (many samples)	2	1	4962	2	1	592000000	1	5602	8130000	14.36
127	760	IRE1_LKR_WT	LRESDEHPNVIRY	30800000	30800000	223	223	0	372	Chymotryptic	14.36	1	149	161	L.LRESDEHPnVIRY.F	2	N9(Deamidated/0.9840)	N	157	Deamidated/0.9840	11	9	3e-07	5.7e-06	537.45	537.4		537.4	814.906	814.905	0.81	0	1627.8	1627.8	0.0013	0.01	14.87		peptide (many samples)	2	1	5635	2	1	13300000	1	6185	5700000	14.36
128	756; 752	IRE1_LKR_WT	LRESDEHPNVIRY	265000000	265000000	223	223	0	373	Chymotryptic	14.42	1	149	161	L.LRESDEHPnVIRY.F	3	N9(Deamidated/0.9840)	N	157	Deamidated/0.9840	11	9	5.38e-7 - 1.28e-4	1.04e-5 - 2.46e-3	424.14 - 513.05	358.2 - 513.1		358.2 - 513.1	543.6052 - 543.6086	543.606	5.34; -1.07	0	1627.7937 - 1627.8041	1627.8	0.0087; -0.0017	0.05	14.7900; 14.7500		peptide (many samples)	2	1	--	2	1	25900000	1	6120; 6080	1.204e+7; 1.468e+7	14.42
128.1	756; 752	IRE1_LKR_WT	LRESDEHPNVIRY	265000000	265000000	223	223	0	373	Chymotryptic	14.42	1	149	161	L.LRESDEHPnVIRY.F	3	N9(Deamidated/0.9840)	N	157	Deamidated/0.9840	11	9	5.38e-7 - 1.28e-4	1.04e-5 - 2.46e-3	424.14 - 513.05	358.2 - 513.1		358.2 - 513.1	543.6052 - 543.6086	543.606	5.34; -1.07	0	1627.7937 - 1627.8041	1627.8	0.0087; -0.0017	0.05	14.7900; 14.7500		peptide (per sample)	2	1	--	2	1	25900000	1	6120; 6080	1.204e+7; 1.468e+7	14.42
128.1.1	756	IRE1_LKR_WT	LRESDEHPNVIRY	265000000	265000000	223	223	0	373	Chymotryptic	14.42	1	149	161	L.LRESDEHPnVIRY.F	3	N9(Deamidated/0.9840)	N	157	Deamidated/0.9840	11	9	0.00013	0.0025	424.14	358.2		358.2	543.609	543.606	5.34	0	1627.8	1627.8	0.0087	0.05	14.79		peptide (MS2)	2	1	5558	2	1	25900000	1	6120	12000000	14.42
128.1.2	752	IRE1_LKR_WT	LRESDEHPNVIRY	265000000	265000000		223	0	373	Chymotryptic	14.42	1	149	161	L.LRESDEHPnVIRY.F	3	N9(Deamidated/0.9840)	N	157	Deamidated/0.9840	11	9	5.4e-07	1e-05	513.05	513.1		513.1	543.605	543.606	-1.07	0	1627.79	1627.8	-0.0017	0.05	14.75		peptide (MS2)	2	1	5510	2	1	25900000	1	6080	14700000	14.42
129	761; 759	IRE1_LKR_WT	LRESDEHPNVIRY	165000000	165000000	223	223	0	374	Chymotryptic	14.37	1	149	161	L.LRESDEHPnVIRY.F	4	N9(Deamidated/0.9840)	N	157	Deamidated/0.9840	11	9	7.01e-9 - 8.09e-8	1.35e-7 - 1.56e-6	537.64 - 565.27	530.2 - 565.3		530.2 - 565.3	407.9561 - 407.9565	407.956	-0.03; 0.87	0	1627.7954 - 1627.7968	1627.8	-0.0001; 0.0014	0.01	14.8800; 14.8300		peptide (many samples)	2	1	--	2	1	43600000	1	6190; 6154	3.744e+7; 2.092e+7	14.37
129.1	761; 759	IRE1_LKR_WT	LRESDEHPNVIRY	165000000	165000000	223	223	0	374	Chymotryptic	14.37	1	149	161	L.LRESDEHPnVIRY.F	4	N9(Deamidated/0.9840)	N	157	Deamidated/0.9840	11	9	7.01e-9 - 8.09e-8	1.35e-7 - 1.56e-6	537.64 - 565.27	530.2 - 565.3		530.2 - 565.3	407.9561 - 407.9565	407.956	-0.03; 0.87	0	1627.7954 - 1627.7968	1627.8	-0.0001; 0.0014	0.01	14.8800; 14.8300		peptide (per sample)	2	1	--	2	1	43600000	1	6190; 6154	3.744e+7; 2.092e+7	14.37
129.1.1	761	IRE1_LKR_WT	LRESDEHPNVIRY	165000000	165000000	223	223	0	374	Chymotryptic	14.37	1	149	161	L.LRESDEHPnVIRY.F	4	N9(Deamidated/0.9840)	N	157	Deamidated/0.9840	11	9	7e-09	1.3e-07	565.27	565.3		565.3	407.956	407.956	-0.03	0	1627.8	1627.8	-0.0001	0.01	14.88		peptide (MS2)	2	1	5639	2	1	43600000	1	6190	37400000	14.37
129.1.2	759	IRE1_LKR_WT	LRESDEHPNVIRY	165000000	165000000		223	0	374	Chymotryptic	14.37	1	149	161	L.LRESDEHPnVIRY.F	4	N9(Deamidated/0.9840)	N	157	Deamidated/0.9840	11	9	8.1e-08	1.6e-06	537.64	530.2		530.2	407.957	407.956	0.87	0	1627.8	1627.8	0.0014	0.01	14.83		peptide (MS2)	2	1	5598	2	1	43600000	1	6154	20900000	14.37
130	1024	IRE1_LKR_WT	LRESDEHPNVIRYF	1270000000	1270000000	226	226	0	379	Chymotryptic	18.9	2	149	162	L.LRESDEHPNVIRYF.C	2							1.6e-10	3.1e-09	671.87	671.9		671.9	887.946	887.947	-1.83	0	1773.88	1773.88	-0.0032		18.8		peptide (many samples)	2	1	9742	2	1	138000000	1	9764	24700000	18.9
131	1030	IRE1_LKR_WT	LRESDEHPNVIRYF	7460000000	7460000000	226	226	0	380	Chymotryptic	18.89	2	149	162	L.LRESDEHPNVIRYF.C	3							1.9e-10	3.6e-09	684.85	684.8		684.8	592.3	592.301	-0.22	0	1773.88	1773.88	-0.0004		18.84		peptide (many samples)	2	1	9787	2	1	744000000	1	9803	736000000	18.89
132	1029	IRE1_LKR_WT	LRESDEHPNVIRYF	3800000000	3800000000	226	226	0	381	Chymotryptic	18.89	2	149	162	L.LRESDEHPNVIRYF.C	4							4.4e-11	8.5e-10	652.88	652.9		652.9	444.477	444.477	0.08	0	1773.88	1773.88	0.0001		18.82		peptide (many samples)	2	1	9773	2	1	440000000	1	9789	160000000	18.89
133	1099; 1095	IRE1_LKR_WT	LRESDEHPNVIRYF	211000000	211000000	225	225	0	378	Chymotryptic	18.87	2	149	162	L.LRESDEHPnVIRYF.C	3	N9(Deamidated/0.9840)	N	157	Deamidated/0.9840	11	9	3.40e-7 - 2.81e-3	6.55e-6 - 4.81e-2	166.24 - 509.09	166.2 - 509.1		166.2 - 509.1	592.6282 - 592.6321	592.629	-0.64; 5.97	0	1774.8627 - 1774.8744	1774.86	-0.0011; 0.0106	-0.02	19.6400; 19.6100		peptide (many samples)	2	1	--	2	1	58200000	1	10534; 10501	3.207e+7; 2.299e+7	18.87
133.1	1099; 1095	IRE1_LKR_WT	LRESDEHPNVIRYF	211000000	211000000	225	225	0	378	Chymotryptic	18.87	2	149	162	L.LRESDEHPnVIRYF.C	3	N9(Deamidated/0.9840)	N	157	Deamidated/0.9840	11	9	3.40e-7 - 2.81e-3	6.55e-6 - 4.81e-2	166.24 - 509.09	166.2 - 509.1		166.2 - 509.1	592.6282 - 592.6321	592.629	-0.64; 5.97	0	1774.8627 - 1774.8744	1774.86	-0.0011; 0.0106	-0.02	19.6400; 19.6100		peptide (per sample)	2	1	--	2	1	58200000	1	10534; 10501	3.207e+7; 2.299e+7	18.87
133.1.1	1099	IRE1_LKR_WT	LRESDEHPNVIRYF	211000000	211000000	225	225	0	378	Chymotryptic	18.87	2	149	162	L.LRESDEHPnVIRYF.C	3	N9(Deamidated/0.9840)	N	157	Deamidated/0.9840	11	9	3.4e-07	6.5e-06	509.09	509.1		509.1	592.628	592.629	-0.64	0	1774.86	1774.86	-0.0011	-0.02	19.64		peptide (MS2)	2	1	10637	2	1	58200000	1	10534	32100000	18.87
133.1.2	1095	IRE1_LKR_WT	LRESDEHPNVIRYF	211000000	211000000		225	0	378	Chymotryptic	18.87	2	149	162	L.LRESDEHPnVIRYF.C	3	N9(Deamidated/0.9840)	N	157	Deamidated/0.9840	11	9	0.0028	0.048	166.24	166.2		166.2	592.632	592.629	5.97	0	1774.87	1774.86	0.0106	-0.02	19.61		peptide (MS2)	2	1	10592	2	1	58200000	1	10501	23000000	18.87
134	686; 713	IRE1_LKR_WT	RESDEHPNVIRY	3530000000	3530000000	331	331	0	531	Chymotryptic	13.36	0	150	161	L.RESDEHPNVIRY.F	2							3.25e-9 - 3.75e-7	6.27e-8 - 7.23e-6	558.48 - 610.82	558.5 - 610.8		558.5 - 610.8	757.8704 - 757.8721	757.871	-0.69; 1.49	0	1513.7263 - 1513.7296	1513.73	-0.0010; 0.0023		13.2000; 13.6200		peptide (many samples)	2	1	--	2	1	257000000	1	4742; 5078	1.157e+7; 6.425e+6	13.36
134.1	686; 713	IRE1_LKR_WT	RESDEHPNVIRY	3530000000	3530000000	331	331	0	531	Chymotryptic	13.36	0	150	161	L.RESDEHPNVIRY.F	2							3.25e-9 - 3.75e-7	6.27e-8 - 7.23e-6	558.48 - 610.82	558.5 - 610.8		558.5 - 610.8	757.8704 - 757.8721	757.871	-0.69; 1.49	0	1513.7263 - 1513.7296	1513.73	-0.0010; 0.0023		13.2000; 13.6200		peptide (per sample)	2	1	--	2	1	257000000	1	4742; 5078	1.157e+7; 6.425e+6	13.36
134.1.1	686	IRE1_LKR_WT	RESDEHPNVIRY	3530000000	3530000000	331	331	0	531	Chymotryptic	13.36	0	150	161	L.RESDEHPNVIRY.F	2							3.3e-09	6.3e-08	610.82	610.8		610.8	757.87	757.871	-0.69	0	1513.73	1513.73	-0.001		13.2		peptide (MS2)	2	1	3993	2	1	257000000	1	4742	11600000	13.36
134.1.2	713	IRE1_LKR_WT	RESDEHPNVIRY	3530000000	3530000000		331	0	531	Chymotryptic	13.36	0	150	161	L.RESDEHPNVIRY.F	2							3.8e-07	7.2e-06	558.48	558.5		558.5	757.872	757.871	1.49	0	1513.73	1513.73	0.0023		13.62		peptide (MS2)	2	1	4355	2	1	257000000	1	5078	6420000	13.36
135	684; 706	IRE1_LKR_WT	RESDEHPNVIRY	20900000000	20900000000	331	331	0	532	Chymotryptic	13.37	0	150	161	L.RESDEHPNVIRY.F	3							3.57e-11 - 2.95e-9	6.88e-10 - 5.68e-8	638.08 - 704.18	638.1 - 704.2		638.1 - 704.2	505.5827 - 505.5844	505.583	-0.70; 2.57	0	1513.7263 - 1513.7312	1513.73	-0.0011; 0.0039		13.1700; 13.5900		peptide (many samples)	2	1	--	2	1	2340000000	1	4722; 5053	2.381e+7; 9.323e+7	13.37
135.1	684; 706	IRE1_LKR_WT	RESDEHPNVIRY	20900000000	20900000000	331	331	0	532	Chymotryptic	13.37	0	150	161	L.RESDEHPNVIRY.F	3							3.57e-11 - 2.95e-9	6.88e-10 - 5.68e-8	638.08 - 704.18	638.1 - 704.2		638.1 - 704.2	505.5827 - 505.5844	505.583	-0.70; 2.57	0	1513.7263 - 1513.7312	1513.73	-0.0011; 0.0039		13.1700; 13.5900		peptide (per sample)	2	1	--	2	1	2340000000	1	4722; 5053	2.381e+7; 9.323e+7	13.37
135.1.1	684	IRE1_LKR_WT	RESDEHPNVIRY	20900000000	20900000000	331	331	0	532	Chymotryptic	13.37	0	150	161	L.RESDEHPNVIRY.F	3							2.9e-09	5.7e-08	638.08	638.1		638.1	505.583	505.583	-0.7	0	1513.73	1513.73	-0.0011		13.17		peptide (MS2)	2	1	3973	2	1	2340000000	1	4722	23800000	13.37
135.1.2	706	IRE1_LKR_WT	RESDEHPNVIRY	20900000000	20900000000		331	0	532	Chymotryptic	13.37	0	150	161	L.RESDEHPNVIRY.F	3							3.6e-11	6.9e-10	704.18	704.2		704.2	505.584	505.583	2.57	0	1513.73	1513.73	0.0039		13.59		peptide (MS2)	2	1	4328	2	1	2340000000	1	5053	93200000	13.37
136	690	IRE1_LKR_WT	RESDEHPNVIRY	757000000	757000000	331	331	0	533	Chymotryptic	13.37	0	150	161	L.RESDEHPNVIRY.F	4							7e-10	1.3e-08	644.46	644.5		644.5	379.439	379.439	-0.06	0	1513.73	1513.73	-0.0001		13.3		peptide (many samples)	2	1	4071	2	1	84100000	1	4820	124000000	13.37
137	722	IRE1_LKR_WT	RESDEHPNVIRY	1280000000	1280000000	330	330	0	529	Chymotryptic	14.83	0	150	161	L.RESDEHPnVIRY.F	2	N8(Deamidated/0.9840)	N	157	Deamidated/0.9840	11	8	0.0002	0.0038	306.39	306.4		306.4	758.363	758.363	-0.37	0	1514.71	1514.71	-0.0006	1.48	13.89		peptide (many samples)	2	1	4642	2	1	59100000	1	5309	22900000	14.83
138	719	IRE1_LKR_WT	RESDEHPNVIRY	670000000	670000000	330	330	0	530	Chymotryptic	13.93	0	150	161	L.RESDEHPnVIRY.F	3	N8(Deamidated/0.9840)	N	157	Deamidated/0.9840	11	8	4.3e-07	8.2e-06	544.35	544.4		544.4	505.911	505.911	0.39	0	1514.71	1514.71	0.0006	0.56	13.86		peptide (many samples)	2	1	4605	2	1	93600000	1	5280	67200000	13.93
139	969; 1012	IRE1_LKR_WT	RESDEHPNVIRYF	3540000000	3540000000	333	333	0	537	Chymotryptic	18.31	1	150	162	L.RESDEHPNVIRYF.C	2							4.66e-10 - 2.06e-9	8.98e-9 - 3.96e-8	616.17 - 686.47	616.2 - 686.5		616.2 - 686.5	831.4036 - 831.4057	831.405	0.66; -1.83	0	1660.7927 - 1660.7968	1660.8	0.0011; -0.0030		18.2100; 18.7000		peptide (many samples)	2	1	--	2	1	504000000	1	9205; 9667	3.115e+7; 1.022e+7	18.31
139.1	969; 1012	IRE1_LKR_WT	RESDEHPNVIRYF	3540000000	3540000000	333	333	0	537	Chymotryptic	18.31	1	150	162	L.RESDEHPNVIRYF.C	2							4.66e-10 - 2.06e-9	8.98e-9 - 3.96e-8	616.17 - 686.47	616.2 - 686.5		616.2 - 686.5	831.4036 - 831.4057	831.405	0.66; -1.83	0	1660.7927 - 1660.7968	1660.8	0.0011; -0.0030		18.2100; 18.7000		peptide (per sample)	2	1	--	2	1	504000000	1	9205; 9667	3.115e+7; 1.022e+7	18.31
139.1.1	969	IRE1_LKR_WT	RESDEHPNVIRYF	3540000000	3540000000	333	333	0	537	Chymotryptic	18.31	1	150	162	L.RESDEHPNVIRYF.C	2							4.7e-10	9e-09	686.47	686.5		686.5	831.406	831.405	0.66	0	1660.8	1660.8	0.0011		18.21		peptide (MS2)	2	1	9098	2	1	504000000	1	9205	31200000	18.31
139.1.2	1012	IRE1_LKR_WT	RESDEHPNVIRYF	3540000000	3540000000		333	0	537	Chymotryptic	18.31	1	150	162	L.RESDEHPNVIRYF.C	2							2.1e-09	4e-08	616.17	616.2		616.2	831.404	831.405	-1.83	0	1660.79	1660.8	-0.003		18.7		peptide (MS2)	2	1	9626	2	1	504000000	1	9667	10200000	18.31
140	967; 982; 1007	IRE1_LKR_WT	RESDEHPNVIRYF	26100000000	26100000000	333	333	0	538	Chymotryptic	18.32	1	150	162	L.RESDEHPNVIRYF.C	3							1.86e-10 - 1.91e-3	3.59e-9 - 3.58e-2	180.49 - 660.95	180.5 - 660.9		180.5 - 660.9	554.6050 - 554.6083	554.606	-1.14; 4.48; -1.48	0	1660.7933 - 1660.8032	1660.8	-0.0019; 0.0074; -0.0024		18.1700; 18.3800; 18.6000		peptide (many samples)	2	1	--	2	1	3060000000	1	9170; 9364; 9568	2.887e+7; 2.713e+7; 3.921e+7	18.32
140.1	967; 982; 1007	IRE1_LKR_WT	RESDEHPNVIRYF	26100000000	26100000000	333	333	0	538	Chymotryptic	18.32	1	150	162	L.RESDEHPNVIRYF.C	3							1.86e-10 - 1.91e-3	3.59e-9 - 3.58e-2	180.49 - 660.95	180.5 - 660.9		180.5 - 660.9	554.6050 - 554.6083	554.606	-1.14; 4.48; -1.48	0	1660.7933 - 1660.8032	1660.8	-0.0019; 0.0074; -0.0024		18.1700; 18.3800; 18.6000		peptide (per sample)	2	1	--	2	1	3060000000	1	9170; 9364; 9568	2.887e+7; 2.713e+7; 3.921e+7	18.32
140.1.1	967	IRE1_LKR_WT	RESDEHPNVIRYF	26100000000	26100000000	333	333	0	538	Chymotryptic	18.32	1	150	162	L.RESDEHPNVIRYF.C	3							1.9e-09	3.6e-08	628.44	628.4		628.4	554.605	554.606	-1.14	0	1660.79	1660.8	-0.0019		18.17		peptide (MS2)	2	1	9057	2	1	3060000000	1	9170	28900000	18.32
140.1.2	982	IRE1_LKR_WT	RESDEHPNVIRYF	26100000000	26100000000		333	0	538	Chymotryptic	18.32	1	150	162	L.RESDEHPNVIRYF.C	3							0.0019	0.036	180.49	180.5		180.5	554.608	554.606	4.48	0	1660.8	1660.8	0.0074		18.38		peptide (MS2)	2	1	9283	2	1	3060000000	1	9364	27100000	18.32
140.1.3	1007	IRE1_LKR_WT	RESDEHPNVIRYF	26100000000	26100000000		333	0	538	Chymotryptic	18.32	1	150	162	L.RESDEHPNVIRYF.C	3							1.9e-10	3.6e-09	660.95	660.9		660.9	554.605	554.606	-1.48	0	1660.79	1660.8	-0.0024		18.6		peptide (MS2)	2	1	9519	2	1	3060000000	1	9568	39200000	18.32
141	971; 1014	IRE1_LKR_WT	RESDEHPNVIRYF	2120000000	2120000000	333	333	0	539	Chymotryptic	18.31	1	150	162	L.RESDEHPNVIRYF.C	4							4.43e-11 - 7.86e-8	8.53e-10 - 1.51e-6	586.19 - 651.30	586.2 - 651.3		586.2 - 651.3	416.2061 - 416.2097	416.206	-0.38; 8.29	0	1660.7951 - 1660.8095	1660.8	-0.0006; 0.0138		18.2300; 18.7100		peptide (many samples)	2	1	--	2	1	259000000	1	9221; 9678	7.637e+7; 2.306e+7	18.31
141.1	971; 1014	IRE1_LKR_WT	RESDEHPNVIRYF	2120000000	2120000000	333	333	0	539	Chymotryptic	18.31	1	150	162	L.RESDEHPNVIRYF.C	4							4.43e-11 - 7.86e-8	8.53e-10 - 1.51e-6	586.19 - 651.30	586.2 - 651.3		586.2 - 651.3	416.2061 - 416.2097	416.206	-0.38; 8.29	0	1660.7951 - 1660.8095	1660.8	-0.0006; 0.0138		18.2300; 18.7100		peptide (per sample)	2	1	--	2	1	259000000	1	9221; 9678	7.637e+7; 2.306e+7	18.31
141.1.1	971	IRE1_LKR_WT	RESDEHPNVIRYF	2120000000	2120000000	333	333	0	539	Chymotryptic	18.31	1	150	162	L.RESDEHPNVIRYF.C	4							4.4e-11	8.5e-10	651.3	651.3		651.3	416.206	416.206	-0.38	0	1660.8	1660.8	-0.0006		18.23		peptide (MS2)	2	1	9119	2	1	259000000	1	9221	76400000	18.31
141.1.2	1014	IRE1_LKR_WT	RESDEHPNVIRYF	2120000000	2120000000		333	0	539	Chymotryptic	18.31	1	150	162	L.RESDEHPNVIRYF.C	4							7.9e-08	1.5e-06	586.19	586.2		586.2	416.21	416.206	8.29	0	1660.81	1660.8	0.0138		18.71		peptide (MS2)	2	1	9641	2	1	259000000	1	9678	23100000	18.31
142	1055	IRE1_LKR_WT	RESDEHPNVIRYF	118000000	118000000	332	332	0	534	Chymotryptic	18.31	1	150	162	L.RESDEHPnVIRYF.C	2	N8(Deamidated/0.9840)	N	157	Deamidated/0.9840	11	8	2.1e-08	4e-07	592.09	585.9		585.9	831.896	831.897	-1.54	0	1661.78	1661.78	-0.0026	0	19.07		peptide (many samples)	2	1	10040	2	1	26200000	1	10018	14600000	18.31
143	1050	IRE1_LKR_WT	RESDEHPNVIRYF	677000000	677000000	332	332	0	535	Chymotryptic	19.1	1	150	162	L.RESDEHPnVIRYF.C	3	N8(Deamidated/0.9840)	N	157	Deamidated/0.9840	11	8	3.3e-07	6.3e-06	497.63	497.6		497.6	554.936	554.934	3.59	0	1661.79	1661.78	0.006	0.78	19.03		peptide (many samples)	2	1	9991	2	1	78800000	1	9976	36600000	19.1
144	1056	IRE1_LKR_WT	RESDEHPNVIRYF	138000000	138000000	332	332	0	536	Chymotryptic	18.29	1	150	162	L.RESDEHPnVIRYF.C	4	N8(Deamidated/0.9840)	N	157	Deamidated/0.9840	11	8	5.1e-08	9.8e-07	552.3	552.3		552.3	416.453	416.452	0.86	0	1661.78	1661.78	0.0014	-0.02	19.08		peptide (many samples)	2	1	10045	2	1	39000000	1	10021	15400000	18.29
145	1117	IRE1_LKR_WT	RESDEHPNVIRYFCTEKDRQF	14100000	14100000	334	334	0	540	Chymotryptic	19.93	2	150	170	L.RESDEHPnVIRYFCTEKDRQF.Q	4	N8(Deamidated/0.9840)	N	157	Deamidated/0.9840	11	8	2.3e-07	4.3e-06	421.63	421.6		171.5	682.572	682.57	3.08	0	2726.26	2726.25	0.0084		20.01		peptide (many samples)	2	1	11033	2	1	3410000	1	10878	7800000	19.93
146	101; 46; 65; 73; 89; 115; 119; 138; 149; 159; 178; 181; 188; 189; 195; 225; 237; 241; 257; 281; 299; 300; 394; 471; 500; 560; 582	IRE1_LKR_WT	ESDEHPNVIR	9300000000	9300000000	76	76	0	132	Tryptic	12.31	0	151	160	R.ESDEHPNVIR.Y	2							1.40e-13 - 2.31e-3	2.57e-12 - 4.13e-2	188.47 - 825.05	188.5 - 825.0		188.5 - 825.0	598.2861 - 598.2925	598.289	0.46; 0.16; -0.05; -0.15; -0.86; 0.36; 3.02; 0.57; 6.39; 4.14; 2.10; 1.90; 5.57; 2.71; -0.66; -2.60; -1.17; 0.06; 0.67; 0.77; -1.07; -4.44; -2.70; -1.48	0	1194.5576 - 1194.5705	1194.56	0.0006; 0.0002; -0.0001; -0.0002; -0.0010; 0.0004; 0.0036; 0.0007; 0.0076; 0.0049; 0.0025; 0.0023; 0.0067; 0.0032; -0.0008; -0.0031; -0.0014; 0.0001; 0.0008; 0.0009; -0.0013; -0.0053; -0.0032; -0.0018		12.9500; 11.3900; 12.1000; 12.5200; 12.7400; 13.3800; 13.5300; 13.8000; 14.1100; 14.4100; 15.0600; 15.1800; 15.5500; 15.6000; 15.6800; 16.5700; 17.0500; 17.2300; 17.6900; 18.4300; 18.8300; 18.8900; 20.4800; 21.7900; 22.2700; 23.6100; 24.0900		peptide (many samples)	1	1	--	1	1	1750000000	1	3512; 2544; 2977; 3247; 3373; 3800; 3898; 4075; 4251; 4415; 4838; 4901; 5110; 5140; 5190; 5710; 5977; 6089; 6374; 6816; 7079; 7113; 8231; 9284; 9677; 10469; 10726	2.794e+6; 4.114e+5; 1.602e+6; 7.743e+6; 9.139e+6; 1.058e+6; 2.451e+6; 8.754e+5; 1.403e+6; 1.256e+6; 7.641e+5; 6.187e+5; 6.232e+5; 8.458e+5; 6.846e+5; 2.026e+6; 4.529e+5; 1.310e+6; 6.325e+5; 6.315e+5; 4.927e+5; 6.186e+5; 4.648e+5; 5.861e+5; 4.857e+5; 8.302e+5; 9.539e+5	12.31
146.1	101; 46; 65; 73; 89; 115; 119; 138; 149; 159; 178; 181; 188; 189; 195; 225; 237; 241; 257; 281; 299; 300; 394; 471; 500; 560; 582	IRE1_LKR_WT	ESDEHPNVIR	9300000000	9300000000	76	76	0	132	Tryptic	12.31	0	151	160	R.ESDEHPNVIR.Y	2							1.40e-13 - 2.31e-3	2.57e-12 - 4.13e-2	188.47 - 825.05	188.5 - 825.0		188.5 - 825.0	598.2861 - 598.2925	598.289	0.46; 0.16; -0.05; -0.15; -0.86; 0.36; 3.02; 0.57; 6.39; 4.14; 2.10; 1.90; 5.57; 2.71; -0.66; -2.60; -1.17; 0.06; 0.67; 0.77; -1.07; -4.44; -2.70; -1.48	0	1194.5576 - 1194.5705	1194.56	0.0006; 0.0002; -0.0001; -0.0002; -0.0010; 0.0004; 0.0036; 0.0007; 0.0076; 0.0049; 0.0025; 0.0023; 0.0067; 0.0032; -0.0008; -0.0031; -0.0014; 0.0001; 0.0008; 0.0009; -0.0013; -0.0053; -0.0032; -0.0018		12.9500; 11.3900; 12.1000; 12.5200; 12.7400; 13.3800; 13.5300; 13.8000; 14.1100; 14.4100; 15.0600; 15.1800; 15.5500; 15.6000; 15.6800; 16.5700; 17.0500; 17.2300; 17.6900; 18.4300; 18.8300; 18.8900; 20.4800; 21.7900; 22.2700; 23.6100; 24.0900		peptide (per sample)	1	1	--	1	1	1750000000	1	3512; 2544; 2977; 3247; 3373; 3800; 3898; 4075; 4251; 4415; 4838; 4901; 5110; 5140; 5190; 5710; 5977; 6089; 6374; 6816; 7079; 7113; 8231; 9284; 9677; 10469; 10726	2.794e+6; 4.114e+5; 1.602e+6; 7.743e+6; 9.139e+6; 1.058e+6; 2.451e+6; 8.754e+5; 1.403e+6; 1.256e+6; 7.641e+5; 6.187e+5; 6.232e+5; 8.458e+5; 6.846e+5; 2.026e+6; 4.529e+5; 1.310e+6; 6.325e+5; 6.315e+5; 4.927e+5; 6.186e+5; 4.648e+5; 5.861e+5; 4.857e+5; 8.302e+5; 9.539e+5	12.31
146.1.1	101	IRE1_LKR_WT	ESDEHPNVIR	9300000000	9300000000	76	76	0	132	Tryptic	12.31	0	151	160	R.ESDEHPNVIR.Y	2							1.5e-08	2.7e-07	610.47	610.5		610.5	598.289	598.289	0.46	0	1194.56	1194.56	0.0006		12.95		peptide (MS2)	1	1	1991	1	1	1750000000	1	3512	2790000	12.31
146.1.2	46	IRE1_LKR_WT	ESDEHPNVIR	9300000000	9300000000		76	0	132	Tryptic	12.31	0	151	160	R.ESDEHPNVIR.Y	2							0.0023	0.041	188.47	188.5		188.5	598.289	598.289	0.16	0	1194.56	1194.56	0.0002		11.39		peptide (MS2)	1	1	1105	1	1	1750000000	1	2544	411000	12.31
146.1.3	65	IRE1_LKR_WT	ESDEHPNVIR	9300000000	9300000000		76	0	132	Tryptic	12.31	0	151	160	R.ESDEHPNVIR.Y	2							6e-06	0.00011	425.71	425.7		425.7	598.289	598.289	-0.05	0	1194.56	1194.56	-0.0001		12.1		peptide (MS2)	1	1	1507	1	1	1750000000	1	2977	1600000	12.31
146.1.4	73	IRE1_LKR_WT	ESDEHPNVIR	9300000000	9300000000		76	0	132	Tryptic	12.31	0	151	160	R.ESDEHPNVIR.Y	2							1.4e-13	2.6e-12	825.05	825		825	598.289	598.289	-0.15	0	1194.56	1194.56	-0.0002		12.52		peptide (MS2)	1	1	1757	1	1	1750000000	1	3247	7740000	12.31
146.1.5	89	IRE1_LKR_WT	ESDEHPNVIR	9300000000	9300000000		76	0	132	Tryptic	12.31	0	151	160	R.ESDEHPNVIR.Y	2							1.2e-08	2.2e-07	601.55	601.6		601.6	598.288	598.289	-0.86	0	1194.56	1194.56	-0.001		12.74		peptide (MS2)	1	1	1864	1	1	1750000000	1	3373	9140000	12.31
146.1.6	115	IRE1_LKR_WT	ESDEHPNVIR	9300000000	9300000000		76	0	132	Tryptic	12.31	0	151	160	R.ESDEHPNVIR.Y	2							2e-06	3.6e-05	501.37	501.4		501.4	598.289	598.289	0.36	0	1194.56	1194.56	0.0004		13.38		peptide (MS2)	1	1	2263	1	1	1750000000	1	3800	1060000	12.31
146.1.7	119	IRE1_LKR_WT	ESDEHPNVIR	9300000000	9300000000		76	0	132	Tryptic	12.31	0	151	160	R.ESDEHPNVIR.Y	2							8.5e-06	0.00016	394.85	394.9		394.9	598.29	598.289	3.02	0	1194.57	1194.56	0.0036		13.53		peptide (MS2)	1	1	2353	1	1	1750000000	1	3898	2450000	12.31
146.1.8	138	IRE1_LKR_WT	ESDEHPNVIR	9300000000	9300000000		76	0	132	Tryptic	12.31	0	151	160	R.ESDEHPNVIR.Y	2							1.9e-06	3.6e-05	480.24	480.2		480.2	598.289	598.289	0.57	0	1194.56	1194.56	0.0007		13.8		peptide (MS2)	1	1	2525	1	1	1750000000	1	4075	875000	12.31
146.1.9	149	IRE1_LKR_WT	ESDEHPNVIR	9300000000	9300000000		76	0	132	Tryptic	12.31	0	151	160	R.ESDEHPNVIR.Y	2							6e-08	1.1e-06	601.76	487.4		487.4	598.293	598.289	6.39	0	1194.57	1194.56	0.0076		14.11		peptide (MS2)	1	1	2676	1	1	1750000000	1	4251	1400000	12.31
146.1.10	159	IRE1_LKR_WT	ESDEHPNVIR	9300000000	9300000000		76	0	132	Tryptic	12.31	0	151	160	R.ESDEHPNVIR.Y	2							2.5e-11	4.6e-10	761.92	761.9		761.9	598.291	598.289	4.14	0	1194.57	1194.56	0.0049		14.41		peptide (MS2)	1	1	2827	1	1	1750000000	1	4415	1260000	12.31
146.1.11	178	IRE1_LKR_WT	ESDEHPNVIR	9300000000	9300000000		76	0	132	Tryptic	12.31	0	151	160	R.ESDEHPNVIR.Y	2							3.9e-06	7.1e-05	369.37	369.4		369.4	598.29	598.289	2.1	0	1194.57	1194.56	0.0025		15.06		peptide (MS2)	1	1	3246	1	1	1750000000	1	4838	764000	12.31
146.1.12	181	IRE1_LKR_WT	ESDEHPNVIR	9300000000	9300000000		76	0	132	Tryptic	12.31	0	151	160	R.ESDEHPNVIR.Y	2							3.9e-05	0.00071	320.59	320.6		320.6	598.288	598.289	-0.86	0	1194.56	1194.56	-0.001		15.18		peptide (MS2)	1	1	3299	1	1	1750000000	1	4901	619000	12.31
146.1.13	188	IRE1_LKR_WT	ESDEHPNVIR	9300000000	9300000000		76	0	132	Tryptic	12.31	0	151	160	R.ESDEHPNVIR.Y	2							0.00012	0.0022	309.4	309.4		309.4	598.29	598.289	1.9	0	1194.57	1194.56	0.0023		15.55		peptide (MS2)	1	1	3475	1	1	1750000000	1	5110	623000	12.31
146.1.14	189	IRE1_LKR_WT	ESDEHPNVIR	9300000000	9300000000		76	0	132	Tryptic	12.31	0	151	160	R.ESDEHPNVIR.Y	2							0.00029	0.0054	351.24	351.2		351.2	598.292	598.289	5.57	0	1194.57	1194.56	0.0067		15.6		peptide (MS2)	1	1	3495	1	1	1750000000	1	5140	846000	12.31
146.1.15	195	IRE1_LKR_WT	ESDEHPNVIR	9300000000	9300000000		76	0	132	Tryptic	12.31	0	151	160	R.ESDEHPNVIR.Y	2							0.0003	0.0056	260.07	260.1		260.1	598.29	598.289	2.71	0	1194.57	1194.56	0.0032		15.68		peptide (MS2)	1	1	3543	1	1	1750000000	1	5190	685000	12.31
146.1.16	225	IRE1_LKR_WT	ESDEHPNVIR	9300000000	9300000000		76	0	132	Tryptic	12.31	0	151	160	R.ESDEHPNVIR.Y	2							0.00076	0.014	251.78	251.8		251.8	598.288	598.289	-0.66	0	1194.56	1194.56	-0.0008		16.57		peptide (MS2)	1	1	3989	1	1	1750000000	1	5710	2030000	12.31
146.1.17	237	IRE1_LKR_WT	ESDEHPNVIR	9300000000	9300000000		76	0	132	Tryptic	12.31	0	151	160	R.ESDEHPNVIR.Y	2							0.00041	0.0076	285	285		285	598.287	598.289	-2.6	0	1194.56	1194.56	-0.0031		17.05		peptide (MS2)	1	1	4190	1	1	1750000000	1	5977	453000	12.31
146.1.18	241	IRE1_LKR_WT	ESDEHPNVIR	9300000000	9300000000		76	0	132	Tryptic	12.31	0	151	160	R.ESDEHPNVIR.Y	2							0.0009	0.016	271.93	271.9		271.9	598.293	598.289	6.39	0	1194.57	1194.56	0.0076		17.23		peptide (MS2)	1	1	4288	1	1	1750000000	1	6089	1310000	12.31
146.1.19	257	IRE1_LKR_WT	ESDEHPNVIR	9300000000	9300000000		76	0	132	Tryptic	12.31	0	151	160	R.ESDEHPNVIR.Y	2							0.00029	0.0053	277.46	277.5		277.5	598.288	598.289	-1.17	0	1194.56	1194.56	-0.0014		17.69		peptide (MS2)	1	1	4524	1	1	1750000000	1	6374	632000	12.31
146.1.20	281	IRE1_LKR_WT	ESDEHPNVIR	9300000000	9300000000		76	0	132	Tryptic	12.31	0	151	160	R.ESDEHPNVIR.Y	2							0.00097	0.018	233.29	233.3		233.3	598.289	598.289	-0.05	0	1194.56	1194.56	-0.0001		18.43		peptide (MS2)	1	1	4901	1	1	1750000000	1	6816	631000	12.31
146.1.21	299	IRE1_LKR_WT	ESDEHPNVIR	9300000000	9300000000		76	0	132	Tryptic	12.31	0	151	160	R.ESDEHPNVIR.Y	2							0.0016	0.029	233.11	233.1		233.1	598.289	598.289	0.06	0	1194.56	1194.56	0.0001		18.83		peptide (MS2)	1	1	5147	1	1	1750000000	1	7079	493000	12.31
146.1.22	300	IRE1_LKR_WT	ESDEHPNVIR	9300000000	9300000000		76	0	132	Tryptic	12.31	0	151	160	R.ESDEHPNVIR.Y	2							0.00034	0.0063	271.09	271.1		271.1	598.289	598.289	0.67	0	1194.56	1194.56	0.0008		18.89		peptide (MS2)	1	1	5174	1	1	1750000000	1	7113	619000	12.31
146.1.23	394	IRE1_LKR_WT	ESDEHPNVIR	9300000000	9300000000		76	0	132	Tryptic	12.31	0	151	160	R.ESDEHPNVIR.Y	2							0.00068	0.012	260.11	260.1		260.1	598.289	598.289	0.77	0	1194.56	1194.56	0.0009		20.48		peptide (MS2)	1	1	6310	1	1	1750000000	1	8231	465000	12.31
146.1.24	471	IRE1_LKR_WT	ESDEHPNVIR	9300000000	9300000000		76	0	132	Tryptic	12.31	0	151	160	R.ESDEHPNVIR.Y	2							0.00017	0.0032	260.81	260.8		260.8	598.288	598.289	-1.07	0	1194.56	1194.56	-0.0013		21.79		peptide (MS2)	1	1	7430	1	1	1750000000	1	9284	586000	12.31
146.1.25	500	IRE1_LKR_WT	ESDEHPNVIR	9300000000	9300000000		76	0	132	Tryptic	12.31	0	151	160	R.ESDEHPNVIR.Y	2							0.00069	0.013	256.32	256.3		256.3	598.286	598.289	-4.44	0	1194.56	1194.56	-0.0053		22.27		peptide (MS2)	1	1	7854	1	1	1750000000	1	9677	486000	12.31
146.1.26	560	IRE1_LKR_WT	ESDEHPNVIR	9300000000	9300000000		76	0	132	Tryptic	12.31	0	151	160	R.ESDEHPNVIR.Y	2							4.7e-07	8.6e-06	574.26	574.3		574.3	598.287	598.289	-2.7	0	1194.56	1194.56	-0.0032		23.61		peptide (MS2)	1	1	8531	1	1	1750000000	1	10469	830000	12.31
146.1.27	582	IRE1_LKR_WT	ESDEHPNVIR	9300000000	9300000000		76	0	132	Tryptic	12.31	0	151	160	R.ESDEHPNVIR.Y	2							3.6e-06	6.7e-05	376.46	376.5		376.5	598.288	598.289	-1.48	0	1194.56	1194.56	-0.0018		24.09		peptide (MS2)	1	1	8714	1	1	1750000000	1	10726	954000	12.31
147	104; 68; 79; 94; 137; 157; 186; 240; 255; 256; 280; 303; 397; 420; 486; 548; 570; 586; 607	IRE1_LKR_WT	ESDEHPNVIR	8340000000	8340000000	76	76	0	133	Tryptic	12.31	0	151	160	R.ESDEHPNVIR.Y	3							2.69e-8 - 1.32e-4	4.96e-7 - 2.44e-3	222.25 - 480.82	222.3 - 480.8		222.3 - 480.8	399.1933 - 399.1969	399.195	-2.82; -0.59; -1.59; -4.04; -0.44; -0.67; 0.10; 4.92; -1.82; -0.98; 0.33; -1.97; 0.56; -0.36; -0.75; -1.05	0	1194.5581 - 1194.5688	1194.56	-0.0034; -0.0007; -0.0019; -0.0048; -0.0005; -0.0008; 0.0001; 0.0059; -0.0022; -0.0012; 0.0004; -0.0024; 0.0007; -0.0004; -0.0009; -0.0013		13.0900; 12.1800; 12.6000; 12.7700; 13.7900; 14.3800; 15.4800; 17.2000; 17.6400; 17.6500; 18.4300; 18.9900; 20.5700; 21.0000; 22.0200; 23.3900; 23.8200; 24.2500; 24.7400		peptide (many samples)	1	1	--	1	1	1570000000	1	3604; 3030; 3290; 3395; 4068; 4395; 5073; 6068; 6342; 6354; 6815; 7171; 8319; 8669; 9472; 10346; 10574; 10821; 11106	3.344e+6; 8.030e+6; 4.708e+6; 2.775e+7; 2.027e+6; 2.107e+6; 2.038e+6; 1.926e+6; 1.503e+6; 1.685e+6; 1.502e+6; 2.148e+6; 1.453e+6; 1.506e+6; 1.431e+6; 1.416e+6; 1.232e+6; 1.379e+6; 2.340e+6	12.31
147.1	104; 68; 79; 94; 137; 157; 186; 240; 255; 256; 280; 303; 397; 420; 486; 548; 570; 586; 607	IRE1_LKR_WT	ESDEHPNVIR	8340000000	8340000000	76	76	0	133	Tryptic	12.31	0	151	160	R.ESDEHPNVIR.Y	3							2.69e-8 - 1.32e-4	4.96e-7 - 2.44e-3	222.25 - 480.82	222.3 - 480.8		222.3 - 480.8	399.1933 - 399.1969	399.195	-2.82; -0.59; -1.59; -4.04; -0.44; -0.67; 0.10; 4.92; -1.82; -0.98; 0.33; -1.97; 0.56; -0.36; -0.75; -1.05	0	1194.5581 - 1194.5688	1194.56	-0.0034; -0.0007; -0.0019; -0.0048; -0.0005; -0.0008; 0.0001; 0.0059; -0.0022; -0.0012; 0.0004; -0.0024; 0.0007; -0.0004; -0.0009; -0.0013		13.0900; 12.1800; 12.6000; 12.7700; 13.7900; 14.3800; 15.4800; 17.2000; 17.6400; 17.6500; 18.4300; 18.9900; 20.5700; 21.0000; 22.0200; 23.3900; 23.8200; 24.2500; 24.7400		peptide (per sample)	1	1	--	1	1	1570000000	1	3604; 3030; 3290; 3395; 4068; 4395; 5073; 6068; 6342; 6354; 6815; 7171; 8319; 8669; 9472; 10346; 10574; 10821; 11106	3.344e+6; 8.030e+6; 4.708e+6; 2.775e+7; 2.027e+6; 2.107e+6; 2.038e+6; 1.926e+6; 1.503e+6; 1.685e+6; 1.502e+6; 2.148e+6; 1.453e+6; 1.506e+6; 1.431e+6; 1.416e+6; 1.232e+6; 1.379e+6; 2.340e+6	12.31
147.1.1	104	IRE1_LKR_WT	ESDEHPNVIR	8340000000	8340000000	76	76	0	133	Tryptic	12.31	0	151	160	R.ESDEHPNVIR.Y	3							2.6e-05	0.00047	305.56	305.6		305.6	399.194	399.195	-2.82	0	1194.56	1194.56	-0.0034		13.09		peptide (MS2)	1	1	2074	1	1	1570000000	1	3604	3340000	12.31
147.1.2	68	IRE1_LKR_WT	ESDEHPNVIR	8340000000	8340000000		76	0	133	Tryptic	12.31	0	151	160	R.ESDEHPNVIR.Y	3							2.7e-08	5e-07	480.82	480.8		480.8	399.195	399.195	-0.59	0	1194.56	1194.56	-0.0007		12.18		peptide (MS2)	1	1	1559	1	1	1570000000	1	3030	8030000	12.31
147.1.3	79	IRE1_LKR_WT	ESDEHPNVIR	8340000000	8340000000		76	0	133	Tryptic	12.31	0	151	160	R.ESDEHPNVIR.Y	3							3.5e-08	6.4e-07	446.77	446.8		446.8	399.194	399.195	-1.59	0	1194.56	1194.56	-0.0019		12.6		peptide (MS2)	1	1	1790	1	1	1570000000	1	3290	4710000	12.31
147.1.4	94	IRE1_LKR_WT	ESDEHPNVIR	8340000000	8340000000		76	0	133	Tryptic	12.31	0	151	160	R.ESDEHPNVIR.Y	3							7.2e-05	0.0013	283.36	283.4		283.4	399.193	399.195	-4.04	0	1194.56	1194.56	-0.0048		12.77		peptide (MS2)	1	1	1889	1	1	1570000000	1	3395	27700000	12.31
147.1.5	137	IRE1_LKR_WT	ESDEHPNVIR	8340000000	8340000000		76	0	133	Tryptic	12.31	0	151	160	R.ESDEHPNVIR.Y	3							7.8e-06	0.00014	266.99	267		267	399.195	399.195	-0.44	0	1194.56	1194.56	-0.0005		13.79		peptide (MS2)	1	1	2518	1	1	1570000000	1	4068	2030000	12.31
147.1.6	157	IRE1_LKR_WT	ESDEHPNVIR	8340000000	8340000000		76	0	133	Tryptic	12.31	0	151	160	R.ESDEHPNVIR.Y	3							1.1e-05	0.00021	247.96	248		248	399.195	399.195	-0.67	0	1194.56	1194.56	-0.0008		14.38		peptide (MS2)	1	1	2807	1	1	1570000000	1	4395	2110000	12.31
147.1.7	186	IRE1_LKR_WT	ESDEHPNVIR	8340000000	8340000000		76	0	133	Tryptic	12.31	0	151	160	R.ESDEHPNVIR.Y	3							1.7e-06	3.2e-05	277.55	277.6		277.6	399.195	399.195	0.1	0	1194.56	1194.56	0.0001		15.48		peptide (MS2)	1	1	3448	1	1	1570000000	1	5073	2040000	12.31
147.1.8	240	IRE1_LKR_WT	ESDEHPNVIR	8340000000	8340000000		76	0	133	Tryptic	12.31	0	151	160	R.ESDEHPNVIR.Y	3							0.00013	0.0024	224.7	224.7		224.7	399.197	399.195	4.92	0	1194.57	1194.56	0.0059		17.2		peptide (MS2)	1	1	4269	1	1	1570000000	1	6068	1930000	12.31
147.1.9	255	IRE1_LKR_WT	ESDEHPNVIR	8340000000	8340000000		76	0	133	Tryptic	12.31	0	151	160	R.ESDEHPNVIR.Y	3							3.2e-05	0.0006	246.79	246.8		246.8	399.194	399.195	-1.82	0	1194.56	1194.56	-0.0022		17.64		peptide (MS2)	1	1	4493	1	1	1570000000	1	6342	1500000	12.31
147.1.10	256	IRE1_LKR_WT	ESDEHPNVIR	8340000000	8340000000		76	0	133	Tryptic	12.31	0	151	160	R.ESDEHPNVIR.Y	3							6.7e-07	1.2e-05	325.62	325.6		325.6	399.195	399.195	-0.98	0	1194.56	1194.56	-0.0012		17.65		peptide (MS2)	1	1	4505	1	1	1570000000	1	6354	1680000	12.31
147.1.11	280	IRE1_LKR_WT	ESDEHPNVIR	8340000000	8340000000		76	0	133	Tryptic	12.31	0	151	160	R.ESDEHPNVIR.Y	3							2.1e-05	0.00039	242.49	242.5		242.5	399.195	399.195	0.33	0	1194.56	1194.56	0.0004		18.43		peptide (MS2)	1	1	4900	1	1	1570000000	1	6815	1500000	12.31
147.1.12	303	IRE1_LKR_WT	ESDEHPNVIR	8340000000	8340000000		76	0	133	Tryptic	12.31	0	151	160	R.ESDEHPNVIR.Y	3							6.6e-06	0.00012	299.25	299.2		299.2	399.194	399.195	-1.97	0	1194.56	1194.56	-0.0024		18.99		peptide (MS2)	1	1	5227	1	1	1570000000	1	7171	2150000	12.31
147.1.13	397	IRE1_LKR_WT	ESDEHPNVIR	8340000000	8340000000		76	0	133	Tryptic	12.31	0	151	160	R.ESDEHPNVIR.Y	3							5.2e-06	9.6e-05	316.48	316.5		316.5	399.195	399.195	0.56	0	1194.56	1194.56	0.0007		20.57		peptide (MS2)	1	1	6424	1	1	1570000000	1	8319	1450000	12.31
147.1.14	420	IRE1_LKR_WT	ESDEHPNVIR	8340000000	8340000000		76	0	133	Tryptic	12.31	0	151	160	R.ESDEHPNVIR.Y	3							1.1e-05	0.0002	259.29	259.3		259.3	399.195	399.195	-0.36	0	1194.56	1194.56	-0.0004		21		peptide (MS2)	1	1	6807	1	1	1570000000	1	8669	1510000	12.31
147.1.15	486	IRE1_LKR_WT	ESDEHPNVIR	8340000000	8340000000		76	0	133	Tryptic	12.31	0	151	160	R.ESDEHPNVIR.Y	3							1.1e-05	0.0002	263.61	263.6		263.6	399.195	399.195	-0.75	0	1194.56	1194.56	-0.0009		22.02		peptide (MS2)	1	1	7629	1	1	1570000000	1	9472	1430000	12.31
147.1.16	548	IRE1_LKR_WT	ESDEHPNVIR	8340000000	8340000000		76	0	133	Tryptic	12.31	0	151	160	R.ESDEHPNVIR.Y	3							5.2e-05	0.00097	222.25	222.3		222.3	399.195	399.195	-0.67	0	1194.56	1194.56	-0.0008		23.39		peptide (MS2)	1	1	8434	1	1	1570000000	1	10346	1420000	12.31
147.1.17	570	IRE1_LKR_WT	ESDEHPNVIR	8340000000	8340000000		76	0	133	Tryptic	12.31	0	151	160	R.ESDEHPNVIR.Y	3							1.6e-05	0.00029	249.77	249.8		249.8	399.195	399.195	-1.05	0	1194.56	1194.56	-0.0013		23.82		peptide (MS2)	1	1	8599	1	1	1570000000	1	10574	1230000	12.31
147.1.18	586	IRE1_LKR_WT	ESDEHPNVIR	8340000000	8340000000		76	0	133	Tryptic	12.31	0	151	160	R.ESDEHPNVIR.Y	3							5.9e-06	0.00011	303.61	303.6		303.6	399.194	399.195	-1.59	0	1194.56	1194.56	-0.0019		24.25		peptide (MS2)	1	1	8784	1	1	1570000000	1	10821	1380000	12.31
147.1.19	607	IRE1_LKR_WT	ESDEHPNVIR	8340000000	8340000000		76	0	133	Tryptic	12.31	0	151	160	R.ESDEHPNVIR.Y	3							1.6e-05	0.00029	245.65	245.7		245.7	399.194	399.195	-1.97	0	1194.56	1194.56	-0.0024		24.74		peptide (MS2)	1	1	8995	1	1	1570000000	1	11106	2340000	12.31
148	90	IRE1_LKR_WT	ESDEHPNVIR	191000000	191000000	75	75	0	130	Tryptic	12.83	0	151	160	R.ESDEHPnVIR.Y	2	N7(Deamidated/0.9840)	N	157	Deamidated/0.9840	6	7	1.7e-11	3.2e-10	746.88	630.4		630.4	598.781	598.781	0.15	0	1195.55	1195.55	0.0002	0.51	12.74		peptide (many samples)	1	1	1865	1	1	33200000	1	3373	9140000	12.83
149	95	IRE1_LKR_WT	ESDEHPNVIR	149000000	149000000	75	75	0	131	Tryptic	12.83	0	151	160	R.ESDEHPnVIR.Y	3	N7(Deamidated/0.9840)	N	157	Deamidated/0.9840	6	7	2.6e-07	4.7e-06	435.56	416.3		416.3	399.523	399.523	-0.37	0	1195.55	1195.55	-0.0004	0.51	12.77		peptide (many samples)	1	1	1890	1	1	29500000	1	3395	27700000	12.83
150	171; 100; 124; 169; 192; 214; 215; 292	IRE1_LKR_WT	YFCTEK	1630000000	1630000000	392	392	0	624	Tryptic	13.06	0	161	166	R.YFCTEK.D	2							4.19e-6 - 2.41e-3	7.72e-5 - 4.30e-2	89.35 - 394.06	89.4 - 394.1		89.4 - 394.1	424.1855 - 424.1879	424.186	-2.08; -1.07; 0.23; -1.58; 3.69; -1.21; -0.57; -0.42	0	846.3564 - 846.3613	846.358	-0.0018; -0.0009; 0.0002; -0.0013; 0.0031; -0.0010; -0.0005; -0.0004		14.8800; 12.9500; 13.6200; 14.8400; 15.6600; 16.3200; 16.3400; 18.7600		peptide (many samples)	1	1	--	1	1	267000000	1	4719; 3509; 3953; 4700; 5180; 5565; 5576; 7033	1.326e+6; 2.368e+6; 7.006e+5; 2.632e+6; 8.215e+5; 6.419e+5; 1.123e+6; 3.306e+5	13.06
150.1	171; 100; 124; 169; 192; 214; 215; 292	IRE1_LKR_WT	YFCTEK	1630000000	1630000000	392	392	0	624	Tryptic	13.06	0	161	166	R.YFCTEK.D	2							4.19e-6 - 2.41e-3	7.72e-5 - 4.30e-2	89.35 - 394.06	89.4 - 394.1		89.4 - 394.1	424.1855 - 424.1879	424.186	-2.08; -1.07; 0.23; -1.58; 3.69; -1.21; -0.57; -0.42	0	846.3564 - 846.3613	846.358	-0.0018; -0.0009; 0.0002; -0.0013; 0.0031; -0.0010; -0.0005; -0.0004		14.8800; 12.9500; 13.6200; 14.8400; 15.6600; 16.3200; 16.3400; 18.7600		peptide (per sample)	1	1	--	1	1	267000000	1	4719; 3509; 3953; 4700; 5180; 5565; 5576; 7033	1.326e+6; 2.368e+6; 7.006e+5; 2.632e+6; 8.215e+5; 6.419e+5; 1.123e+6; 3.306e+5	13.06
150.1.1	171	IRE1_LKR_WT	YFCTEK	1630000000	1630000000	392	392	0	624	Tryptic	13.06	0	161	166	R.YFCTEK.D	2							0.0022	0.04	160.51	160.5		160.5	424.185	424.186	-2.08	0	846.356	846.358	-0.0018		14.88		peptide (MS2)	1	1	3113	1	1	267000000	1	4719	1330000	13.06
150.1.2	100	IRE1_LKR_WT	YFCTEK	1630000000	1630000000		392	0	624	Tryptic	13.06	0	161	166	R.YFCTEK.D	2							4.2e-06	7.7e-05	394.06	394.1		394.1	424.186	424.186	-1.07	0	846.357	846.358	-0.0009		12.95		peptide (MS2)	1	1	1989	1	1	267000000	1	3509	2370000	13.06
150.1.3	124	IRE1_LKR_WT	YFCTEK	1630000000	1630000000		392	0	624	Tryptic	13.06	0	161	166	R.YFCTEK.D	2							0.00013	0.0025	301.23	301.2		301.2	424.187	424.186	0.23	0	846.358	846.358	0.0002		13.62		peptide (MS2)	1	1	2406	1	1	267000000	1	3953	701000	13.06
150.1.4	169	IRE1_LKR_WT	YFCTEK	1630000000	1630000000		392	0	624	Tryptic	13.06	0	161	166	R.YFCTEK.D	2							0.0024	0.042	103.88	103.9		103.9	424.186	424.186	-1.58	0	846.357	846.358	-0.0013		14.84		peptide (MS2)	1	1	3093	1	1	267000000	1	4700	2630000	13.06
150.1.5	192	IRE1_LKR_WT	YFCTEK	1630000000	1630000000		392	0	624	Tryptic	13.06	0	161	166	R.YFCTEK.D	2							0.0018	0.033	164.83	164.8		164.8	424.188	424.186	3.69	0	846.361	846.358	0.0031		15.66		peptide (MS2)	1	1	3532	1	1	267000000	1	5180	822000	13.06
150.1.6	214	IRE1_LKR_WT	YFCTEK	1630000000	1630000000		392	0	624	Tryptic	13.06	0	161	166	R.YFCTEK.D	2							0.0013	0.024	203.47	203.5		203.5	424.186	424.186	-1.21	0	846.357	846.358	-0.001		16.32		peptide (MS2)	1	1	3853	1	1	267000000	1	5565	642000	13.06
150.1.7	215	IRE1_LKR_WT	YFCTEK	1630000000	1630000000		392	0	624	Tryptic	13.06	0	161	166	R.YFCTEK.D	2							0.00027	0.005	249.43	249.4		249.4	424.186	424.186	-0.57	0	846.358	846.358	-0.0005		16.34		peptide (MS2)	1	1	3862	1	1	267000000	1	5576	1120000	13.06
150.1.8	292	IRE1_LKR_WT	YFCTEK	1630000000	1630000000		392	0	624	Tryptic	13.06	0	161	166	R.YFCTEK.D	2							0.0024	0.043	89.35	89.4		89.4	424.186	424.186	-0.42	0	846.358	846.358	-0.0004		18.76		peptide (MS2)	1	1	5104	1	1	267000000	1	7033	331000	13.06
151	144; 59; 71; 105; 118; 162	IRE1_LKR_WT	YFCTEKDR	3120000000	3120000000	393	393	0	625	Tryptic	12.03	1	161	168	R.YFCTEKDR.Q	2							8.68e-6 - 1.23e-5	1.60e-4 - 2.26e-4	452.45 - 542.83	452.5 - 542.8		452.5 - 542.8	559.7500 - 559.7521	559.75	-0.70; -0.26; 0.39; 1.05; -0.04; 3.12	0	1117.4854 - 1117.4897	1117.49	-0.0008; -0.0003; 0.0004; 0.0012; -0.0000; 0.0035		14.0100; 11.9200; 12.3300; 13.1000; 13.5200; 14.5200		peptide (many samples)	1	1	--	1	1	575000000	1	4191; 2855; 3128; 3612; 3893; 4484	1.398e+6; 2.046e+6; 5.232e+6; 4.599e+6; 1.682e+6; 1.614e+6	12.03
151.1	144; 59; 71; 105; 118; 162	IRE1_LKR_WT	YFCTEKDR	3120000000	3120000000	393	393	0	625	Tryptic	12.03	1	161	168	R.YFCTEKDR.Q	2							8.68e-6 - 1.23e-5	1.60e-4 - 2.26e-4	452.45 - 542.83	452.5 - 542.8		452.5 - 542.8	559.7500 - 559.7521	559.75	-0.70; -0.26; 0.39; 1.05; -0.04; 3.12	0	1117.4854 - 1117.4897	1117.49	-0.0008; -0.0003; 0.0004; 0.0012; -0.0000; 0.0035		14.0100; 11.9200; 12.3300; 13.1000; 13.5200; 14.5200		peptide (per sample)	1	1	--	1	1	575000000	1	4191; 2855; 3128; 3612; 3893; 4484	1.398e+6; 2.046e+6; 5.232e+6; 4.599e+6; 1.682e+6; 1.614e+6	12.03
151.1.1	144	IRE1_LKR_WT	YFCTEKDR	3120000000	3120000000	393	393	0	625	Tryptic	12.03	1	161	168	R.YFCTEKDR.Q	2							9.2e-06	0.00017	481.74	481.7		481.7	559.75	559.75	-0.7	0	1117.49	1117.49	-0.0008		14.01		peptide (MS2)	1	1	2619	1	1	575000000	1	4191	1400000	12.03
151.1.2	59	IRE1_LKR_WT	YFCTEKDR	3120000000	3120000000		393	0	625	Tryptic	12.03	1	161	168	R.YFCTEKDR.Q	2							1.2e-05	0.00022	473.55	473.6		473.6	559.75	559.75	-0.26	0	1117.49	1117.49	-0.0003		11.92		peptide (MS2)	1	1	1391	1	1	575000000	1	2855	2050000	12.03
151.1.3	71	IRE1_LKR_WT	YFCTEKDR	3120000000	3120000000		393	0	625	Tryptic	12.03	1	161	168	R.YFCTEKDR.Q	2							8.7e-06	0.00016	542.83	542.8		542.8	559.751	559.75	0.39	0	1117.49	1117.49	0.0004		12.33		peptide (MS2)	1	1	1646	1	1	575000000	1	3128	5230000	12.03
151.1.4	105	IRE1_LKR_WT	YFCTEKDR	3120000000	3120000000		393	0	625	Tryptic	12.03	1	161	168	R.YFCTEKDR.Q	2							1.1e-05	0.0002	488.58	488.6		488.6	559.751	559.75	1.05	0	1117.49	1117.49	0.0012		13.1		peptide (MS2)	1	1	2084	1	1	575000000	1	3612	4600000	12.03
151.1.5	118	IRE1_LKR_WT	YFCTEKDR	3120000000	3120000000		393	0	625	Tryptic	12.03	1	161	168	R.YFCTEKDR.Q	2							9e-06	0.00017	494.4	494.4		494.4	559.75	559.75	-0.04	0	1117.49	1117.49	0		13.52		peptide (MS2)	1	1	2347	1	1	575000000	1	3893	1680000	12.03
151.1.6	162	IRE1_LKR_WT	YFCTEKDR	3120000000	3120000000		393	0	625	Tryptic	12.03	1	161	168	R.YFCTEKDR.Q	2							1.2e-05	0.00023	452.45	452.5		452.5	559.752	559.75	3.12	0	1117.49	1117.49	0.0035		14.52		peptide (MS2)	1	1	2891	1	1	575000000	1	4484	1610000	12.03
152	62	IRE1_LKR_WT	YFCTEKDR	1960000000	1960000000	393	393	0	626	Tryptic	12.03	1	161	168	R.YFCTEKDR.Q	3							0.00014	0.0026	405.69	207.3		207.3	373.502	373.503	-0.66	0	1117.49	1117.49	-0.0007		11.96		peptide (many samples)	1	1	1416	1	1	355000000	1	2879	38900000	12.03
153	685; 711	IRE1_LKR_WT	FCTEKDRQF	2510000000	2510000000	83	83	0	142	Chymotryptic	13.03	1	162	170	Y.FCTEKDRQF.Q	2							2.50e-6 - 1.03e-4	4.82e-5 - 1.98e-3	377.75 - 487.88	377.7 - 486.2		377.7 - 486.2	615.7830 - 615.7869	615.782	1.20; 7.65	0	1229.5514 - 1229.5593	1229.55	0.0015; 0.0094		13.2000; 13.6000		peptide (many samples)	2	1	--	2	1	535000000	1	4741; 5062	1.280e+7; 5.187e+6	13.03
153.1	685; 711	IRE1_LKR_WT	FCTEKDRQF	2510000000	2510000000	83	83	0	142	Chymotryptic	13.03	1	162	170	Y.FCTEKDRQF.Q	2							2.50e-6 - 1.03e-4	4.82e-5 - 1.98e-3	377.75 - 487.88	377.7 - 486.2		377.7 - 486.2	615.7830 - 615.7869	615.782	1.20; 7.65	0	1229.5514 - 1229.5593	1229.55	0.0015; 0.0094		13.2000; 13.6000		peptide (per sample)	2	1	--	2	1	535000000	1	4741; 5062	1.280e+7; 5.187e+6	13.03
153.1.1	685	IRE1_LKR_WT	FCTEKDRQF	2510000000	2510000000	83	83	0	142	Chymotryptic	13.03	1	162	170	Y.FCTEKDRQF.Q	2							2.5e-06	4.8e-05	487.88	486.2		486.2	615.783	615.782	1.2	0	1229.55	1229.55	0.0015		13.2		peptide (MS2)	2	1	3992	2	1	535000000	1	4741	12800000	13.03
153.1.2	711	IRE1_LKR_WT	FCTEKDRQF	2510000000	2510000000		83	0	142	Chymotryptic	13.03	1	162	170	Y.FCTEKDRQF.Q	2							0.0001	0.002	377.75	377.7		377.7	615.787	615.782	7.65	0	1229.56	1229.55	0.0094		13.6		peptide (MS2)	2	1	4340	2	1	535000000	1	5062	5190000	13.03
154	687; 696	IRE1_LKR_WT	FCTEKDRQF	6400000000	6400000000	83	83	0	143	Chymotryptic	13.04	1	162	170	Y.FCTEKDRQF.Q	3							9.85e-5 - 1.56e-2	1.90e-3 - 1.93e-1	237.16 - 290.87	237.2 - 290.9		237.2 - 290.9	410.8572 - 410.8596	410.857	-0.00; 5.81	0	1229.5499 - 1229.5570	1229.55	-0.0000; 0.0071		13.2100; 13.4600		peptide (many samples)	2	1	--	2	1	1040000000	1	4748; 4939	3.608e+7; 5.256e+6	13.04
154.1	687; 696	IRE1_LKR_WT	FCTEKDRQF	6400000000	6400000000	83	83	0	143	Chymotryptic	13.04	1	162	170	Y.FCTEKDRQF.Q	3							9.85e-5 - 1.56e-2	1.90e-3 - 1.93e-1	237.16 - 290.87	237.2 - 290.9		237.2 - 290.9	410.8572 - 410.8596	410.857	-0.00; 5.81	0	1229.5499 - 1229.5570	1229.55	-0.0000; 0.0071		13.2100; 13.4600		peptide (per sample)	2	1	--	2	1	1040000000	1	4748; 4939	3.608e+7; 5.256e+6	13.04
154.1.1	687	IRE1_LKR_WT	FCTEKDRQF	6400000000	6400000000	83	83	0	143	Chymotryptic	13.04	1	162	170	Y.FCTEKDRQF.Q	3							9.9e-05	0.0019	290.87	290.9		290.9	410.857	410.857	0	0	1229.55	1229.55	0		13.21		peptide (MS2)	2	1	3999	2	1	1040000000	1	4748	36100000	13.04
154.1.2	696	IRE1_LKR_WT	FCTEKDRQF	6400000000	6400000000		83	0	143	Chymotryptic	13.04	1	162	170	Y.FCTEKDRQF.Q	3							0.016	0.19	237.16	237.2		237.2	410.86	410.857	5.81	0	1229.56	1229.55	0.0071		13.46		peptide (MS2)	2	1	4193	2	1	1040000000	1	4939	5260000	13.04
155	730; 712	IRE1_LKR_WT	FCTEKDRQF	178000000	178000000	82	82	0	140	Chymotryptic	13.04	1	162	170	Y.FCTEKDRqF.Q	2	Q8(Deamidated/0.9840)	Q	169	Deamidated/0.9840	11	8	2.74e-7 - 4.07e-3	5.28e-6 - 6.45e-2	197.84 - 577.69	187.8 - 529.2		187.8 - 529.2	616.2733 - 616.2744	616.274	-1.58; 0.30	0	1230.5320 - 1230.5343	1230.53	-0.0019; 0.0004	0.01	14.0600; 13.6000		peptide (many samples)	2	1	--	2	1	25600000	1	5471; 5062	7.045e+6; 5.187e+6	13.04
155.1	730; 712	IRE1_LKR_WT	FCTEKDRQF	178000000	178000000	82	82	0	140	Chymotryptic	13.04	1	162	170	Y.FCTEKDRqF.Q	2	Q8(Deamidated/0.9840)	Q	169	Deamidated/0.9840	11	8	2.74e-7 - 4.07e-3	5.28e-6 - 6.45e-2	197.84 - 577.69	187.8 - 529.2		187.8 - 529.2	616.2733 - 616.2744	616.274	-1.58; 0.30	0	1230.5320 - 1230.5343	1230.53	-0.0019; 0.0004	0.01	14.0600; 13.6000		peptide (per sample)	2	1	--	2	1	25600000	1	5471; 5062	7.045e+6; 5.187e+6	13.04
155.1.1	730	IRE1_LKR_WT	FCTEKDRQF	178000000	178000000	82	82	0	140	Chymotryptic	13.04	1	162	170	Y.FCTEKDRqF.Q	2	Q8(Deamidated/0.9840)	Q	169	Deamidated/0.9840	11	8	0.0041	0.064	197.84	187.8		187.8	616.273	616.274	-1.58	0	1230.53	1230.53	-0.0019	0.01	14.06		peptide (MS2)	2	1	4828	2	1	25600000	1	5471	7050000	13.04
155.1.2	712	IRE1_LKR_WT	FCTEKDRQF	178000000	178000000		82	0	140	Chymotryptic	13.04	1	162	170	Y.FCTEKDRqF.Q	2	Q8(Deamidated/0.9840)	Q	169	Deamidated/0.9840	11	8	2.7e-07	5.3e-06	577.69	529.2		529.2	616.274	616.274	0.3	0	1230.53	1230.53	0.0004	0.01	13.6		peptide (MS2)	2	1	4341	2	1	25600000	1	5062	5190000	13.04
156	708	IRE1_LKR_WT	FCTEKDRQF	345000000	345000000	82	82	0	141	Chymotryptic	13.03	1	162	170	Y.FCTEKDRqF.Q	3	Q8(Deamidated/0.9840)	Q	169	Deamidated/0.9840	11	8	1.6e-06	3.1e-05	444.38	444.4		444.4	411.186	411.185	1.93	0	1230.54	1230.53	0.0024	-0.01	13.6		peptide (many samples)	2	1	4337	2	1	38100000	1	5060	11300000	13.03
157	786; 824; 828	IRE1_LKR_WT	FCTEKDRQFQY	5540000000	5540000000	86	86	0	149	Chymotryptic	15.47	2	162	172	Y.FCTEKDRQFQY.I	2							7.57e-6 - 9.24e-4	1.46e-4 - 1.76e-2	332.30 - 530.98	192.8 - 338.5		192.8 - 338.5	761.3395 - 761.3432	761.343	0.03; -4.78; -3.90	0	1520.6645 - 1520.6718	1520.67	0.0000; -0.0073; -0.0059		15.3500; 15.9500; 15.9600		peptide (many samples)	2	1	--	2	1	787000000	1	6608; 7153; 7164	8.670e+6; 4.433e+6; 4.509e+6	15.47
157.1	786; 824; 828	IRE1_LKR_WT	FCTEKDRQFQY	5540000000	5540000000	86	86	0	149	Chymotryptic	15.47	2	162	172	Y.FCTEKDRQFQY.I	2							7.57e-6 - 9.24e-4	1.46e-4 - 1.76e-2	332.30 - 530.98	192.8 - 338.5		192.8 - 338.5	761.3395 - 761.3432	761.343	0.03; -4.78; -3.90	0	1520.6645 - 1520.6718	1520.67	0.0000; -0.0073; -0.0059		15.3500; 15.9500; 15.9600		peptide (per sample)	2	1	--	2	1	787000000	1	6608; 7153; 7164	8.670e+6; 4.433e+6; 4.509e+6	15.47
157.1.1	786	IRE1_LKR_WT	FCTEKDRQFQY	5540000000	5540000000	86	86	0	149	Chymotryptic	15.47	2	162	172	Y.FCTEKDRQFQY.I	2							7.6e-06	0.00015	530.98	281		281	761.343	761.343	0.03	0	1520.67	1520.67	0		15.35		peptide (MS2)	2	1	6116	2	1	787000000	1	6608	8670000	15.47
157.1.2	824	IRE1_LKR_WT	FCTEKDRQFQY	5540000000	5540000000		86	0	149	Chymotryptic	15.47	2	162	172	Y.FCTEKDRQFQY.I	2							0.00033	0.0064	338.52	338.5		338.5	761.34	761.343	-4.78	0	1520.66	1520.67	-0.0073		15.95		peptide (MS2)	2	1	6741	2	1	787000000	1	7153	4430000	15.47
157.1.3	828	IRE1_LKR_WT	FCTEKDRQFQY	5540000000	5540000000		86	0	149	Chymotryptic	15.47	2	162	172	Y.FCTEKDRQFQY.I	2							0.00092	0.018	332.3	192.8		192.8	761.34	761.343	-3.9	0	1520.67	1520.67	-0.0059		15.96		peptide (MS2)	2	1	6755	2	1	787000000	1	7164	4510000	15.47
158	802; 821	IRE1_LKR_WT	FCTEKDRQFQY	9680000000	9680000000	86	86	0	150	Chymotryptic	15.49	2	162	172	Y.FCTEKDRQFQY.I	3							2.52e-4 - 1.67e-3	4.83e-3 - 3.15e-2	296.19 - 434.45	83.9 - 155.0		83.9 - 155.0	507.8978 - 507.8998	507.898	-0.16; 3.82	0	1520.6716 - 1520.6776	1520.67	-0.0002; 0.0058		15.6600; 15.9400		peptide (many samples)	2	1	--	2	1	1330000000	1	6881; 7140	2.371e+7; 9.900e+6	15.49
158.1	802; 821	IRE1_LKR_WT	FCTEKDRQFQY	9680000000	9680000000	86	86	0	150	Chymotryptic	15.49	2	162	172	Y.FCTEKDRQFQY.I	3							2.52e-4 - 1.67e-3	4.83e-3 - 3.15e-2	296.19 - 434.45	83.9 - 155.0		83.9 - 155.0	507.8978 - 507.8998	507.898	-0.16; 3.82	0	1520.6716 - 1520.6776	1520.67	-0.0002; 0.0058		15.6600; 15.9400		peptide (per sample)	2	1	--	2	1	1330000000	1	6881; 7140	2.371e+7; 9.900e+6	15.49
158.1.1	802	IRE1_LKR_WT	FCTEKDRQFQY	9680000000	9680000000	86	86	0	150	Chymotryptic	15.49	2	162	172	Y.FCTEKDRQFQY.I	3							0.00025	0.0048	434.45	155		155	507.898	507.898	-0.16	0	1520.67	1520.67	-0.0002		15.66		peptide (MS2)	2	1	6421	2	1	1330000000	1	6881	23700000	15.49
158.1.2	821	IRE1_LKR_WT	FCTEKDRQFQY	9680000000	9680000000		86	0	150	Chymotryptic	15.49	2	162	172	Y.FCTEKDRQFQY.I	3							0.0017	0.032	296.19	83.9		83.9	507.9	507.898	3.82	0	1520.68	1520.67	0.0058		15.94		peptide (MS2)	2	1	6726	2	1	1330000000	1	7140	9900000	15.49
159	808	IRE1_LKR_WT	FCTEKDRQFQY	397000000	397000000	84	84	0	144	Chymotryptic	15.43	2	162	172	Y.FCTEKDRQFqY.I	2	Q10(Deamidated/0.9840)	Q	171	Deamidated/0.9840	11	10	2.3e-05	0.00045	558.03	285.3		2.9	761.836	761.835	0.83	0	1521.66	1521.66	0.0013	-0.04	15.75		peptide (many samples)	2	1	6522	2	1	62200000	1	6966	7310000	15.43
160	807	IRE1_LKR_WT	FCTEKDRQFQY	752000000	752000000	84	84	0	145	Chymotryptic	15.52	2	162	172	Y.FCTEKDRQFqY.I	3	Q10(Deamidated/0.9840)	Q	171	Deamidated/0.9840	11	10	0.00029	0.0057	422.08	43.6		40.2	508.226	508.226	-0.64	0	1521.65	1521.66	-0.001	0.04	15.75		peptide (many samples)	2	1	6521	2	1	78000000	1	6965	21000000	15.52
161	872; 832; 879	IRE1_LKR_WT	FCTEKDRQFQY	397000000	397000000	85	85	0	146	Chymotryptic	15.43	2	162	172	Y.FCTEKDRqFQY.I	2	Q8(Deamidated/0.9840)	Q	169	Deamidated/0.9840	11	8	6.71e-5 - 1.15e-2	1.29e-3 - 1.51e-1	220.75 - 417.83	211.6 - 241.7		45.7 - 220.8	761.8335 - 761.8353	761.835	-2.22; 0.11; -1.42	0	1521.6524 - 1521.6560	1521.66	-0.0034; 0.0002; -0.0022	-0.04	16.4900; 16.0100; 16.5800		peptide (many samples)	2	1	--	2	1	62200000	1	7656; 7212; 7726	1.011e+7; 2.580e+7; 1.467e+7	15.43
161.1	872; 832; 879	IRE1_LKR_WT	FCTEKDRQFQY	397000000	397000000	85	85	0	146	Chymotryptic	15.43	2	162	172	Y.FCTEKDRqFQY.I	2	Q8(Deamidated/0.9840)	Q	169	Deamidated/0.9840	11	8	6.71e-5 - 1.15e-2	1.29e-3 - 1.51e-1	220.75 - 417.83	211.6 - 241.7		45.7 - 220.8	761.8335 - 761.8353	761.835	-2.22; 0.11; -1.42	0	1521.6524 - 1521.6560	1521.66	-0.0034; 0.0002; -0.0022	-0.04	16.4900; 16.0100; 16.5800		peptide (per sample)	2	1	--	2	1	62200000	1	7656; 7212; 7726	1.011e+7; 2.580e+7; 1.467e+7	15.43
161.1.1	872	IRE1_LKR_WT	FCTEKDRQFQY	397000000	397000000	85	85	0	146	Chymotryptic	15.43	2	162	172	Y.FCTEKDRqFQY.I	2	Q8(Deamidated/0.9840)	Q	169	Deamidated/0.9840	11	8	0.011	0.15	220.75	220.8		220.8	761.833	761.835	-2.22	0	1521.65	1521.66	-0.0034	-0.04	16.49		peptide (MS2)	2	1	7336	2	1	62200000	1	7656	10100000	15.43
161.1.2	832	IRE1_LKR_WT	FCTEKDRQFQY	397000000	397000000		85	0	146	Chymotryptic	15.43	2	162	172	Y.FCTEKDRqFQY.I	2	Q8(Deamidated/0.9840)	Q	169	Deamidated/0.9840	11	8	6.7e-05	0.0013	417.83	211.6		45.7	761.835	761.835	0.11	0	1521.66	1521.66	0.0002	-0.04	16.01		peptide (MS2)	2	1	6821	2	1	62200000	1	7212	25800000	15.43
161.1.3	879	IRE1_LKR_WT	FCTEKDRQFQY	397000000	397000000		85	0	146	Chymotryptic	15.43	2	162	172	Y.FCTEKDRqFQY.I	2	Q8(Deamidated/0.9840)	Q	169	Deamidated/0.9840	11	8	0.00025	0.0047	241.66	241.7		66.7	761.834	761.835	-1.42	0	1521.65	1521.66	-0.0022	-0.04	16.58		peptide (MS2)	2	1	7403	2	1	62200000	1	7726	14700000	15.43
162	835	IRE1_LKR_WT	FCTEKDRQFQY	752000000	752000000	85	85	0	147	Chymotryptic	15.52	2	162	172	Y.FCTEKDRqFQY.I	3	Q8(Deamidated/0.9840)	Q	169	Deamidated/0.9840	11	8	0.016	0.2	238.95	3.5		3.5	508.226	508.226	0.92	0	1521.66	1521.66	0.0014	0.04	16.08		peptide (many samples)	2	1	6901	2	1	78000000	1	7277	21900000	15.52
163	679; 627	IRE1_LKR_WT	CTEKDRQF	55800000	55800000	34	34	0	54	Chymotryptic	13.03	0	163	170	F.CTEKDRQF.Q	2							2.49e-9 - 3.14e-9	4.80e-8 - 6.04e-8	669.60 - 694.33	669.6 - 694.3		669.6 - 694.3	542.2482 - 542.2487	542.248	0.28; 1.30	0	1082.4818 - 1082.4829	1082.48	0.0003; 0.0014		13.0100; 10.1300		peptide (many samples)	2	1	--	2	1	7360000	1	4579; 2267	1.788e+7; 4.829e+6	13.03
163.1	679; 627	IRE1_LKR_WT	CTEKDRQF	55800000	55800000	34	34	0	54	Chymotryptic	13.03	0	163	170	F.CTEKDRQF.Q	2							2.49e-9 - 3.14e-9	4.80e-8 - 6.04e-8	669.60 - 694.33	669.6 - 694.3		669.6 - 694.3	542.2482 - 542.2487	542.248	0.28; 1.30	0	1082.4818 - 1082.4829	1082.48	0.0003; 0.0014		13.0100; 10.1300		peptide (per sample)	2	1	--	2	1	7360000	1	4579; 2267	1.788e+7; 4.829e+6	13.03
163.1.1	679	IRE1_LKR_WT	CTEKDRQF	55800000	55800000	34	34	0	54	Chymotryptic	13.03	0	163	170	F.CTEKDRQF.Q	2							3.1e-09	6e-08	669.6	669.6		669.6	542.248	542.248	0.28	0	1082.48	1082.48	0.0003		13.01		peptide (MS2)	2	1	3810	2	1	7360000	1	4579	17900000	13.03
163.1.2	627	IRE1_LKR_WT	CTEKDRQF	55800000	55800000		34	0	54	Chymotryptic	13.03	0	163	170	F.CTEKDRQF.Q	2							2.5e-09	4.8e-08	694.33	694.3		694.3	542.249	542.248	1.3	0	1082.48	1082.48	0.0014		10.13		peptide (MS2)	2	1	1236	2	1	7360000	1	2267	4830000	13.03
164	628	IRE1_LKR_WT	CTEKDRQF	49800000	49800000	34	34	0	55	Chymotryptic	10.18	0	163	170	F.CTEKDRQF.Q	3							0.0002	0.0039	506.29	188.5		188.5	361.835	361.834	0.44	0	1082.48	1082.48	0.0005		10.19		peptide (many samples)	2	1	1291	2	1	11900000	1	2322	13600000	10.18
165	681; 697; 699	IRE1_LKR_WT	CTEKDRQFQY	2940000000	2940000000	37	37	0	60	Chymotryptic	13.21	1	163	172	F.CTEKDRQFQY.I	2							5.84e-12 - 1.99e-6	1.12e-10 - 3.84e-5	487.02 - 758.34	487.0 - 758.3		487.0 - 758.3	687.8076 - 687.8108	687.809	2.65; 0.43; -2.06	0	1373.6006 - 1373.6070	1373.6	0.0036; 0.0006; -0.0028		13.0200; 13.4600; 13.4900		peptide (many samples)	2	1	--	2	1	476000000	1	4592; 4940; 4965	3.240e+6; 1.623e+6; 5.091e+6	13.21
165.1	681; 697; 699	IRE1_LKR_WT	CTEKDRQFQY	2940000000	2940000000	37	37	0	60	Chymotryptic	13.21	1	163	172	F.CTEKDRQFQY.I	2							5.84e-12 - 1.99e-6	1.12e-10 - 3.84e-5	487.02 - 758.34	487.0 - 758.3		487.0 - 758.3	687.8076 - 687.8108	687.809	2.65; 0.43; -2.06	0	1373.6006 - 1373.6070	1373.6	0.0036; 0.0006; -0.0028		13.0200; 13.4600; 13.4900		peptide (per sample)	2	1	--	2	1	476000000	1	4592; 4940; 4965	3.240e+6; 1.623e+6; 5.091e+6	13.21
165.1.1	681	IRE1_LKR_WT	CTEKDRQFQY	2940000000	2940000000	37	37	0	60	Chymotryptic	13.21	1	163	172	F.CTEKDRQFQY.I	2							5.8e-12	1.1e-10	758.34	758.3		758.3	687.811	687.809	2.65	0	1373.61	1373.6	0.0036		13.02		peptide (MS2)	2	1	3828	2	1	476000000	1	4592	3240000	13.21
165.1.2	697	IRE1_LKR_WT	CTEKDRQFQY	2940000000	2940000000		37	0	60	Chymotryptic	13.21	1	163	172	F.CTEKDRQFQY.I	2							2e-06	3.8e-05	487.02	487		487	687.809	687.809	0.43	0	1373.6	1373.6	0.0006		13.46		peptide (MS2)	2	1	4196	2	1	476000000	1	4940	1620000	13.21
165.1.3	699	IRE1_LKR_WT	CTEKDRQFQY	2940000000	2940000000		37	0	60	Chymotryptic	13.21	1	163	172	F.CTEKDRQFQY.I	2							2.8e-07	5.4e-06	585.55	585.6		585.6	687.808	687.809	-2.06	0	1373.6	1373.6	-0.0028		13.49		peptide (MS2)	2	1	4225	2	1	476000000	1	4965	5090000	13.21
166	680	IRE1_LKR_WT	CTEKDRQFQY	7140000000	7140000000	37	37	0	61	Chymotryptic	13.2	1	163	172	F.CTEKDRQFQY.I	3							0.0002	0.0038	318.38	318.4		318.4	458.875	458.875	0.04	0	1373.6	1373.6	0.0001		13.01		peptide (many samples)	2	1	3819	2	1	1160000000	1	4585	8710000	13.2
167	700	IRE1_LKR_WT	CTEKDRQFQY	243000000	243000000	36	36	0	58	Chymotryptic	13.19	1	163	172	F.CTEKDRQFqY.I	2	Q9(Deamidated/0.9840)	Q	171	Deamidated/0.9840	11	9	4.8e-12	9.3e-11	757.24	757.2		47.7	688.301	688.301	-0.2	0	1374.59	1374.59	-0.0003	-0.02	13.49		peptide (many samples)	2	1	4226	2	1	38800000	1	4965	5090000	13.19
168	702	IRE1_LKR_WT	CTEKDRQFQY	500000000	500000000	36	36	0	59	Chymotryptic	13.18	1	163	172	F.CTEKDRQFqY.I	3	Q9(Deamidated/0.9840)	Q	171	Deamidated/0.9840	11	9	1.4e-06	2.6e-05	391.59	391.6		73.1	459.203	459.203	-0.83	0	1374.59	1374.59	-0.0011	-0.02	13.53		peptide (many samples)	2	1	4277	2	1	68900000	1	5005	44500000	13.18
169	726; 723	IRE1_LKR_WT	CTEKDRQFQY	243000000	243000000	35	35	0	56	Chymotryptic	13.19	1	163	172	F.CTEKDRqFQY.I	2	Q7(Deamidated/0.9840)	Q	169	Deamidated/0.9840	11	7	7.00e-7 - 1.10e-6	1.35e-5 - 2.12e-5	434.42 - 557.35	434.4 - 557.4		54.4 - 107.6	688.3005 - 688.3017	688.301	-0.64; 1.04	0	1374.5865 - 1374.5888	1374.59	-0.0009; 0.0014	-0.02	13.9400; 13.9200		peptide (many samples)	2	1	--	2	1	38800000	1	5354; 5339	5.105e+6; 6.853e+6	13.19
169.1	726; 723	IRE1_LKR_WT	CTEKDRQFQY	243000000	243000000	35	35	0	56	Chymotryptic	13.19	1	163	172	F.CTEKDRqFQY.I	2	Q7(Deamidated/0.9840)	Q	169	Deamidated/0.9840	11	7	7.00e-7 - 1.10e-6	1.35e-5 - 2.12e-5	434.42 - 557.35	434.4 - 557.4		54.4 - 107.6	688.3005 - 688.3017	688.301	-0.64; 1.04	0	1374.5865 - 1374.5888	1374.59	-0.0009; 0.0014	-0.02	13.9400; 13.9200		peptide (per sample)	2	1	--	2	1	38800000	1	5354; 5339	5.105e+6; 6.853e+6	13.19
169.1.1	726	IRE1_LKR_WT	CTEKDRQFQY	243000000	243000000	35	35	0	56	Chymotryptic	13.19	1	163	172	F.CTEKDRqFQY.I	2	Q7(Deamidated/0.9840)	Q	169	Deamidated/0.9840	11	7	1.1e-06	2.1e-05	434.42	434.4		54.4	688.301	688.301	-0.64	0	1374.59	1374.59	-0.0009	-0.02	13.94		peptide (MS2)	2	1	4699	2	1	38800000	1	5354	5100000	13.19
169.1.2	723	IRE1_LKR_WT	CTEKDRQFQY	243000000	243000000		35	0	56	Chymotryptic	13.19	1	163	172	F.CTEKDRqFQY.I	2	Q7(Deamidated/0.9840)	Q	169	Deamidated/0.9840	11	7	7e-07	1.3e-05	557.35	557.4		107.6	688.302	688.301	1.04	0	1374.59	1374.59	0.0014	-0.02	13.92		peptide (MS2)	2	1	4678	2	1	38800000	1	5339	6850000	13.19
170	721	IRE1_LKR_WT	CTEKDRQFQY	500000000	500000000	35	35	0	57	Chymotryptic	13.18	1	163	172	F.CTEKDRqFQY.I	3	Q7(Deamidated/0.9840)	Q	169	Deamidated/0.9840	11	7	0.0017	0.033	182.35	182.4		182.4	459.202	459.203	-1.3	0	1374.59	1374.59	-0.0018	-0.02	13.88		peptide (many samples)	2	1	4636	2	1	68900000	1	5306	48900000	13.18
171	1280	IRE1_LKR_WT	CTEKDRQFQYIAIEL	752000000	752000000	39	39	1	64	Chymotryptic	22.24	2	163	177	F.CTEKDRQFQYIAIEL.C	3							2.7e-06	5.2e-05	332.45	332.4		332.4	638.652	638.652	-1.04	0	1912.93	1912.94	-0.002		22.11		peptide (many samples)	2	1	13541	2	1	70800000	1	13017	40000000	22.24
172	1294	IRE1_LKR_WT	CTEKDRQFQYIAIEL	74800000	74800000	38	38	0	62	Chymotryptic	22.37	2	163	177	F.CTEKDRqFQYIAIEL.C	2	Q7(Deamidated/0.9840)	Q	169	Deamidated/0.9840	11	7	1e-05	0.0002	262.49	262.5		14.6	957.966	957.967	-1.23	0	1913.92	1913.92	-0.0024		22.36		peptide (many samples)	2	1	13854	2	1	10500000	1	13267	24200000	22.37
173	1295; 1293	IRE1_LKR_WT	CTEKDRQFQYIAIEL	144000000	144000000	38	38	0	63	Chymotryptic	22.37	2	163	177	F.CTEKDRqFQYIAIEL.C	3	Q7(Deamidated/0.9840)	Q	169	Deamidated/0.9840	11	7	1.79e-4 - 1.94e-3	3.44e-3 - 3.65e-2	85.93 - 220.65	85.9 - 220.7		0.0 - 10.3	638.9799 - 638.9804	638.98	-0.66; 0.10	0	1913.9180 - 1913.9195	1913.92	-0.0013; 0.0002	0.13	22.3900; 22.3400		peptide (many samples)	2	1	--	2	1	20300000	1	13305; 13250	7.322e+7; 8.824e+7	22.37
173.1	1295; 1293	IRE1_LKR_WT	CTEKDRQFQYIAIEL	144000000	144000000	38	38	0	63	Chymotryptic	22.37	2	163	177	F.CTEKDRqFQYIAIEL.C	3	Q7(Deamidated/0.9840)	Q	169	Deamidated/0.9840	11	7	1.79e-4 - 1.94e-3	3.44e-3 - 3.65e-2	85.93 - 220.65	85.9 - 220.7		0.0 - 10.3	638.9799 - 638.9804	638.98	-0.66; 0.10	0	1913.9180 - 1913.9195	1913.92	-0.0013; 0.0002	0.13	22.3900; 22.3400		peptide (per sample)	2	1	--	2	1	20300000	1	13305; 13250	7.322e+7; 8.824e+7	22.37
173.1.1	1295	IRE1_LKR_WT	CTEKDRQFQYIAIEL	144000000	144000000	38	38	0	63	Chymotryptic	22.37	2	163	177	F.CTEKDRqFQYIAIEL.C	3	Q7(Deamidated/0.9840)	Q	169	Deamidated/0.9840	11	7	0.00018	0.0034	220.65	220.7		10.3	638.98	638.98	-0.66	0	1913.92	1913.92	-0.0013	0.13	22.39		peptide (MS2)	2	1	13906	2	1	20300000	1	13305	73200000	22.37
173.1.2	1293	IRE1_LKR_WT	CTEKDRQFQYIAIEL	144000000	144000000		38	0	63	Chymotryptic	22.37	2	163	177	F.CTEKDRqFQYIAIEL.C	3	Q7(Deamidated/0.9840)	Q	169	Deamidated/0.9840	11	7	0.0019	0.036	85.93	85.9		0	638.98	638.98	0.1	0	1913.92	1913.92	0.0002	0.13	22.34		peptide (MS2)	2	1	13833	2	1	20300000	1	13250	88200000	22.37
174	575	IRE1_LKR_WT	QFQYIAIELCAATLQEYVEQK	479000	479000	273	273	1	448	Tryptic	23.91	0	169	189	R.QFQYIAIELCAATLQEYVEQK.D	2							1.4e-10	2.6e-09	686.64	686.6		686.6	1273.14	1273.14	0.2	0	2544.26	2544.26	0.0005		23.9		peptide (many samples)	1	1	8640	1	1	238000	1	10625	271000	23.91
175	573	IRE1_LKR_WT	QFQYIAIELCAATLQEYVEQK	6050000	6050000	273	273	1	449	Tryptic	23.89	0	169	189	R.QFQYIAIELCAATLQEYVEQK.D	3							7.8e-05	0.0014	173.49	173.5		173.5	849.093	849.093	-0.45	0	2544.26	2544.26	-0.0011		23.86		peptide (many samples)	1	1	8625	1	1	1920000	1	10604	155000	23.89
176	592	IRE1_LKR_WT	QFQYIAIELCAATLQEYVEQKDFAHLGLEPITLLQQTTSGLAHLHSLNIVHR	1460000	1460000	274	274	3	450	Tryptic	24.29	1	169	220	R.QFQYIAIELCAATLQEYVEQKDFAHLGLEPITLLQQTTSGLAHLHSLNIVHR.D	5							0.0023	0.041	104.29	104.3		1.6	1192.42	1192.43	-2.95	1	5957.08	5957.09	-0.0176		24.31		peptide (many samples)	1	1	8824	1	1	516000	1	10865	306000	24.29
177	1313	IRE1_LKR_WT	QYIAIEL	199000000	199000000	307	307	0	494	Chymotryptic	22.96	1	171	177	F.QYIAIEL.C	2							2.4e-06	4.6e-05	435.36	435.4		435.4	425.24	425.24	0.11	0	848.465	848.464	0.0001		22.92		peptide (many samples)	2	1	14598	2	1	36100000	1	13860	24000000	22.96
178	1312; 1314	IRE1_LKR_WT	IAIELCAATL	15700000000	15700000000	163	163	0	270	Chymotryptic	21.45	1	173	182	Y.IAIELCAATL.Q	2							7.22e-4 - 1.76e-3	1.38e-2 - 3.31e-2	262.62 - 403.76	52.7 - 66.8		52.7 - 66.8	537.7980 - 537.7986	537.797	3.44; 2.18	0	1073.5814 - 1073.5827	1073.58	0.0037; 0.0023		22.9000; 22.9400		peptide (many samples)	2	1	--	2	1	2110000000	1	13839; 13879	5.407e+7; 5.717e+7	21.45
178.1	1312; 1314	IRE1_LKR_WT	IAIELCAATL	15700000000	15700000000	163	163	0	270	Chymotryptic	21.45	1	173	182	Y.IAIELCAATL.Q	2							7.22e-4 - 1.76e-3	1.38e-2 - 3.31e-2	262.62 - 403.76	52.7 - 66.8		52.7 - 66.8	537.7980 - 537.7986	537.797	3.44; 2.18	0	1073.5814 - 1073.5827	1073.58	0.0037; 0.0023		22.9000; 22.9400		peptide (per sample)	2	1	--	2	1	2110000000	1	13839; 13879	5.407e+7; 5.717e+7	21.45
178.1.1	1312	IRE1_LKR_WT	IAIELCAATL	15700000000	15700000000	163	163	0	270	Chymotryptic	21.45	1	173	182	Y.IAIELCAATL.Q	2							0.0018	0.033	262.62	52.7		52.7	537.799	537.797	3.44	0	1073.58	1073.58	0.0037		22.9		peptide (MS2)	2	1	14568	2	1	2110000000	1	13839	54100000	21.45
178.1.2	1314	IRE1_LKR_WT	IAIELCAATL	15700000000	15700000000		163	0	270	Chymotryptic	21.45	1	173	182	Y.IAIELCAATL.Q	2							0.00072	0.014	403.76	66.8		66.8	537.798	537.797	2.18	0	1073.58	1073.58	0.0023		22.94		peptide (MS2)	2	1	14625	2	1	2110000000	1	13879	57200000	21.45
179	1315; 1325	IRE1_LKR_WT	IAIELCAATLQEY	84000000	84000000	164	164	0	271	Chymotryptic	22.92	2	173	185	Y.IAIELCAATLQEY.V	2							3.04e-3 - 7.06e-3	5.12e-2 - 1.01e-1	32.31 - 157.46	32.3 - 157.5		32.3 - 157.5	747.8781 - 747.8817	747.879	-1.26; 3.57	0	1493.7417 - 1493.7489	1493.74	-0.0019; 0.0053		23.0200; 24.5100		peptide (many samples)	2	1	--	2	1	7300000	1	13961; 15417	5.662e+6; 1.339e+6	22.92
179.1	1315; 1325	IRE1_LKR_WT	IAIELCAATLQEY	84000000	84000000	164	164	0	271	Chymotryptic	22.92	2	173	185	Y.IAIELCAATLQEY.V	2							3.04e-3 - 7.06e-3	5.12e-2 - 1.01e-1	32.31 - 157.46	32.3 - 157.5		32.3 - 157.5	747.8781 - 747.8817	747.879	-1.26; 3.57	0	1493.7417 - 1493.7489	1493.74	-0.0019; 0.0053		23.0200; 24.5100		peptide (per sample)	2	1	--	2	1	7300000	1	13961; 15417	5.662e+6; 1.339e+6	22.92
179.1.1	1315	IRE1_LKR_WT	IAIELCAATLQEY	84000000	84000000	164	164	0	271	Chymotryptic	22.92	2	173	185	Y.IAIELCAATLQEY.V	2							0.003	0.051	157.46	157.5		157.5	747.878	747.879	-1.26	0	1493.74	1493.74	-0.0019		23.02		peptide (MS2)	2	1	14737	2	1	7300000	1	13961	5660000	22.92
179.1.2	1325	IRE1_LKR_WT	IAIELCAATLQEY	84000000	84000000		164	0	271	Chymotryptic	22.92	2	173	185	Y.IAIELCAATLQEY.V	2							0.0071	0.1	32.31	32.3		32.3	747.882	747.879	3.57	0	1493.75	1493.74	0.0053		24.51		peptide (MS2)	2	1	16439	2	1	7300000	1	15417	1340000	22.92
180	918; 922	IRE1_LKR_WT	CAATLQEY	1390000000	1390000000	27	27	0	43	Chymotryptic	17.17	1	178	185	L.CAATLQEY.V	2							3.02e-6 - 1.71e-2	5.82e-5 - 2.07e-1	122.48 - 423.79	122.5 - 423.8		122.5 - 423.8	478.2129 - 478.2132	478.213	0.11; -0.40	0	954.4113 - 954.4118	954.412	0.0001; -0.0004		17.0600; 17.1900		peptide (many samples)	2	1	--	2	1	153000000	1	8189; 8304	4.184e+7; 4.067e+7	17.17
180.1	918; 922	IRE1_LKR_WT	CAATLQEY	1390000000	1390000000	27	27	0	43	Chymotryptic	17.17	1	178	185	L.CAATLQEY.V	2							3.02e-6 - 1.71e-2	5.82e-5 - 2.07e-1	122.48 - 423.79	122.5 - 423.8		122.5 - 423.8	478.2129 - 478.2132	478.213	0.11; -0.40	0	954.4113 - 954.4118	954.412	0.0001; -0.0004		17.0600; 17.1900		peptide (per sample)	2	1	--	2	1	153000000	1	8189; 8304	4.184e+7; 4.067e+7	17.17
180.1.1	918	IRE1_LKR_WT	CAATLQEY	1390000000	1390000000	27	27	0	43	Chymotryptic	17.17	1	178	185	L.CAATLQEY.V	2							3e-06	5.8e-05	423.79	423.8		423.8	478.213	478.213	0.11	0	954.412	954.412	0.0001		17.06		peptide (MS2)	2	1	7957	2	1	153000000	1	8189	41800000	17.17
180.1.2	922	IRE1_LKR_WT	CAATLQEY	1390000000	1390000000		27	0	43	Chymotryptic	17.17	1	178	185	L.CAATLQEY.V	2							0.017	0.21	122.48	122.5		122.5	478.213	478.213	-0.4	0	954.411	954.412	-0.0004		17.19		peptide (MS2)	2	1	8080	2	1	153000000	1	8304	40700000	17.17
181	1215; 1231	IRE1_LKR_WT	CAATLQEYVEQKDF	2240000000	2240000000	30	30	0	46	Chymotryptic	21.25	2	178	191	L.CAATLQEYVEQKDF.A	2							8.64e-12 - 1.94e-8	1.66e-10 - 3.74e-7	542.15 - 714.61	542.2 - 714.6		542.2 - 714.6	851.3927 - 851.3932	851.393	0.16; -0.42	0	1700.7708 - 1700.7718	1700.77	0.0003; -0.0007		21.2100; 21.3900		peptide (many samples)	2	1	--	2	1	535000000	1	12107; 12297	1.381e+8; 8.969e+6	21.25
181.1	1215; 1231	IRE1_LKR_WT	CAATLQEYVEQKDF	2240000000	2240000000	30	30	0	46	Chymotryptic	21.25	2	178	191	L.CAATLQEYVEQKDF.A	2							8.64e-12 - 1.94e-8	1.66e-10 - 3.74e-7	542.15 - 714.61	542.2 - 714.6		542.2 - 714.6	851.3927 - 851.3932	851.393	0.16; -0.42	0	1700.7708 - 1700.7718	1700.77	0.0003; -0.0007		21.2100; 21.3900		peptide (per sample)	2	1	--	2	1	535000000	1	12107; 12297	1.381e+8; 8.969e+6	21.25
181.1.1	1215	IRE1_LKR_WT	CAATLQEYVEQKDF	2240000000	2240000000	30	30	0	46	Chymotryptic	21.25	2	178	191	L.CAATLQEYVEQKDF.A	2							8.6e-12	1.7e-10	714.61	714.6		714.6	851.393	851.393	0.16	0	1700.77	1700.77	0.0003		21.21		peptide (MS2)	2	1	12453	2	1	535000000	1	12107	138000000	21.25
181.1.2	1231	IRE1_LKR_WT	CAATLQEYVEQKDF	2240000000	2240000000		30	0	46	Chymotryptic	21.25	2	178	191	L.CAATLQEYVEQKDF.A	2							1.9e-08	3.7e-07	542.15	542.2		542.2	851.393	851.393	-0.42	0	1700.77	1700.77	-0.0007		21.39		peptide (MS2)	2	1	12679	2	1	535000000	1	12297	8970000	21.25
182	1216	IRE1_LKR_WT	CAATLQEYVEQKDF	138000000	138000000	30	30	0	47	Chymotryptic	21.25	2	178	191	L.CAATLQEYVEQKDF.A	3							7.2e-08	1.4e-06	553.21	553.2		553.2	567.931	567.931	0.04	0	1700.77	1700.77	0.0001		21.22		peptide (many samples)	2	1	12455	2	1	37900000	1	12109	42200000	21.25
183	1232	IRE1_LKR_WT	CAATLQEYVEQKDF	144000000	144000000	28	28	0	44	Chymotryptic	21.64	2	178	191	L.CAATLQEYVEqKDF.A	2	Q11(Deamidated/0.9840)	Q	188	Deamidated/0.9840	11	11	3.8e-10	7.3e-09	637.47	637.5		138.9	851.885	851.885	-0.06	0	1701.76	1701.76	-0.0001	0.39	21.39		peptide (many samples)	2	1	12680	2	1	22600000	1	12297	8970000	21.64
184	1250	IRE1_LKR_WT	CAATLQEYVEQKDF	144000000	144000000	29	29	0	45	Chymotryptic	21.64	2	178	191	L.CAATLqEYVEQKDF.A	2	Q6(Deamidated/0.9840)	Q	183	Deamidated/0.9840	11	6	8.6e-10	1.7e-08	627.41	627.4		233.7	851.886	851.885	0.65	0	1701.76	1701.76	0.0011	0.39	21.6		peptide (many samples)	2	1	12913	2	1	22600000	1	12506	18500000	21.64
185	823	IRE1_LKR_WT	QEYVEQKDF	2110000000	2110000000	269	269	0	443	Chymotryptic	16.04	1	183	191	L.QEYVEQKDF.A	2							3.7e-10	7.2e-09	657.58	657.6		657.6	593.274	593.275	-0.37	0	1184.53	1184.54	-0.0004		15.95		peptide (many samples)	2	1	6734	2	1	358000000	1	7147	33200000	16.04
186	902	IRE1_LKR_WT	QEYVEQKDF	56000000	56000000	268	268	0	442	Chymotryptic	16.03	1	183	191	L.QEYVEqKDF.A	2	Q6(Deamidated/0.9840)	Q	188	Deamidated/0.9840	11	6	1.9e-06	3.6e-05	518.77	518.8		518.8	593.767	593.767	0.55	0	1185.52	1185.52	0.0007	-0.01	16.95		peptide (many samples)	2	1	7835	2	1	12100000	1	8082	12400000	16.03
187	868	IRE1_LKR_WT	QEYVEQKDF	56000000	56000000	267	267	0	441	Chymotryptic	16.03	1	183	191	L.qEYVEQKDF.A	2	Q1(Deamidated/0.9840)	Q	183	Deamidated/0.9840	11	1	1.5e-06	2.8e-05	401.58	401.6		169.8	593.768	593.767	1.17	0	1185.52	1185.52	0.0014	-0.01	16.43		peptide (many samples)	2	1	7279	2	1	12100000	1	7601	7420000	16.03
188	973; 977	IRE1_LKR_WT	QEYVEQKDFAHL	543000000	543000000	272	272	0	446	Chymotryptic	18.45	2	183	194	L.QEYVEQKDFAHL.G	2							1.50e-12 - 7.73e-2	2.89e-11 - 5.50e-1	141.49 - 759.69	141.5 - 461.7		141.5 - 461.7	753.8591 - 753.8627	753.865	-7.60; -2.74	0	1505.7036 - 1505.7109	1505.71	-0.0114; -0.0041		18.2800; 18.3300		peptide (many samples)	2	1	--	2	1	57700000	1	9271; 9316	9.412e+6; 1.629e+7	18.45
188.1	973; 977	IRE1_LKR_WT	QEYVEQKDFAHL	543000000	543000000	272	272	0	446	Chymotryptic	18.45	2	183	194	L.QEYVEQKDFAHL.G	2							1.50e-12 - 7.73e-2	2.89e-11 - 5.50e-1	141.49 - 759.69	141.5 - 461.7		141.5 - 461.7	753.8591 - 753.8627	753.865	-7.60; -2.74	0	1505.7036 - 1505.7109	1505.71	-0.0114; -0.0041		18.2800; 18.3300		peptide (per sample)	2	1	--	2	1	57700000	1	9271; 9316	9.412e+6; 1.629e+7	18.45
188.1.1	973	IRE1_LKR_WT	QEYVEQKDFAHL	543000000	543000000	272	272	0	446	Chymotryptic	18.45	2	183	194	L.QEYVEQKDFAHL.G	2							0.077	0.55	141.49	141.5		141.5	753.859	753.865	-7.6	0	1505.7	1505.71	-0.0114		18.28		peptide (MS2)	2	1	9176	2	1	57700000	1	9271	9410000	18.45
188.1.2	977	IRE1_LKR_WT	QEYVEQKDFAHL	543000000	543000000		272	0	446	Chymotryptic	18.45	2	183	194	L.QEYVEQKDFAHL.G	2							1.5e-12	2.9e-11	759.69	461.7		461.7	753.863	753.865	-2.74	0	1505.71	1505.71	-0.0041		18.33		peptide (MS2)	2	1	9226	2	1	57700000	1	9316	16300000	18.45
189	976; 1025	IRE1_LKR_WT	QEYVEQKDFAHL	1540000000	1540000000	272	272	0	447	Chymotryptic	18.42	2	183	194	L.QEYVEQKDFAHL.G	3							3.81e-12 - 3.89e-7	7.34e-11 - 7.50e-6	500.85 - 740.16	462.7 - 500.8		462.7 - 500.8	502.9120 - 502.9133	502.912	-0.48; 1.95	0	1505.7143 - 1505.7180	1505.71	-0.0007; 0.0029		18.3200; 18.8000		peptide (many samples)	2	1	--	2	1	200000000	1	9307; 9767	2.451e+7; 1.246e+7	18.42
189.1	976; 1025	IRE1_LKR_WT	QEYVEQKDFAHL	1540000000	1540000000	272	272	0	447	Chymotryptic	18.42	2	183	194	L.QEYVEQKDFAHL.G	3							3.81e-12 - 3.89e-7	7.34e-11 - 7.50e-6	500.85 - 740.16	462.7 - 500.8		462.7 - 500.8	502.9120 - 502.9133	502.912	-0.48; 1.95	0	1505.7143 - 1505.7180	1505.71	-0.0007; 0.0029		18.3200; 18.8000		peptide (per sample)	2	1	--	2	1	200000000	1	9307; 9767	2.451e+7; 1.246e+7	18.42
189.1.1	976	IRE1_LKR_WT	QEYVEQKDFAHL	1540000000	1540000000	272	272	0	447	Chymotryptic	18.42	2	183	194	L.QEYVEQKDFAHL.G	3							3.8e-12	7.3e-11	740.16	462.7		462.7	502.912	502.912	-0.48	0	1505.71	1505.71	-0.0007		18.32		peptide (MS2)	2	1	9216	2	1	200000000	1	9307	24500000	18.42
189.1.2	1025	IRE1_LKR_WT	QEYVEQKDFAHL	1540000000	1540000000		272	0	447	Chymotryptic	18.42	2	183	194	L.QEYVEQKDFAHL.G	3							3.9e-07	7.5e-06	500.85	500.8		500.8	502.913	502.912	1.95	0	1505.72	1505.71	0.0029		18.8		peptide (MS2)	2	1	9745	2	1	200000000	1	9767	12500000	18.42
190	1071	IRE1_LKR_WT	QEYVEQKDFAHL	158000000	158000000	271	271	0	445	Chymotryptic	19.36	2	183	194	L.QEYVEqKDFAHL.G	2	Q6(Deamidated/0.9840)	Q	188	Deamidated/0.9840	11	6	4.4e-08	8.5e-07	648.48	319.6		319.6	754.356	754.357	-0.96	0	1506.7	1506.7	-0.0014	0.91	19.31		peptide (many samples)	2	1	10306	2	1	16100000	1	10240	9750000	19.36
191	1020	IRE1_LKR_WT	QEYVEQKDFAHL	135000000	135000000	270	270	0	444	Chymotryptic	19.35	2	183	194	L.qEYVEqKDFAHL.G	2	Q1(Deamidated/0.9840); Q6(Deamidated/0.9840)	Q,Q	183188	Deamidated/0.9840; Deamidated/0.9840	11,11	1,6	0.0014	0.026	166.07	166.1		166.1	754.848	754.849	-1.29	0	1507.68	1507.68	-0.0019	0.9	18.78		peptide (many samples)	2	1	9718	2	1	12500000	1	9742	3140000	19.35
192	650	IRE1_LKR_WT	VEQKDF	125000000	125000000	384	384	0	611	Chymotryptic	11.94	0	186	191	Y.VEQKDF.A	2							0.00068	0.013	273.19	273.2		273.2	383.192	383.192	-0.64	0	764.37	764.37	-0.0005		11.85		peptide (many samples)	2	1	2701	2	1	25700000	1	3625	4480000	11.94
193	801; 855; 859	IRE1_LKR_WT	VEQKDFAHL	2120000000	2120000000	386	386	0	614	Chymotryptic	15.76	1	186	194	Y.VEQKDFAHL.G	2							8.80e-7 - 1.99e-6	1.69e-5 - 3.84e-5	494.34 - 517.91	494.3 - 517.9		494.3 - 517.9	543.7819 - 543.7832	543.783	-1.26; 1.21	0	1085.5492 - 1085.5519	1085.55	-0.0014; 0.0013		15.6300; 16.3100; 16.3500		peptide (many samples)	2	1	--	2	1	370000000	1	6854; 7487; 7526	1.958e+7; 6.609e+6; 4.675e+6	15.76
193.1	801; 855; 859	IRE1_LKR_WT	VEQKDFAHL	2120000000	2120000000	386	386	0	614	Chymotryptic	15.76	1	186	194	Y.VEQKDFAHL.G	2							8.80e-7 - 1.99e-6	1.69e-5 - 3.84e-5	494.34 - 517.91	494.3 - 517.9		494.3 - 517.9	543.7819 - 543.7832	543.783	-1.26; 1.21	0	1085.5492 - 1085.5519	1085.55	-0.0014; 0.0013		15.6300; 16.3100; 16.3500		peptide (per sample)	2	1	--	2	1	370000000	1	6854; 7487; 7526	1.958e+7; 6.609e+6; 4.675e+6	15.76
193.1.1	801	IRE1_LKR_WT	VEQKDFAHL	2120000000	2120000000	386	386	0	614	Chymotryptic	15.76	1	186	194	Y.VEQKDFAHL.G	2							8.8e-07	1.7e-05	495.28	495.3		495.3	543.782	543.783	-1.26	0	1085.55	1085.55	-0.0014		15.63		peptide (MS2)	2	1	6392	2	1	370000000	1	6854	19600000	15.76
193.1.2	855	IRE1_LKR_WT	VEQKDFAHL	2120000000	2120000000		386	0	614	Chymotryptic	15.76	1	186	194	Y.VEQKDFAHL.G	2							2e-06	3.8e-05	517.91	517.9		517.9	543.783	543.783	1.21	0	1085.55	1085.55	0.0013		16.31		peptide (MS2)	2	1	7143	2	1	370000000	1	7487	6610000	15.76
193.1.3	859	IRE1_LKR_WT	VEQKDFAHL	2120000000	2120000000		386	0	614	Chymotryptic	15.76	1	186	194	Y.VEQKDFAHL.G	2							8.8e-07	1.7e-05	494.34	494.3		494.3	543.782	543.783	-1.26	0	1085.55	1085.55	-0.0014		16.35		peptide (MS2)	2	1	7188	2	1	370000000	1	7526	4670000	15.76
194	803	IRE1_LKR_WT	VEQKDFAHL	3930000000	3930000000	386	386	0	615	Chymotryptic	15.76	1	186	194	Y.VEQKDFAHL.G	3							7.1e-05	0.0014	334.37	334.4		334.4	362.857	362.858	-0.34	0	1085.55	1085.55	-0.0004		15.66		peptide (many samples)	2	1	6422	2	1	649000000	1	6882	50300000	15.76
195	883	IRE1_LKR_WT	VEQKDFAHL	1210000000	1210000000	385	385	0	612	Chymotryptic	14.37	1	186	194	Y.VEqKDFAHL.G	2	Q3(Deamidated/0.9840)	Q	188	Deamidated/0.9840	11	3	7.6e-08	1.5e-06	563.73	563.7		563.7	544.274	544.275	-1.15	0	1086.53	1086.53	-0.0013	-1.39	16.68		peptide (many samples)	2	1	7498	2	1	127000000	1	7810	7800000	14.37
196	884	IRE1_LKR_WT	VEQKDFAHL	407000000	407000000	385	385	0	613	Chymotryptic	16.77	1	186	194	Y.VEqKDFAHL.G	3	Q3(Deamidated/0.9840)	Q	188	Deamidated/0.9840	11	3	0.00044	0.0085	248.93	248.9		248.9	363.185	363.185	-0.94	0	1086.53	1086.53	-0.001	1.02	16.68		peptide (many samples)	2	1	7502	2	1	66700000	1	7815	15000000	16.77
197	1119	IRE1_LKR_WT	VEQKDFAHLGL	4700000	4700000	387	387	0	616	Chymotryptic	20.01	2	186	196	Y.VEQKDFAHLGL.E	3							0.00082	0.016	235.69	235.7		235.7	419.559	419.559	-0.44	0	1255.66	1255.66	-0.0005		20.03		peptide (many samples)	2	1	11071	2	1	1190000	1	10907	4950000	20.01
198	552; 565	IRE1_LKR_WT	DFAHLGLEPITLLQQTTSGLAHLHSLNIVHR	6780000	6780000	42	42	2	70	Tryptic	23.81	0	190	220	K.DFAHLGLEPITLLQQTTSGLAHLHSLNIVHR.D	4							6.87e-7 - 1.55e-6	1.27e-5 - 2.85e-5	434.84 - 555.94	434.8 - 555.9		434.8 - 555.9	858.7199 - 858.7205	858.719	0.97; 1.68	0	3430.8506 - 3430.8531	3430.85	0.0033; 0.0058		23.5300; 23.7000		peptide (many samples)	1	1	--	1	1	752000	1	10429; 10508	3.805e+5; 3.945e+5	23.81
198.1	552; 565	IRE1_LKR_WT	DFAHLGLEPITLLQQTTSGLAHLHSLNIVHR	6780000	6780000	42	42	2	70	Tryptic	23.81	0	190	220	K.DFAHLGLEPITLLQQTTSGLAHLHSLNIVHR.D	4							6.87e-7 - 1.55e-6	1.27e-5 - 2.85e-5	434.84 - 555.94	434.8 - 555.9		434.8 - 555.9	858.7199 - 858.7205	858.719	0.97; 1.68	0	3430.8506 - 3430.8531	3430.85	0.0033; 0.0058		23.5300; 23.7000		peptide (per sample)	1	1	--	1	1	752000	1	10429; 10508	3.805e+5; 3.945e+5	23.81
198.1.1	552	IRE1_LKR_WT	DFAHLGLEPITLLQQTTSGLAHLHSLNIVHR	6780000	6780000	42	42	2	70	Tryptic	23.81	0	190	220	K.DFAHLGLEPITLLQQTTSGLAHLHSLNIVHR.D	4							1.5e-06	2.8e-05	434.84	434.8		434.8	858.72	858.719	0.97	0	3430.85	3430.85	0.0033		23.53		peptide (MS2)	1	1	8501	1	1	752000	1	10429	381000	23.81
198.1.2	565	IRE1_LKR_WT	DFAHLGLEPITLLQQTTSGLAHLHSLNIVHR	6780000	6780000		42	2	70	Tryptic	23.81	0	190	220	K.DFAHLGLEPITLLQQTTSGLAHLHSLNIVHR.D	4							6.9e-07	1.3e-05	555.94	555.9		555.9	858.721	858.719	1.68	0	3430.85	3430.85	0.0058		23.7		peptide (MS2)	1	1	8554	1	1	752000	1	10508	394000	23.81
199	559	IRE1_LKR_WT	DFAHLGLEPITLLQQTTSGLAHLHSLNIVHR	6410000	6410000	42	42	2	71	Tryptic	23.79	0	190	220	K.DFAHLGLEPITLLQQTTSGLAHLHSLNIVHR.D	5							0.0024	0.042	28.96	29		29	687.177	687.177	0.54	0	3430.85	3430.85	0.0018		23.6		peptide (many samples)	1	1	8527	1	1	856000	1	10465	739000	23.79
200	567	IRE1_LKR_WT	DFAHLGLEPITLLQQTTSGLAHLHSLNIVHR	483000	483000	41	41	0	68	Tryptic	24.6	0	190	220	K.DFAHLGLEPITLLqQTTSGLAHLHSLNIVHR.D	3	Q14(Deamidated/0.9840)	Q	203	Deamidated/0.9840	6	14	0.0015	0.027	177.1	177.1		0	1144.96	1144.95	5.26	0	3431.85	3431.83	0.018		23.79		peptide (many samples)	1	1	8588	1	1	230000	1	10558	164000	24.6
201	1278	IRE1_LKR_WT	AHLGLEPITL	8240000000	8240000000	8	8	0	15	Chymotryptic	22.06	2	192	201	F.AHLGLEPITL.L	2							2.2e-09	4.3e-08	647.76	647.8		647.8	532.311	532.311	0.31	0	1062.61	1062.61	0.0003		22.04		peptide (many samples)	2	1	13468	2	1	1580000000	1	12954	319000000	22.06
202	1320	IRE1_LKR_WT	GLEPITLL	1570000000	1570000000	115	115	0	201	Chymotryptic	23.94	2	195	202	L.GLEPITLL.Q	2							0.00065	0.013	387.48	148.3		148.3	428.263	428.263	0.18	0	854.511	854.511	0.0002		23.85		peptide (many samples)	2	1	15716	2	1	227000000	1	14797	12500000	23.94
203	778	IRE1_LKR_WT	LQQTTSGL	4070000000	4070000000	219	219	0	368	Chymotryptic	15.3	1	202	209	L.LQQTTSGL.A	2							0.0016	0.031	331.57	154.7		154.7	424.23	424.23	0.05	0	846.445	846.445	0		15.2		peptide (many samples)	2	1	5946	2	1	600000000	1	6471	21400000	15.3
204	849	IRE1_LKR_WT	LQQTTSGL	406000000	406000000	218	218	0	367	Chymotryptic	16.3	1	202	209	L.LQqTTSGL.A	2	Q3(Deamidated/0.9840)	Q	204	Deamidated/0.9840	11	3	0.0011	0.02	288.61	288.6		30.2	424.722	424.722	0.83	0	847.429	847.429	0.0007	1.01	16.23		peptide (many samples)	2	1	7059	2	1	46700000	1	7410	7440000	16.3
205	812	IRE1_LKR_WT	LQQTTSGL	406000000	406000000	217	217	0	366	Chymotryptic	16.3	1	202	209	L.LqQTTSGL.A	2	Q2(Deamidated/0.9840)	Q	203	Deamidated/0.9840	11	2	0.02	0.23	160.6	160.6		68.3	424.721	424.722	-0.32	0	847.428	847.429	-0.0003	1.01	15.82		peptide (many samples)	2	1	6593	2	1	46700000	1	7032	22500000	16.3
206	945	IRE1_LKR_WT	LQQTTSGLAHL	15800000000	15800000000	222	222	0	371	Chymotryptic	17.91	2	202	212	L.LQQTTSGLAHL.H	2							6.2e-05	0.0012	455.25	232.6		232.6	584.82	584.82	0.9	0	1167.63	1167.62	0.0011		17.74		peptide (many samples)	2	1	8564	2	1	2190000000	1	8766	17000000	17.91
207	1032	IRE1_LKR_WT	LQQTTSGLAHL	2730000000	2730000000	221	221	0	370	Chymotryptic	18.77	2	202	212	L.LQqTTSGLAHL.H	2	Q3(Deamidated/0.9840)	Q	204	Deamidated/0.9840	11	3	0.02	0.23	111.64	111.6		111.6	585.312	585.312	0.37	0	1168.61	1168.61	0.0004	0.85	18.86		peptide (many samples)	2	1	9815	2	1	251000000	1	9827	228000000	18.77
208	993	IRE1_LKR_WT	LQQTTSGLAHL	2730000000	2730000000	220	220	0	369	Chymotryptic	18.77	2	202	212	L.LqQTTSGLAHL.H	2	Q2(Deamidated/0.9840)	Q	203	Deamidated/0.9840	11	2	5.8e-06	0.00011	551.23	244.3		161	585.312	585.312	-0.05	0	1168.61	1168.61	-0.0001	0.85	18.5		peptide (many samples)	2	1	9422	2	1	251000000	1	9478	80300000	18.77
209	852; 854; 867	IRE1_LKR_WT	QQTTSGLAHL	7080000000	7080000000	294	294	0	477	Chymotryptic	16.41	1	203	212	L.QQTTSGLAHL.H	2							6.39e-6 - 6.88e-4	1.23e-4 - 1.31e-2	335.01 - 563.10	238.6 - 340.4		238.6 - 340.4	528.2779 - 528.2805	528.278	5.47; 1.53; 0.49	0	1054.5412 - 1054.5465	1054.54	0.0058; 0.0016; 0.0005		16.2700; 16.3000; 16.4100		peptide (many samples)	2	1	--	2	1	1740000000	1	7449; 7478; 7582	8.738e+6; 1.612e+7; 4.654e+7	16.41
209.1	852; 854; 867	IRE1_LKR_WT	QQTTSGLAHL	7080000000	7080000000	294	294	0	477	Chymotryptic	16.41	1	203	212	L.QQTTSGLAHL.H	2							6.39e-6 - 6.88e-4	1.23e-4 - 1.31e-2	335.01 - 563.10	238.6 - 340.4		238.6 - 340.4	528.2779 - 528.2805	528.278	5.47; 1.53; 0.49	0	1054.5412 - 1054.5465	1054.54	0.0058; 0.0016; 0.0005		16.2700; 16.3000; 16.4100		peptide (per sample)	2	1	--	2	1	1740000000	1	7449; 7478; 7582	8.738e+6; 1.612e+7; 4.654e+7	16.41
209.1.1	852	IRE1_LKR_WT	QQTTSGLAHL	7080000000	7080000000	294	294	0	477	Chymotryptic	16.41	1	203	212	L.QQTTSGLAHL.H	2							0.00069	0.013	335.01	335		335	528.28	528.278	5.47	0	1054.55	1054.54	0.0058		16.27		peptide (MS2)	2	1	7100	2	1	1740000000	1	7449	8740000	16.41
209.1.2	854	IRE1_LKR_WT	QQTTSGLAHL	7080000000	7080000000		294	0	477	Chymotryptic	16.41	1	203	212	L.QQTTSGLAHL.H	2							6.4e-06	0.00012	563.1	238.6		238.6	528.278	528.278	1.53	0	1054.54	1054.54	0.0016		16.3		peptide (MS2)	2	1	7131	2	1	1740000000	1	7478	16100000	16.41
209.1.3	867	IRE1_LKR_WT	QQTTSGLAHL	7080000000	7080000000		294	0	477	Chymotryptic	16.41	1	203	212	L.QQTTSGLAHL.H	2							0.00015	0.003	340.36	340.4		340.4	528.278	528.278	0.49	0	1054.54	1054.54	0.0005		16.41		peptide (MS2)	2	1	7259	2	1	1740000000	1	7582	46500000	16.41
210	919; 667	IRE1_LKR_WT	QQTTSGLAHL	489000000	489000000	293	293	0	476	Chymotryptic	16.99	1	203	212	L.QqTTSGLAHL.H	2	Q2(Deamidated/0.9840)	Q	204	Deamidated/0.9840	11	2	1.94e-3 - 4.20e-2	3.64e-2 - 3.92e-1	114.23 - 183.40	114.2 - 183.4		15.7 - 183.4	528.7687 - 528.7695	528.77	-0.21; -1.71	0	1055.5229 - 1055.5245	1055.52	-0.0002; -0.0018	0.58	17.1000; 12.8000		peptide (many samples)	2	1	--	2	1	72800000	1	8220; 4410	8.810e+7; 3.552e+6	16.99
210.1	919; 667	IRE1_LKR_WT	QQTTSGLAHL	489000000	489000000	293	293	0	476	Chymotryptic	16.99	1	203	212	L.QqTTSGLAHL.H	2	Q2(Deamidated/0.9840)	Q	204	Deamidated/0.9840	11	2	1.94e-3 - 4.20e-2	3.64e-2 - 3.92e-1	114.23 - 183.40	114.2 - 183.4		15.7 - 183.4	528.7687 - 528.7695	528.77	-0.21; -1.71	0	1055.5229 - 1055.5245	1055.52	-0.0002; -0.0018	0.58	17.1000; 12.8000		peptide (per sample)	2	1	--	2	1	72800000	1	8220; 4410	8.810e+7; 3.552e+6	16.99
210.1.1	919	IRE1_LKR_WT	QQTTSGLAHL	489000000	489000000	293	293	0	476	Chymotryptic	16.99	1	203	212	L.QqTTSGLAHL.H	2	Q2(Deamidated/0.9840)	Q	204	Deamidated/0.9840	11	2	0.042	0.39	114.23	114.2		15.7	528.769	528.77	-0.21	0	1055.52	1055.52	-0.0002	0.58	17.1		peptide (MS2)	2	1	7989	2	1	72800000	1	8220	88100000	16.99
210.1.2	667	IRE1_LKR_WT	QQTTSGLAHL	489000000	489000000		293	0	476	Chymotryptic	16.99	1	203	212	L.QqTTSGLAHL.H	2	Q2(Deamidated/0.9840)	Q	204	Deamidated/0.9840	11	2	0.0019	0.036	183.4	183.4		183.4	528.769	528.77	-1.71	0	1055.52	1055.52	-0.0018	0.58	12.8		peptide (MS2)	2	1	3613	2	1	72800000	1	4410	3550000	16.99
211	911; 899	IRE1_LKR_WT	QQTTSGLAHL	489000000	489000000	292	292	0	475	Chymotryptic	16.99	1	203	212	L.qQTTSGLAHL.H	2	Q1(Deamidated/0.9840)	Q	203	Deamidated/0.9840	11	1	4.43e-4 - 4.04e-3	8.49e-3 - 6.41e-2	234.32 - 448.31	150.2 - 234.3		2.3 - 11.5	528.7698 - 528.7703	528.77	0.37; 1.18	0	1055.5251 - 1055.5260	1055.52	0.0004; 0.0012	0.58	17.0000; 16.9100		peptide (many samples)	2	1	--	2	1	72800000	1	8130; 8045	6.994e+7; 2.304e+7	16.99
211.1	911; 899	IRE1_LKR_WT	QQTTSGLAHL	489000000	489000000	292	292	0	475	Chymotryptic	16.99	1	203	212	L.qQTTSGLAHL.H	2	Q1(Deamidated/0.9840)	Q	203	Deamidated/0.9840	11	1	4.43e-4 - 4.04e-3	8.49e-3 - 6.41e-2	234.32 - 448.31	150.2 - 234.3		2.3 - 11.5	528.7698 - 528.7703	528.77	0.37; 1.18	0	1055.5251 - 1055.5260	1055.52	0.0004; 0.0012	0.58	17.0000; 16.9100		peptide (per sample)	2	1	--	2	1	72800000	1	8130; 8045	6.994e+7; 2.304e+7	16.99
211.1.1	911	IRE1_LKR_WT	QQTTSGLAHL	489000000	489000000	292	292	0	475	Chymotryptic	16.99	1	203	212	L.qQTTSGLAHL.H	2	Q1(Deamidated/0.9840)	Q	203	Deamidated/0.9840	11	1	0.00044	0.0085	448.31	150.2		2.3	528.77	528.77	0.37	0	1055.53	1055.52	0.0004	0.58	17		peptide (MS2)	2	1	7890	2	1	72800000	1	8130	69900000	16.99
211.1.2	899	IRE1_LKR_WT	QQTTSGLAHL	489000000	489000000		292	0	475	Chymotryptic	16.99	1	203	212	L.qQTTSGLAHL.H	2	Q1(Deamidated/0.9840)	Q	203	Deamidated/0.9840	11	1	0.004	0.064	234.32	234.3		11.5	528.77	528.77	1.18	0	1055.53	1055.52	0.0012	0.58	16.91		peptide (MS2)	2	1	7789	2	1	72800000	1	8045	23000000	16.99
212	897; 905	IRE1_LKR_WT	QQTTSGLAHLHSL	105000000	105000000	295	295	0	478	Chymotryptic	16.94	2	203	215	L.QQTTSGLAHLHSL.N	2							4.10e-12 - 3.80e-5	7.89e-11 - 7.33e-4	344.66 - 708.68	278.4 - 428.6		278.4 - 428.6	696.8644 - 696.8657	696.865	-1.08; 0.76	0	1391.7142 - 1391.7168	1391.72	-0.0015; 0.0011		16.8700; 16.9600		peptide (many samples)	2	1	--	2	1	20600000	1	7995; 8092	1.217e+7; 4.327e+7	16.94
212.1	897; 905	IRE1_LKR_WT	QQTTSGLAHLHSL	105000000	105000000	295	295	0	478	Chymotryptic	16.94	2	203	215	L.QQTTSGLAHLHSL.N	2							4.10e-12 - 3.80e-5	7.89e-11 - 7.33e-4	344.66 - 708.68	278.4 - 428.6		278.4 - 428.6	696.8644 - 696.8657	696.865	-1.08; 0.76	0	1391.7142 - 1391.7168	1391.72	-0.0015; 0.0011		16.8700; 16.9600		peptide (per sample)	2	1	--	2	1	20600000	1	7995; 8092	1.217e+7; 4.327e+7	16.94
212.1.1	897	IRE1_LKR_WT	QQTTSGLAHLHSL	105000000	105000000	295	295	0	478	Chymotryptic	16.94	2	203	215	L.QQTTSGLAHLHSL.N	2							4.1e-12	7.9e-11	708.68	428.6		428.6	696.864	696.865	-1.08	0	1391.71	1391.72	-0.0015		16.87		peptide (MS2)	2	1	7728	2	1	20600000	1	7995	12200000	16.94
212.1.2	905	IRE1_LKR_WT	QQTTSGLAHLHSL	105000000	105000000		295	0	478	Chymotryptic	16.94	2	203	215	L.QQTTSGLAHLHSL.N	2							3.8e-05	0.00073	344.66	278.4		278.4	696.866	696.865	0.76	0	1391.72	1391.72	0.0011		16.96		peptide (MS2)	2	1	7846	2	1	20600000	1	8092	43300000	16.94
213	894; 896	IRE1_LKR_WT	QQTTSGLAHLHSL	349000000	349000000	295	295	0	479	Chymotryptic	16.91	2	203	215	L.QQTTSGLAHLHSL.N	3							3.81e-9 - 2.00e-5	7.34e-8 - 3.85e-4	287.41 - 596.93	255.2 - 379.9		255.2 - 379.9	464.9124 - 464.9124	464.913	-0.22; -0.28	0	1391.7153 - 1391.7154	1391.72	-0.0003; -0.0004		16.8300; 16.8600		peptide (many samples)	2	1	--	2	1	57100000	1	7954; 7987	2.951e+7; 5.932e+7	16.91
213.1	894; 896	IRE1_LKR_WT	QQTTSGLAHLHSL	349000000	349000000	295	295	0	479	Chymotryptic	16.91	2	203	215	L.QQTTSGLAHLHSL.N	3							3.81e-9 - 2.00e-5	7.34e-8 - 3.85e-4	287.41 - 596.93	255.2 - 379.9		255.2 - 379.9	464.9124 - 464.9124	464.913	-0.22; -0.28	0	1391.7153 - 1391.7154	1391.72	-0.0003; -0.0004		16.8300; 16.8600		peptide (per sample)	2	1	--	2	1	57100000	1	7954; 7987	2.951e+7; 5.932e+7	16.91
213.1.1	894	IRE1_LKR_WT	QQTTSGLAHLHSL	349000000	349000000	295	295	0	479	Chymotryptic	16.91	2	203	215	L.QQTTSGLAHLHSL.N	3							2e-05	0.00039	287.41	255.2		255.2	464.912	464.913	-0.22	0	1391.72	1391.72	-0.0003		16.83		peptide (MS2)	2	1	7676	2	1	57100000	1	7954	29500000	16.91
213.1.2	896	IRE1_LKR_WT	QQTTSGLAHLHSL	349000000	349000000		295	0	479	Chymotryptic	16.91	2	203	215	L.QQTTSGLAHLHSL.N	3							3.8e-09	7.3e-08	596.93	379.9		379.9	464.912	464.913	-0.28	0	1391.72	1391.72	-0.0004		16.86		peptide (MS2)	2	1	7719	2	1	57100000	1	7987	59300000	16.91
214	635	IRE1_LKR_WT	AHLHSL	444000000	444000000	9	9	0	16	Chymotryptic	13.15	1	210	215	L.AHLHSL.N	2							0.0006	0.011	356.41	149.8		149.8	339.19	339.19	-1.46	0	676.365	676.366	-0.001		11.28		peptide (many samples)	2	1	2139	2	1	70000000	1	3137	2810000	13.15
215	784	IRE1_LKR_WT	AHLHSLNIVHRDL	49500000	49500000	10	10	0	17	Chymotryptic	16.57	2	210	222	L.AHLHSLNIVHRDL.K	2							9.4e-09	1.8e-07	463.88	463.9		463.9	762.923	762.923	-0.28	0	1523.83	1523.83	-0.0004		15.34		peptide (many samples)	2	1	6103	2	1	8620000	1	6597	2900000	16.57
216	783	IRE1_LKR_WT	AHLHSLNIVHRDL	347000000	347000000	10	10	0	18	Chymotryptic	16.65	2	210	222	L.AHLHSLNIVHRDL.K	3							2.8e-14	5.5e-13	811.93	760.1		760.1	508.951	508.951	-0.61	0	1523.83	1523.83	-0.0009		15.31		peptide (many samples)	2	1	6073	2	1	22200000	1	6574	10500000	16.65
217	789	IRE1_LKR_WT	AHLHSLNIVHRDL	137000000	137000000	10	10	0	19	Chymotryptic	15.4	2	210	222	L.AHLHSLNIVHRDL.K	4							4.1e-11	7.9e-10	666.9	666.9		666.9	381.965	381.965	-0.62	0	1523.83	1523.83	-0.0009		15.39		peptide (many samples)	2	1	6159	2	1	18300000	1	6643	37200000	15.4
218	742	IRE1_LKR_WT	HSLNIVHRDL	83500000	83500000	159	159	0	259	Chymotryptic	14.54	1	213	222	L.HSLNIVHRDL.K	2							2.8e-09	5.4e-08	625.5	625.5		625.5	602.333	602.333	-0.13	0	1202.65	1202.65	-0.0002		14.52		peptide (many samples)	2	1	5239	2	1	11000000	1	5863	26700000	14.54
219	741	IRE1_LKR_WT	HSLNIVHRDL	398000000	398000000	159	159	0	260	Chymotryptic	14.57	1	213	222	L.HSLNIVHRDL.K	3							4.8e-08	9.3e-07	576.31	376.7		376.7	401.891	401.891	-0.47	0	1202.65	1202.65	-0.0006		14.43		peptide (many samples)	2	1	5180	2	1	47300000	1	5800	17100000	14.57
220	834; 1057; 1091	IRE1_LKR_WT	HSLNIVHRDLKPHNIL	461000000	461000000	161	161	1	265	Chymotryptic	16.14	2	213	228	L.HSLNIVHRDLKPHNIL.I	2							1.04e-10 - 4.85e-7	2.00e-9 - 9.34e-6	488.17 - 648.63	309.2 - 394.0		309.2 - 394.0	953.5415 - 953.5449	953.542	-0.65; 0.31; 2.95	0	1905.0684 - 1905.0753	1905.07	-0.0012; 0.0006; 0.0056		16.0600; 19.0800; 19.5500		peptide (many samples)	2	1	--	2	1	59400000	1	7258; 10025; 10448	1.053e+7; 4.405e+6; 4.416e+6	16.14
220.1	834; 1057; 1091	IRE1_LKR_WT	HSLNIVHRDLKPHNIL	461000000	461000000	161	161	1	265	Chymotryptic	16.14	2	213	228	L.HSLNIVHRDLKPHNIL.I	2							1.04e-10 - 4.85e-7	2.00e-9 - 9.34e-6	488.17 - 648.63	309.2 - 394.0		309.2 - 394.0	953.5415 - 953.5449	953.542	-0.65; 0.31; 2.95	0	1905.0684 - 1905.0753	1905.07	-0.0012; 0.0006; 0.0056		16.0600; 19.0800; 19.5500		peptide (per sample)	2	1	--	2	1	59400000	1	7258; 10025; 10448	1.053e+7; 4.405e+6; 4.416e+6	16.14
220.1.1	834	IRE1_LKR_WT	HSLNIVHRDLKPHNIL	461000000	461000000	161	161	1	265	Chymotryptic	16.14	2	213	228	L.HSLNIVHRDLKPHNIL.I	2							1e-10	2e-09	648.63	394		394	953.542	953.542	-0.65	0	1905.07	1905.07	-0.0012		16.06		peptide (MS2)	2	1	6879	2	1	59400000	1	7258	10500000	16.14
220.1.2	1057	IRE1_LKR_WT	HSLNIVHRDLKPHNIL	461000000	461000000		161	1	265	Chymotryptic	16.14	2	213	228	L.HSLNIVHRDLKPHNIL.I	2							3.4e-08	6.5e-07	575.68	340.9		340.9	953.542	953.542	0.31	0	1905.07	1905.07	0.0006		19.08		peptide (MS2)	2	1	10051	2	1	59400000	1	10025	4400000	16.14
220.1.3	1091	IRE1_LKR_WT	HSLNIVHRDLKPHNIL	461000000	461000000		161	1	265	Chymotryptic	16.14	2	213	228	L.HSLNIVHRDLKPHNIL.I	2							4.8e-07	9.3e-06	488.17	309.2		309.2	953.545	953.542	2.95	0	1905.08	1905.07	0.0056		19.55		peptide (MS2)	2	1	10524	2	1	59400000	1	10448	4420000	16.14
221	880; 833; 870; 888; 992; 1002; 1039; 1072; 1104	IRE1_LKR_WT	HSLNIVHRDLKPHNIL	3590000000	3590000000	161	161	1	266	Chymotryptic	16.14	2	213	228	L.HSLNIVHRDLKPHNIL.I	3							2.17e-7 - 2.84e-1	4.19e-6 - 8.52e-1	39.43 - 489.35	39.4 - 248.5		39.4 - 248.5	636.0246 - 636.0323	636.03	-0.02; -2.14; -9.25; 2.77; 1.23; -0.41; -1.46; -7.42	0	1905.0520 - 1905.0749	1905.07	-0.0000; -0.0041; -0.0176; 0.0053; 0.0023; -0.0008; -0.0028; -0.0141		16.5900; 16.0500; 16.4700; 16.7800; 18.4900; 18.5700; 18.9200; 19.3500; 19.7600		peptide (many samples)	2	1	--	2	1	354000000	1	7730; 7245; 7631; 7910; 9471; 9542; 9883; 10266; 10649	1.251e+7; 3.454e+7; 1.870e+7; 4.506e+7; 1.017e+7; 1.132e+7; 3.148e+7; 5.235e+7; 1.916e+7	16.14
221.1	880; 833; 870; 888; 992; 1002; 1039; 1072; 1104	IRE1_LKR_WT	HSLNIVHRDLKPHNIL	3590000000	3590000000	161	161	1	266	Chymotryptic	16.14	2	213	228	L.HSLNIVHRDLKPHNIL.I	3							2.17e-7 - 2.84e-1	4.19e-6 - 8.52e-1	39.43 - 489.35	39.4 - 248.5		39.4 - 248.5	636.0246 - 636.0323	636.03	-0.02; -2.14; -9.25; 2.77; 1.23; -0.41; -1.46; -7.42	0	1905.0520 - 1905.0749	1905.07	-0.0000; -0.0041; -0.0176; 0.0053; 0.0023; -0.0008; -0.0028; -0.0141		16.5900; 16.0500; 16.4700; 16.7800; 18.4900; 18.5700; 18.9200; 19.3500; 19.7600		peptide (per sample)	2	1	--	2	1	354000000	1	7730; 7245; 7631; 7910; 9471; 9542; 9883; 10266; 10649	1.251e+7; 3.454e+7; 1.870e+7; 4.506e+7; 1.017e+7; 1.132e+7; 3.148e+7; 5.235e+7; 1.916e+7	16.14
221.1.1	880	IRE1_LKR_WT	HSLNIVHRDLKPHNIL	3590000000	3590000000	161	161	1	266	Chymotryptic	16.14	2	213	228	L.HSLNIVHRDLKPHNIL.I	3							2.2e-07	4.2e-06	461.21	224.5		224.5	636.03	636.03	-0.02	0	1905.07	1905.07	0		16.59		peptide (MS2)	2	1	7408	2	1	354000000	1	7730	12500000	16.14
221.1.2	833	IRE1_LKR_WT	HSLNIVHRDLKPHNIL	3590000000	3590000000		161	1	266	Chymotryptic	16.14	2	213	228	L.HSLNIVHRDLKPHNIL.I	3							2.5e-07	4.9e-06	489.35	226.8		226.8	636.03	636.03	-0.02	0	1905.07	1905.07	0		16.05		peptide (MS2)	2	1	6861	2	1	354000000	1	7245	34500000	16.14
221.1.3	870	IRE1_LKR_WT	HSLNIVHRDLKPHNIL	3590000000	3590000000		161	1	266	Chymotryptic	16.14	2	213	228	L.HSLNIVHRDLKPHNIL.I	3							0.00017	0.0033	273.48	60.8		60.8	636.029	636.03	-2.14	0	1905.07	1905.07	-0.0041		16.47		peptide (MS2)	2	1	7309	2	1	354000000	1	7631	18700000	16.14
221.1.4	888	IRE1_LKR_WT	HSLNIVHRDLKPHNIL	3590000000	3590000000		161	1	266	Chymotryptic	16.14	2	213	228	L.HSLNIVHRDLKPHNIL.I	3							0.28	0.85	39.43	39.4		39.4	636.025	636.03	-9.25	0	1905.05	1905.07	-0.0176		16.78		peptide (MS2)	2	1	7626	2	1	354000000	1	7910	45100000	16.14
221.1.5	992	IRE1_LKR_WT	HSLNIVHRDLKPHNIL	3590000000	3590000000		161	1	266	Chymotryptic	16.14	2	213	228	L.HSLNIVHRDLKPHNIL.I	3							5.7e-05	0.0011	233.33	233.3		233.3	636.032	636.03	2.77	0	1905.07	1905.07	0.0053		18.49		peptide (MS2)	2	1	9413	2	1	354000000	1	9471	10200000	16.14
221.1.6	1002	IRE1_LKR_WT	HSLNIVHRDLKPHNIL	3590000000	3590000000		161	1	266	Chymotryptic	16.14	2	213	228	L.HSLNIVHRDLKPHNIL.I	3							6.7e-06	0.00013	248.51	248.5		248.5	636.031	636.03	1.23	0	1905.07	1905.07	0.0023		18.57		peptide (MS2)	2	1	9492	2	1	354000000	1	9542	11300000	16.14
221.1.7	1039	IRE1_LKR_WT	HSLNIVHRDLKPHNIL	3590000000	3590000000		161	1	266	Chymotryptic	16.14	2	213	228	L.HSLNIVHRDLKPHNIL.I	3							9.4e-07	1.8e-05	443.02	195.3		195.3	636.03	636.03	-0.41	0	1905.07	1905.07	-0.0008		18.92		peptide (MS2)	2	1	9882	2	1	354000000	1	9883	31500000	16.14
221.1.8	1072	IRE1_LKR_WT	HSLNIVHRDLKPHNIL	3590000000	3590000000		161	1	266	Chymotryptic	16.14	2	213	228	L.HSLNIVHRDLKPHNIL.I	3							8.5e-07	1.6e-05	455.77	238.9		238.9	636.03	636.03	-1.46	0	1905.07	1905.07	-0.0028		19.35		peptide (MS2)	2	1	10326	2	1	354000000	1	10266	52300000	16.14
221.1.9	1104	IRE1_LKR_WT	HSLNIVHRDLKPHNIL	3590000000	3590000000		161	1	266	Chymotryptic	16.14	2	213	228	L.HSLNIVHRDLKPHNIL.I	3							0.00028	0.0053	315	143.2		143.2	636.026	636.03	-7.42	0	1905.06	1905.07	-0.0141		19.76		peptide (MS2)	2	1	10782	2	1	354000000	1	10649	19200000	16.14
222	960; 837; 860; 890; 950; 951; 970; 974; 1051; 1058; 1074; 1084; 1107; 1197; 1203	IRE1_LKR_WT	HSLNIVHRDLKPHNIL	10200000000	10200000000	161	161	1	267	Chymotryptic	16.15	2	213	228	L.HSLNIVHRDLKPHNIL.I	4							3.08e-6 - 1.80e-2	5.94e-5 - 2.15e-1	64.04 - 425.77	16.3 - 280.1		16.3 - 280.1	477.2707 - 477.2750	477.275	-2.78; 0.55; -0.86; -8.29; -4.13; -2.21; -0.41; -0.09; -0.80; -0.35; -4.26; -7.40; -3.10	0	1905.0539 - 1905.0707	1905.07	-0.0053; 0.0010; -0.0016; -0.0158; -0.0079; -0.0042; -0.0008; -0.0002; -0.0015; -0.0007; -0.0081; -0.0141; -0.0059		18.1100; 16.1000; 16.3600; 16.8000; 17.7900; 17.8200; 18.2200; 18.2900; 19.0400; 19.0800; 19.4100; 19.4900; 19.7800; 21.0100; 21.0600		peptide (many samples)	2	1	--	2	1	854000000	1	9111; 7294; 7534; 7927; 8813; 8841; 9215; 9278; 9984; 10027; 10324; 10390; 10664; 11888; 11942	2.427e+7; 1.054e+8; 4.101e+8; 7.368e+7; 1.293e+7; 1.222e+7; 1.384e+7; 1.771e+7; 9.140e+7; 1.135e+8; 5.708e+7; 1.047e+8; 4.637e+7; 9.239e+6; 9.921e+6	16.15
222.1	960; 837; 860; 890; 950; 951; 970; 974; 1051; 1058; 1074; 1084; 1107; 1197; 1203	IRE1_LKR_WT	HSLNIVHRDLKPHNIL	10200000000	10200000000	161	161	1	267	Chymotryptic	16.15	2	213	228	L.HSLNIVHRDLKPHNIL.I	4							3.08e-6 - 1.80e-2	5.94e-5 - 2.15e-1	64.04 - 425.77	16.3 - 280.1		16.3 - 280.1	477.2707 - 477.2750	477.275	-2.78; 0.55; -0.86; -8.29; -4.13; -2.21; -0.41; -0.09; -0.80; -0.35; -4.26; -7.40; -3.10	0	1905.0539 - 1905.0707	1905.07	-0.0053; 0.0010; -0.0016; -0.0158; -0.0079; -0.0042; -0.0008; -0.0002; -0.0015; -0.0007; -0.0081; -0.0141; -0.0059		18.1100; 16.1000; 16.3600; 16.8000; 17.7900; 17.8200; 18.2200; 18.2900; 19.0400; 19.0800; 19.4100; 19.4900; 19.7800; 21.0100; 21.0600		peptide (per sample)	2	1	--	2	1	854000000	1	9111; 7294; 7534; 7927; 8813; 8841; 9215; 9278; 9984; 10027; 10324; 10390; 10664; 11888; 11942	2.427e+7; 1.054e+8; 4.101e+8; 7.368e+7; 1.293e+7; 1.222e+7; 1.384e+7; 1.771e+7; 9.140e+7; 1.135e+8; 5.708e+7; 1.047e+8; 4.637e+7; 9.239e+6; 9.921e+6	16.15
222.1.1	960	IRE1_LKR_WT	HSLNIVHRDLKPHNIL	10200000000	10200000000	161	161	1	267	Chymotryptic	16.15	2	213	228	L.HSLNIVHRDLKPHNIL.I	4							0.00098	0.019	162.25	162.2		162.2	477.273	477.275	-2.78	0	1905.06	1905.07	-0.0053		18.11		peptide (MS2)	2	1	8982	2	1	854000000	1	9111	24300000	16.15
222.1.2	837	IRE1_LKR_WT	HSLNIVHRDLKPHNIL	10200000000	10200000000		161	1	267	Chymotryptic	16.15	2	213	228	L.HSLNIVHRDLKPHNIL.I	4							0.0016	0.03	64.04	64		64	477.275	477.275	0.55	0	1905.07	1905.07	0.001		16.1		peptide (MS2)	2	1	6922	2	1	854000000	1	7294	105000000	16.15
222.1.3	860	IRE1_LKR_WT	HSLNIVHRDLKPHNIL	10200000000	10200000000		161	1	267	Chymotryptic	16.15	2	213	228	L.HSLNIVHRDLKPHNIL.I	4							4.1e-06	7.9e-05	423.68	194.7		194.7	477.274	477.275	-0.86	0	1905.07	1905.07	-0.0016		16.36		peptide (MS2)	2	1	7196	2	1	854000000	1	7534	410000000	16.15
222.1.4	890	IRE1_LKR_WT	HSLNIVHRDLKPHNIL	10200000000	10200000000		161	1	267	Chymotryptic	16.15	2	213	228	L.HSLNIVHRDLKPHNIL.I	4							0.00025	0.0048	280.11	280.1		280.1	477.271	477.275	-8.29	0	1905.05	1905.07	-0.0158		16.8		peptide (MS2)	2	1	7648	2	1	854000000	1	7927	73700000	16.15
222.1.5	950	IRE1_LKR_WT	HSLNIVHRDLKPHNIL	10200000000	10200000000		161	1	267	Chymotryptic	16.15	2	213	228	L.HSLNIVHRDLKPHNIL.I	4							0.0013	0.025	259.11	148.7		148.7	477.273	477.275	-4.13	0	1905.06	1905.07	-0.0079		17.79		peptide (MS2)	2	1	8618	2	1	854000000	1	8813	12900000	16.15
222.1.6	951	IRE1_LKR_WT	HSLNIVHRDLKPHNIL	10200000000	10200000000		161	1	267	Chymotryptic	16.15	2	213	228	L.HSLNIVHRDLKPHNIL.I	4							0.00056	0.011	286.85	132.2		132.2	477.274	477.275	-2.21	0	1905.07	1905.07	-0.0042		17.82		peptide (MS2)	2	1	8650	2	1	854000000	1	8841	12200000	16.15
222.1.7	970	IRE1_LKR_WT	HSLNIVHRDLKPHNIL	10200000000	10200000000		161	1	267	Chymotryptic	16.15	2	213	228	L.HSLNIVHRDLKPHNIL.I	4							7.7e-05	0.0015	299.1	157.3		157.3	477.274	477.275	-0.41	0	1905.07	1905.07	-0.0008		18.22		peptide (MS2)	2	1	9112	2	1	854000000	1	9215	13800000	16.15
222.1.8	974	IRE1_LKR_WT	HSLNIVHRDLKPHNIL	10200000000	10200000000		161	1	267	Chymotryptic	16.15	2	213	228	L.HSLNIVHRDLKPHNIL.I	4							0.0016	0.03	76.28	76.3		76.3	477.275	477.275	-0.09	0	1905.07	1905.07	-0.0002		18.29		peptide (MS2)	2	1	9184	2	1	854000000	1	9278	17700000	16.15
222.1.9	1051	IRE1_LKR_WT	HSLNIVHRDLKPHNIL	10200000000	10200000000		161	1	267	Chymotryptic	16.15	2	213	228	L.HSLNIVHRDLKPHNIL.I	4							2.1e-05	0.0004	414.38	138.8		138.8	477.274	477.275	-0.8	0	1905.07	1905.07	-0.0015		19.04		peptide (MS2)	2	1	9999	2	1	854000000	1	9984	91400000	16.15
222.1.10	1058	IRE1_LKR_WT	HSLNIVHRDLKPHNIL	10200000000	10200000000		161	1	267	Chymotryptic	16.15	2	213	228	L.HSLNIVHRDLKPHNIL.I	4							2.7e-05	0.00053	383.21	136.4		136.4	477.274	477.275	-0.41	0	1905.07	1905.07	-0.0008		19.08		peptide (MS2)	2	1	10052	2	1	854000000	1	10027	113000000	16.15
222.1.11	1074	IRE1_LKR_WT	HSLNIVHRDLKPHNIL	10200000000	10200000000		161	1	267	Chymotryptic	16.15	2	213	228	L.HSLNIVHRDLKPHNIL.I	4							0.0018	0.034	96.15	96.1		96.1	477.274	477.275	-0.8	0	1905.07	1905.07	-0.0015		19.41		peptide (MS2)	2	1	10384	2	1	854000000	1	10324	57100000	16.15
222.1.12	1084	IRE1_LKR_WT	HSLNIVHRDLKPHNIL	10200000000	10200000000		161	1	267	Chymotryptic	16.15	2	213	228	L.HSLNIVHRDLKPHNIL.I	4							3.1e-06	5.9e-05	425.77	225.5		225.5	477.274	477.275	-0.35	0	1905.07	1905.07	-0.0007		19.49		peptide (MS2)	2	1	10454	2	1	854000000	1	10390	105000000	16.15
222.1.13	1107	IRE1_LKR_WT	HSLNIVHRDLKPHNIL	10200000000	10200000000		161	1	267	Chymotryptic	16.15	2	213	228	L.HSLNIVHRDLKPHNIL.I	4							0.0007	0.013	287.29	128.3		128.3	477.273	477.275	-4.26	0	1905.06	1905.07	-0.0081		19.78		peptide (MS2)	2	1	10798	2	1	854000000	1	10664	46400000	16.15
222.1.14	1197	IRE1_LKR_WT	HSLNIVHRDLKPHNIL	10200000000	10200000000		161	1	267	Chymotryptic	16.15	2	213	228	L.HSLNIVHRDLKPHNIL.I	4							0.018	0.22	228.63	16.3		16.3	477.271	477.275	-7.4	0	1905.06	1905.07	-0.0141		21.01		peptide (MS2)	2	1	12193	2	1	854000000	1	11888	9240000	16.15
222.1.15	1203	IRE1_LKR_WT	HSLNIVHRDLKPHNIL	10200000000	10200000000		161	1	267	Chymotryptic	16.15	2	213	228	L.HSLNIVHRDLKPHNIL.I	4							0.00084	0.016	209.13	209.1		209.1	477.273	477.275	-3.1	0	1905.06	1905.07	-0.0059		21.06		peptide (MS2)	2	1	12262	2	1	854000000	1	11942	9920000	16.15
223	836; 1047; 1076	IRE1_LKR_WT	HSLNIVHRDLKPHNIL	852000000	852000000	161	161	1	268	Chymotryptic	16.15	2	213	228	L.HSLNIVHRDLKPHNIL.I	5							2.70e-5 - 6.17e-4	5.20e-4 - 1.18e-2	265.33 - 311.17	161.8 - 187.2		161.8 - 187.2	382.0206 - 382.0215	382.021	-0.53; 0.67; -1.65	0	1905.0665 - 1905.0709	1905.07	-0.0010; 0.0013; -0.0031		16.0900; 19.0100; 19.4300		peptide (many samples)	2	1	--	2	1	80200000	1	7279; 9955; 10341	5.439e+7; 1.125e+7; 1.239e+7	16.15
223.1	836; 1047; 1076	IRE1_LKR_WT	HSLNIVHRDLKPHNIL	852000000	852000000	161	161	1	268	Chymotryptic	16.15	2	213	228	L.HSLNIVHRDLKPHNIL.I	5							2.70e-5 - 6.17e-4	5.20e-4 - 1.18e-2	265.33 - 311.17	161.8 - 187.2		161.8 - 187.2	382.0206 - 382.0215	382.021	-0.53; 0.67; -1.65	0	1905.0665 - 1905.0709	1905.07	-0.0010; 0.0013; -0.0031		16.0900; 19.0100; 19.4300		peptide (per sample)	2	1	--	2	1	80200000	1	7279; 9955; 10341	5.439e+7; 1.125e+7; 1.239e+7	16.15
223.1.1	836	IRE1_LKR_WT	HSLNIVHRDLKPHNIL	852000000	852000000	161	161	1	268	Chymotryptic	16.15	2	213	228	L.HSLNIVHRDLKPHNIL.I	5							2.7e-05	0.00052	311.17	187.2		187.2	382.021	382.021	-0.53	0	1905.07	1905.07	-0.001		16.09		peptide (MS2)	2	1	6903	2	1	80200000	1	7279	54400000	16.15
223.1.2	1047	IRE1_LKR_WT	HSLNIVHRDLKPHNIL	852000000	852000000		161	1	268	Chymotryptic	16.15	2	213	228	L.HSLNIVHRDLKPHNIL.I	5							0.00062	0.012	265.33	161.8		161.8	382.022	382.021	0.67	0	1905.07	1905.07	0.0013		19.01		peptide (MS2)	2	1	9962	2	1	80200000	1	9955	11300000	16.15
223.1.3	1076	IRE1_LKR_WT	HSLNIVHRDLKPHNIL	852000000	852000000		161	1	268	Chymotryptic	16.15	2	213	228	L.HSLNIVHRDLKPHNIL.I	5							2.7e-05	0.00052	296.47	183.4		183.4	382.021	382.021	-1.65	0	1905.07	1905.07	-0.0031		19.43		peptide (MS2)	2	1	10404	2	1	80200000	1	10341	12400000	16.15
224	932	IRE1_LKR_WT	HSLNIVHRDLKPHNIL	46100000	46100000	160	160	0	261	Chymotryptic	16.22	2	213	228	L.HSLnIVHRDLKPHNIL.I	2	N4(Deamidated/0.9840)	N	216	Deamidated/0.9840	11	4	7.5e-08	1.5e-06	558.06	352.3		352.3	954.033	954.034	-0.98	0	1906.05	1906.05	-0.0019	0.08	17.33		peptide (many samples)	2	1	8246	2	1	8850000	1	8437	5120000	16.22
225	928	IRE1_LKR_WT	HSLNIVHRDLKPHNIL	284000000	284000000	160	160	0	262	Chymotryptic	16.24	2	213	228	L.HSLnIVHRDLKPHNIL.I	3	N4(Deamidated/0.9840)	N	216	Deamidated/0.9840	11	4	4.3e-07	8.3e-06	517.94	302.1		302.1	636.359	636.359	0.07	0	1906.05	1906.05	0.0001	0.1	17.3		peptide (many samples)	2	1	8211	2	1	19200000	1	8411	32500000	16.24
226	1108; 927; 1245	IRE1_LKR_WT	HSLNIVHRDLKPHNIL	509000000	509000000	160	160	0	263	Chymotryptic	19.7	2	213	228	L.HSLnIVHRDLKPHNIL.I	4	N4(Deamidated/0.9840)	N	216	Deamidated/0.9840	11	4	7.60e-5 - 6.38e-4	1.46e-3 - 1.22e-2	163.98 - 360.48	71.2 - 164.0		22.2 - 164.0	477.5209 - 477.5221	477.521	1.25; 0.35; 2.85	0	1906.0544 - 1906.0591	1906.05	0.0024; 0.0007; 0.0054	3.56	19.7800; 17.2800; 21.4900		peptide (many samples)	2	1	--	2	1	18700000	1	10664; 8386; 12396	4.637e+7; 6.183e+7; 1.280e+7	19.7
226.1	1108; 927; 1245	IRE1_LKR_WT	HSLNIVHRDLKPHNIL	509000000	509000000	160	160	0	263	Chymotryptic	19.7	2	213	228	L.HSLnIVHRDLKPHNIL.I	4	N4(Deamidated/0.9840)	N	216	Deamidated/0.9840	11	4	7.60e-5 - 6.38e-4	1.46e-3 - 1.22e-2	163.98 - 360.48	71.2 - 164.0		22.2 - 164.0	477.5209 - 477.5221	477.521	1.25; 0.35; 2.85	0	1906.0544 - 1906.0591	1906.05	0.0024; 0.0007; 0.0054	3.56	19.7800; 17.2800; 21.4900		peptide (per sample)	2	1	--	2	1	18700000	1	10664; 8386; 12396	4.637e+7; 6.183e+7; 1.280e+7	19.7
226.1.1	1108	IRE1_LKR_WT	HSLNIVHRDLKPHNIL	509000000	509000000	160	160	0	263	Chymotryptic	19.7	2	213	228	L.HSLnIVHRDLKPHNIL.I	4	N4(Deamidated/0.9840)	N	216	Deamidated/0.9840	11	4	0.00064	0.012	246.11	71.2		22.2	477.521	477.521	1.25	0	1906.06	1906.05	0.0024	3.56	19.78		peptide (MS2)	2	1	10799	2	1	18700000	1	10664	46400000	19.7
226.1.2	927	IRE1_LKR_WT	HSLNIVHRDLKPHNIL	509000000	509000000		160	0	263	Chymotryptic	19.7	2	213	228	L.HSLnIVHRDLKPHNIL.I	4	N4(Deamidated/0.9840)	N	216	Deamidated/0.9840	11	4	7.6e-05	0.0015	360.48	140.8		136.9	477.521	477.521	0.35	0	1906.05	1906.05	0.0007	3.56	17.28		peptide (MS2)	2	1	8180	2	1	18700000	1	8386	61800000	19.7
226.1.3	1245	IRE1_LKR_WT	HSLNIVHRDLKPHNIL	509000000	509000000		160	0	263	Chymotryptic	19.7	2	213	228	L.HSLnIVHRDLKPHNIL.I	4	N4(Deamidated/0.9840)	N	216	Deamidated/0.9840	11	4	0.00048	0.0092	163.98	164		164	477.522	477.521	2.85	0	1906.06	1906.05	0.0054	3.56	21.49		peptide (MS2)	2	1	12788	2	1	18700000	1	12396	12800000	19.7
227	1097; 930	IRE1_LKR_WT	HSLNIVHRDLKPHNIL	69900000	69900000	160	160	0	264	Chymotryptic	19.31	2	213	228	L.HSLnIVHRDLKPHNIL.I	5	N4(Deamidated/0.9840)	N	216	Deamidated/0.9840	11	4	9.22e-4 - 1.53e-2	1.75e-2 - 1.91e-1	105.19 - 191.07	105.2 - 166.0		3.8 - 141.8	382.2183 - 382.2188	382.218	2.04; 0.76	0	1906.0551 - 1906.0576	1906.05	0.0039; 0.0015	3.18	19.6400; 17.3200		peptide (many samples)	2	1	--	2	1	5960000	1	10532; 8426	1.895e+7; 1.067e+7	19.31
227.1	1097; 930	IRE1_LKR_WT	HSLNIVHRDLKPHNIL	69900000	69900000	160	160	0	264	Chymotryptic	19.31	2	213	228	L.HSLnIVHRDLKPHNIL.I	5	N4(Deamidated/0.9840)	N	216	Deamidated/0.9840	11	4	9.22e-4 - 1.53e-2	1.75e-2 - 1.91e-1	105.19 - 191.07	105.2 - 166.0		3.8 - 141.8	382.2183 - 382.2188	382.218	2.04; 0.76	0	1906.0551 - 1906.0576	1906.05	0.0039; 0.0015	3.18	19.6400; 17.3200		peptide (per sample)	2	1	--	2	1	5960000	1	10532; 8426	1.895e+7; 1.067e+7	19.31
227.1.1	1097	IRE1_LKR_WT	HSLNIVHRDLKPHNIL	69900000	69900000	160	160	0	264	Chymotryptic	19.31	2	213	228	L.HSLnIVHRDLKPHNIL.I	5	N4(Deamidated/0.9840)	N	216	Deamidated/0.9840	11	4	0.015	0.19	105.19	105.2		3.8	382.219	382.218	2.04	0	1906.06	1906.05	0.0039	3.18	19.64		peptide (MS2)	2	1	10633	2	1	5960000	1	10532	18900000	19.31
227.1.2	930	IRE1_LKR_WT	HSLNIVHRDLKPHNIL	69900000	69900000		160	0	264	Chymotryptic	19.31	2	213	228	L.HSLnIVHRDLKPHNIL.I	5	N4(Deamidated/0.9840)	N	216	Deamidated/0.9840	11	4	0.00092	0.018	191.07	166		141.8	382.218	382.218	0.76	0	1906.06	1906.05	0.0015	3.18	17.32		peptide (MS2)	2	1	8233	2	1	5960000	1	8426	10700000	19.31
228	660	IRE1_LKR_WT	NIVHRDL	295000000	295000000	254	254	0	420	Chymotryptic	13.52	0	216	222	L.NIVHRDL.K	2							2e-06	3.8e-05	426.86	426.9		426.9	433.745	433.746	-1.22	0	865.476	865.477	-0.0011		12.38		peptide (many samples)	2	1	3193	2	1	35900000	1	4057	6120000	13.52
229	766	IRE1_LKR_WT	NIVHRDLKPHNIL	315000000	315000000	257	257	0	424	Chymotryptic	15.08	1	216	228	L.NIVHRDLKPHNIL.I	2							6.9e-08	1.3e-06	575.09	236		236	784.953	784.955	-1.5	0	1567.89	1567.89	-0.0024		14.98		peptide (many samples)	2	1	5724	2	1	60500000	1	6268	6390000	15.08
230	763; 782; 942; 949; 1077	IRE1_LKR_WT	NIVHRDLKPHNIL	2380000000	2380000000	257	257	0	425	Chymotryptic	15.08	1	216	228	L.NIVHRDLKPHNIL.I	3							4.74e-7 - 4.26e-1	9.12e-6 - 9.15e-1	29.16 - 563.64	29.2 - 222.6		29.2 - 222.6	523.6387 - 523.6396	523.639	-0.19; 1.33; 0.86; 1.45; 0.28	0	1567.8944 - 1567.8969	1567.89	-0.0003; 0.0021; 0.0014; 0.0023; 0.0004		14.9500; 15.2900; 17.6900; 17.7800; 19.4400		peptide (many samples)	2	1	--	2	1	337000000	1	6239; 6549; 8724; 8800; 10344	1.084e+7; 8.824e+6; 2.285e+7; 2.835e+7; 8.792e+6	15.08
230.1	763; 782; 942; 949; 1077	IRE1_LKR_WT	NIVHRDLKPHNIL	2380000000	2380000000	257	257	0	425	Chymotryptic	15.08	1	216	228	L.NIVHRDLKPHNIL.I	3							4.74e-7 - 4.26e-1	9.12e-6 - 9.15e-1	29.16 - 563.64	29.2 - 222.6		29.2 - 222.6	523.6387 - 523.6396	523.639	-0.19; 1.33; 0.86; 1.45; 0.28	0	1567.8944 - 1567.8969	1567.89	-0.0003; 0.0021; 0.0014; 0.0023; 0.0004		14.9500; 15.2900; 17.6900; 17.7800; 19.4400		peptide (per sample)	2	1	--	2	1	337000000	1	6239; 6549; 8724; 8800; 10344	1.084e+7; 8.824e+6; 2.285e+7; 2.835e+7; 8.792e+6	15.08
230.1.1	763	IRE1_LKR_WT	NIVHRDLKPHNIL	2380000000	2380000000	257	257	0	425	Chymotryptic	15.08	1	216	228	L.NIVHRDLKPHNIL.I	3							0.00015	0.0028	353.16	129.5		129.5	523.639	523.639	-0.19	0	1567.89	1567.89	-0.0003		14.95		peptide (MS2)	2	1	5688	2	1	337000000	1	6239	10800000	15.08
230.1.2	782	IRE1_LKR_WT	NIVHRDLKPHNIL	2380000000	2380000000		257	0	425	Chymotryptic	15.08	1	216	228	L.NIVHRDLKPHNIL.I	3							0.43	0.91	29.16	29.2		29.2	523.639	523.639	1.33	0	1567.9	1567.89	0.0021		15.29		peptide (MS2)	2	1	6040	2	1	337000000	1	6549	8820000	15.08
230.1.3	942	IRE1_LKR_WT	NIVHRDLKPHNIL	2380000000	2380000000		257	0	425	Chymotryptic	15.08	1	216	228	L.NIVHRDLKPHNIL.I	3							4.7e-07	9.1e-06	563.64	222.6		222.6	523.639	523.639	0.86	0	1567.9	1567.89	0.0014		17.69		peptide (MS2)	2	1	8521	2	1	337000000	1	8724	22800000	15.08
230.1.4	949	IRE1_LKR_WT	NIVHRDLKPHNIL	2380000000	2380000000		257	0	425	Chymotryptic	15.08	1	216	228	L.NIVHRDLKPHNIL.I	3							0.0013	0.025	172.29	172.3		172.3	523.64	523.639	1.45	0	1567.9	1567.89	0.0023		17.78		peptide (MS2)	2	1	8603	2	1	337000000	1	8800	28300000	15.08
230.1.5	1077	IRE1_LKR_WT	NIVHRDLKPHNIL	2380000000	2380000000		257	0	425	Chymotryptic	15.08	1	216	228	L.NIVHRDLKPHNIL.I	3							3.5e-05	0.00067	429.78	195.4		195.4	523.639	523.639	0.28	0	1567.9	1567.89	0.0004		19.44		peptide (MS2)	2	1	10409	2	1	337000000	1	10344	8790000	15.08
231	768	IRE1_LKR_WT	NIVHRDLKPHNIL	2230000000	2230000000	257	257	0	426	Chymotryptic	15.06	1	216	228	L.NIVHRDLKPHNIL.I	4							0.0019	0.036	230.36	20.5		20.5	392.981	392.981	0.19	0	1567.89	1567.89	0.0003		15		peptide (many samples)	2	1	5738	2	1	295000000	1	6281	89400000	15.06
232	805	IRE1_LKR_WT	NIVHRDLKPHNIL	114000000	114000000	255	255	0	421	Chymotryptic	15.11	1	216	228	L.NIVHRDLKPHnIL.I	4	N11(Deamidated/0.9840)	N	226	Deamidated/0.9840	11	11	0.00094	0.018	222.15	222.1		160.6	393.227	393.227	-0.59	0	1568.88	1568.88	-0.0009	0.06	15.7		peptide (many samples)	2	1	6461	2	1	14000000	1	6914	9450000	15.11
233	889	IRE1_LKR_WT	NIVHRDLKPHNIL	157000000	157000000	256	256	0	422	Chymotryptic	15.1	1	216	228	L.nIVHRDLKPHNIL.I	3	N1(Deamidated/0.9840)	N	216	Deamidated/0.9840	11	1	8.1e-06	0.00016	442.03	232.5		232.5	523.966	523.967	-1.36	0	1568.88	1568.88	-0.0021	0.02	16.79		peptide (many samples)	2	1	7639	2	1	25300000	1	7920	10900000	15.1
234	895	IRE1_LKR_WT	NIVHRDLKPHNIL	114000000	114000000	256	256	0	423	Chymotryptic	15.11	1	216	228	L.nIVHRDLKPHNIL.I	4	N1(Deamidated/0.9840)	N	216	Deamidated/0.9840	11	1	0.018	0.22	148.59	148.6		148.6	393.225	393.227	-4.01	0	1568.87	1568.88	-0.0063	0.06	16.84		peptide (many samples)	2	1	7689	2	1	14000000	1	7964	7030000	15.11
235	362; 279; 288; 296; 334; 343; 477; 483; 516	IRE1_LKR_WT	DLKPHNILISMPNAHGK	817000000	817000000	49	49	1	83	Tryptic	18.5	0	221	237	R.DLKPHNILISMPNAHGK.I	3							1.04e-10 - 2.37e-3	1.92e-9 - 4.23e-2	34.92 - 699.14	34.9 - 699.1		34.9 - 699.1	629.0040 - 629.0097	629.009	1.72; -0.03; 0.07; -7.32; -5.57; 0.46; -0.13; -0.81; -0.61	0	1883.9902 - 1884.0072	1884	0.0032; -0.0001; 0.0001; -0.0138; -0.0105; 0.0009; -0.0002; -0.0015; -0.0012		20.0100; 18.4100; 18.6300; 18.8200; 19.5100; 19.6900; 21.8500; 21.9900; 22.4700		peptide (many samples)	1	1	--	1	1	144000000	1	7855; 6800; 6962; 7071; 7527; 7638; 9347; 9455; 9839	8.873e+5; 9.219e+6; 1.326e+6; 3.244e+6; 5.983e+5; 1.705e+6; 5.750e+5; 1.157e+6; 3.327e+5	18.5
235.1	362; 279; 288; 296; 334; 343; 477; 483; 516	IRE1_LKR_WT	DLKPHNILISMPNAHGK	817000000	817000000	49	49	1	83	Tryptic	18.5	0	221	237	R.DLKPHNILISMPNAHGK.I	3							1.04e-10 - 2.37e-3	1.92e-9 - 4.23e-2	34.92 - 699.14	34.9 - 699.1		34.9 - 699.1	629.0040 - 629.0097	629.009	1.72; -0.03; 0.07; -7.32; -5.57; 0.46; -0.13; -0.81; -0.61	0	1883.9902 - 1884.0072	1884	0.0032; -0.0001; 0.0001; -0.0138; -0.0105; 0.0009; -0.0002; -0.0015; -0.0012		20.0100; 18.4100; 18.6300; 18.8200; 19.5100; 19.6900; 21.8500; 21.9900; 22.4700		peptide (per sample)	1	1	--	1	1	144000000	1	7855; 6800; 6962; 7071; 7527; 7638; 9347; 9455; 9839	8.873e+5; 9.219e+6; 1.326e+6; 3.244e+6; 5.983e+5; 1.705e+6; 5.750e+5; 1.157e+6; 3.327e+5	18.5
235.1.1	362	IRE1_LKR_WT	DLKPHNILISMPNAHGK	817000000	817000000	49	49	1	83	Tryptic	18.5	0	221	237	R.DLKPHNILISMPNAHGK.I	3							0.0019	0.034	88.51	88.5		88.5	629.01	629.009	1.72	0	1884.01	1884	0.0032		20.01		peptide (MS2)	1	1	5884	1	1	144000000	1	7855	887000	18.5
235.1.2	279	IRE1_LKR_WT	DLKPHNILISMPNAHGK	817000000	817000000		49	1	83	Tryptic	18.5	0	221	237	R.DLKPHNILISMPNAHGK.I	3							1e-10	1.9e-09	699.14	699.1		699.1	629.009	629.009	-0.03	0	1884	1884	-0.0001		18.41		peptide (MS2)	1	1	4883	1	1	144000000	1	6800	9220000	18.5
235.1.3	288	IRE1_LKR_WT	DLKPHNILISMPNAHGK	817000000	817000000		49	1	83	Tryptic	18.5	0	221	237	R.DLKPHNILISMPNAHGK.I	3							0.0009	0.016	181.41	181.4		181.4	629.009	629.009	0.07	0	1884	1884	0.0001		18.63		peptide (MS2)	1	1	5037	1	1	144000000	1	6962	1330000	18.5
235.1.4	296	IRE1_LKR_WT	DLKPHNILISMPNAHGK	817000000	817000000		49	1	83	Tryptic	18.5	0	221	237	R.DLKPHNILISMPNAHGK.I	3							1.2e-05	0.00022	446.64	446.6		446.6	629.004	629.009	-7.32	0	1883.99	1884	-0.0138		18.82		peptide (MS2)	1	1	5136	1	1	144000000	1	7071	3240000	18.5
235.1.5	334	IRE1_LKR_WT	DLKPHNILISMPNAHGK	817000000	817000000		49	1	83	Tryptic	18.5	0	221	237	R.DLKPHNILISMPNAHGK.I	3							0.0024	0.042	53.21	53.2		53.2	629.005	629.009	-5.57	0	1883.99	1884	-0.0105		19.51		peptide (MS2)	1	1	5581	1	1	144000000	1	7527	598000	18.5
235.1.6	343	IRE1_LKR_WT	DLKPHNILISMPNAHGK	817000000	817000000		49	1	83	Tryptic	18.5	0	221	237	R.DLKPHNILISMPNAHGK.I	3							2.1e-07	3.9e-06	398.19	398.2		398.2	629.009	629.009	0.46	0	1884	1884	0.0009		19.69		peptide (MS2)	1	1	5679	1	1	144000000	1	7638	1700000	18.5
235.1.7	477	IRE1_LKR_WT	DLKPHNILISMPNAHGK	817000000	817000000		49	1	83	Tryptic	18.5	0	221	237	R.DLKPHNILISMPNAHGK.I	3							0.0023	0.041	48.06	48.1		48.1	629.009	629.009	-0.13	0	1884	1884	-0.0002		21.85		peptide (MS2)	1	1	7498	1	1	144000000	1	9347	575000	18.5
235.1.8	483	IRE1_LKR_WT	DLKPHNILISMPNAHGK	817000000	817000000		49	1	83	Tryptic	18.5	0	221	237	R.DLKPHNILISMPNAHGK.I	3							0.00073	0.013	188.52	188.5		188.5	629.008	629.009	-0.81	0	1884	1884	-0.0015		21.99		peptide (MS2)	1	1	7612	1	1	144000000	1	9455	1160000	18.5
235.1.9	516	IRE1_LKR_WT	DLKPHNILISMPNAHGK	817000000	817000000		49	1	83	Tryptic	18.5	0	221	237	R.DLKPHNILISMPNAHGK.I	3							0.0023	0.041	34.92	34.9		34.9	629.008	629.009	-0.61	0	1884	1884	-0.0012		22.47		peptide (MS2)	1	1	8029	1	1	144000000	1	9839	333000	18.5
236	359; 278; 295; 333; 386; 410; 438; 479; 517; 533	IRE1_LKR_WT	DLKPHNILISMPNAHGK	891000000	891000000	49	49	1	84	Tryptic	18.5	0	221	237	R.DLKPHNILISMPNAHGK.I	4							1.91e-7 - 2.37e-3	3.52e-6 - 4.23e-2	20.07 - 471.81	20.1 - 471.8		20.1 - 471.8	472.0062 - 472.0098	472.008	2.07; -0.52; -4.28; 3.37; 2.20; -3.31; -2.14; 0.77; 0.45; -2.21	0	1883.9959 - 1884.0103	1884	0.0039; -0.0010; -0.0081; 0.0063; 0.0041; -0.0062; -0.0040; 0.0015; 0.0008; -0.0042		19.9300; 18.3900; 18.8000; 19.5100; 20.4000; 20.8300; 21.2500; 21.9100; 22.4800; 23.0000		peptide (many samples)	1	1	--	1	1	172000000	1	7808; 6786; 7059; 7525; 8167; 8534; 8892; 9395; 9842; 10137	1.109e+6; 2.075e+6; 2.759e+6; 7.779e+5; 6.234e+5; 5.122e+5; 4.204e+5; 5.633e+5; 7.495e+5; 9.530e+5	18.5
236.1	359; 278; 295; 333; 386; 410; 438; 479; 517; 533	IRE1_LKR_WT	DLKPHNILISMPNAHGK	891000000	891000000	49	49	1	84	Tryptic	18.5	0	221	237	R.DLKPHNILISMPNAHGK.I	4							1.91e-7 - 2.37e-3	3.52e-6 - 4.23e-2	20.07 - 471.81	20.1 - 471.8		20.1 - 471.8	472.0062 - 472.0098	472.008	2.07; -0.52; -4.28; 3.37; 2.20; -3.31; -2.14; 0.77; 0.45; -2.21	0	1883.9959 - 1884.0103	1884	0.0039; -0.0010; -0.0081; 0.0063; 0.0041; -0.0062; -0.0040; 0.0015; 0.0008; -0.0042		19.9300; 18.3900; 18.8000; 19.5100; 20.4000; 20.8300; 21.2500; 21.9100; 22.4800; 23.0000		peptide (per sample)	1	1	--	1	1	172000000	1	7808; 6786; 7059; 7525; 8167; 8534; 8892; 9395; 9842; 10137	1.109e+6; 2.075e+6; 2.759e+6; 7.779e+5; 6.234e+5; 5.122e+5; 4.204e+5; 5.633e+5; 7.495e+5; 9.530e+5	18.5
236.1.1	359	IRE1_LKR_WT	DLKPHNILISMPNAHGK	891000000	891000000	49	49	1	84	Tryptic	18.5	0	221	237	R.DLKPHNILISMPNAHGK.I	4							0.00046	0.0084	189.31	189.3		189.3	472.009	472.008	2.07	0	1884.01	1884	0.0039		19.93		peptide (MS2)	1	1	5840	1	1	172000000	1	7808	1110000	18.5
236.1.2	278	IRE1_LKR_WT	DLKPHNILISMPNAHGK	891000000	891000000		49	1	84	Tryptic	18.5	0	221	237	R.DLKPHNILISMPNAHGK.I	4							1.9e-07	3.5e-06	393.29	393.3		393.3	472.008	472.008	-0.52	0	1884	1884	-0.001		18.39		peptide (MS2)	1	1	4868	1	1	172000000	1	6786	2070000	18.5
236.1.3	295	IRE1_LKR_WT	DLKPHNILISMPNAHGK	891000000	891000000		49	1	84	Tryptic	18.5	0	221	237	R.DLKPHNILISMPNAHGK.I	4							5.5e-07	1e-05	471.81	471.8		471.8	472.006	472.008	-4.28	0	1884	1884	-0.0081		18.8		peptide (MS2)	1	1	5125	1	1	172000000	1	7059	2760000	18.5
236.1.4	333	IRE1_LKR_WT	DLKPHNILISMPNAHGK	891000000	891000000		49	1	84	Tryptic	18.5	0	221	237	R.DLKPHNILISMPNAHGK.I	4							0.0021	0.038	90.37	90.4		90.4	472.01	472.008	3.37	0	1884.01	1884	0.0063		19.51		peptide (MS2)	1	1	5577	1	1	172000000	1	7525	778000	18.5
236.1.5	386	IRE1_LKR_WT	DLKPHNILISMPNAHGK	891000000	891000000		49	1	84	Tryptic	18.5	0	221	237	R.DLKPHNILISMPNAHGK.I	4							0.00027	0.0049	208.1	208.1		208.1	472.009	472.008	2.2	0	1884.01	1884	0.0041		20.4		peptide (MS2)	1	1	6232	1	1	172000000	1	8167	623000	18.5
236.1.6	410	IRE1_LKR_WT	DLKPHNILISMPNAHGK	891000000	891000000		49	1	84	Tryptic	18.5	0	221	237	R.DLKPHNILISMPNAHGK.I	4							0.0013	0.023	173.11	173.1		173.1	472.007	472.008	-3.31	0	1884	1884	-0.0062		20.83		peptide (MS2)	1	1	6668	1	1	172000000	1	8534	512000	18.5
236.1.7	438	IRE1_LKR_WT	DLKPHNILISMPNAHGK	891000000	891000000		49	1	84	Tryptic	18.5	0	221	237	R.DLKPHNILISMPNAHGK.I	4							0.0022	0.039	117.21	117.2		117.2	472.007	472.008	-2.14	0	1884	1884	-0.004		21.25		peptide (MS2)	1	1	7064	1	1	172000000	1	8892	420000	18.5
236.1.8	479	IRE1_LKR_WT	DLKPHNILISMPNAHGK	891000000	891000000		49	1	84	Tryptic	18.5	0	221	237	R.DLKPHNILISMPNAHGK.I	4							0.0024	0.042	20.07	20.1		20.1	472.009	472.008	0.77	0	1884.01	1884	0.0015		21.91		peptide (MS2)	1	1	7552	1	1	172000000	1	9395	563000	18.5
236.1.9	517	IRE1_LKR_WT	DLKPHNILISMPNAHGK	891000000	891000000		49	1	84	Tryptic	18.5	0	221	237	R.DLKPHNILISMPNAHGK.I	4							0.0023	0.042	43.26	43.3		43.3	472.009	472.008	0.45	0	1884	1884	0.0008		22.48		peptide (MS2)	1	1	8032	1	1	172000000	1	9842	750000	18.5
236.1.10	533	IRE1_LKR_WT	DLKPHNILISMPNAHGK	891000000	891000000		49	1	84	Tryptic	18.5	0	221	237	R.DLKPHNILISMPNAHGK.I	4							0.00014	0.0025	321.85	321.8		321.8	472.007	472.008	-2.21	0	1884	1884	-0.0042		23		peptide (MS2)	1	1	8264	1	1	172000000	1	10137	953000	18.5
237	282	IRE1_LKR_WT	DLKPHNILISMPNAHGK	4330000	4330000	49	49	1	85	Tryptic	18.51	0	221	237	R.DLKPHNILISMPNAHGK.I	5							3e-07	5.5e-06	403.31	403.3		403.3	377.808	377.808	-0.11	0	1884	1884	-0.0002		18.49		peptide (many samples)	1	1	4954	1	1	1180000	1	6865	3910000	18.51
238	297	IRE1_LKR_WT	DLKPHNILISMPNAHGK	155000000	155000000	46	46	0	78	Tryptic	17.62	0	221	237	R.DLKPHNILISMPnAHGK.I	3	N13(Deamidated/0.9840)	N	233	Deamidated/0.9840	6	13	1.3e-08	2.4e-07	569.02	569		250	629.337	629.337	1.23	0	1884.99	1884.99	0.0023	-0.88	18.82		peptide (many samples)	1	1	5137	1	1	13000000	1	7071	3240000	17.62
239	234; 198; 207; 221; 224; 228; 231; 235; 251; 264; 290; 311; 335; 345; 361; 377; 393; 416; 443; 465; 497; 499; 521; 536; 551; 576; 591; 595; 610; 614	IRE1_LKR_WT	DLKPHNILISMPNAHGK	3590000000	3590000000	45	45	1	75	Tryptic	15.83	0	221	237	R.DLKPHNILISmPNAHGK.I	3	M11(Oxidation/15.9949)	M	231	Oxidation/15.9949	4	11	1.04e-14 - 2.37e-3	1.92e-13 - 4.23e-2	12.64 - 855.83	12.6 - 855.8		12.6 - 855.8	634.3346 - 634.3411	634.34	-0.18; -0.47; -8.95; -7.99; -3.65; -4.90; 0.21; 1.36; -2.97; -0.08; -0.66; 0.01; 0.78; -1.14; -2.59; 0.30; -1.53; -1.34; -1.62; -0.76; -3.94; 0.11	0	1899.9819 - 1900.0014	1900	-0.0003; -0.0009; -0.0170; -0.0152; -0.0069; -0.0093; 0.0004; 0.0026; -0.0057; -0.0002; -0.0013; 0.0000; 0.0015; -0.0022; -0.0049; 0.0006; -0.0029; -0.0025; -0.0031; -0.0014; -0.0075; 0.0002	-2.68	16.9800; 15.7500; 16.0900; 16.5100; 16.5600; 16.7300; 16.9500; 16.9900; 17.4200; 17.8400; 18.6900; 19.1100; 19.5300; 19.7500; 19.9500; 20.3000; 20.4500; 20.9200; 21.3400; 21.7700; 22.2000; 22.2600; 22.6200; 23.0600; 23.5000; 23.9200; 24.3100; 24.3500; 24.8400; 25.0000		peptide (many samples)	1	1	--	1	1	505000000	1	5937; 5237; 5437; 5679; 5705; 5812; 5917; 5942; 6201; 6463; 6996; 7260; 7537; 7670; 7819; 8093; 8207; 8606; 8964; 9266; 9608; 9662; 9924; 10175; 10407; 10633; 10861; 10892; 11151; 11236	1.501e+6; 2.797e+8; 1.223e+7; 6.021e+6; 2.575e+6; 2.432e+6; 1.823e+6; 1.586e+6; 1.641e+6; 9.490e+5; 1.154e+6; 6.254e+5; 1.305e+6; 1.604e+6; 7.932e+5; 2.078e+6; 1.324e+6; 1.237e+6; 9.735e+5; 8.102e+5; 6.358e+5; 5.727e+5; 8.113e+5; 7.274e+5; 4.264e+5; 3.873e+5; 4.257e+5; 3.451e+5; 7.408e+5; 1.929e+6	15.83
239.1	234; 198; 207; 221; 224; 228; 231; 235; 251; 264; 290; 311; 335; 345; 361; 377; 393; 416; 443; 465; 497; 499; 521; 536; 551; 576; 591; 595; 610; 614	IRE1_LKR_WT	DLKPHNILISMPNAHGK	3590000000	3590000000	45	45	1	75	Tryptic	15.83	0	221	237	R.DLKPHNILISmPNAHGK.I	3	M11(Oxidation/15.9949)	M	231	Oxidation/15.9949	4	11	1.04e-14 - 2.37e-3	1.92e-13 - 4.23e-2	12.64 - 855.83	12.6 - 855.8		12.6 - 855.8	634.3346 - 634.3411	634.34	-0.18; -0.47; -8.95; -7.99; -3.65; -4.90; 0.21; 1.36; -2.97; -0.08; -0.66; 0.01; 0.78; -1.14; -2.59; 0.30; -1.53; -1.34; -1.62; -0.76; -3.94; 0.11	0	1899.9819 - 1900.0014	1900	-0.0003; -0.0009; -0.0170; -0.0152; -0.0069; -0.0093; 0.0004; 0.0026; -0.0057; -0.0002; -0.0013; 0.0000; 0.0015; -0.0022; -0.0049; 0.0006; -0.0029; -0.0025; -0.0031; -0.0014; -0.0075; 0.0002	-2.68	16.9800; 15.7500; 16.0900; 16.5100; 16.5600; 16.7300; 16.9500; 16.9900; 17.4200; 17.8400; 18.6900; 19.1100; 19.5300; 19.7500; 19.9500; 20.3000; 20.4500; 20.9200; 21.3400; 21.7700; 22.2000; 22.2600; 22.6200; 23.0600; 23.5000; 23.9200; 24.3100; 24.3500; 24.8400; 25.0000		peptide (per sample)	1	1	--	1	1	505000000	1	5937; 5237; 5437; 5679; 5705; 5812; 5917; 5942; 6201; 6463; 6996; 7260; 7537; 7670; 7819; 8093; 8207; 8606; 8964; 9266; 9608; 9662; 9924; 10175; 10407; 10633; 10861; 10892; 11151; 11236	1.501e+6; 2.797e+8; 1.223e+7; 6.021e+6; 2.575e+6; 2.432e+6; 1.823e+6; 1.586e+6; 1.641e+6; 9.490e+5; 1.154e+6; 6.254e+5; 1.305e+6; 1.604e+6; 7.932e+5; 2.078e+6; 1.324e+6; 1.237e+6; 9.735e+5; 8.102e+5; 6.358e+5; 5.727e+5; 8.113e+5; 7.274e+5; 4.264e+5; 3.873e+5; 4.257e+5; 3.451e+5; 7.408e+5; 1.929e+6	15.83
239.1.1	234	IRE1_LKR_WT	DLKPHNILISMPNAHGK	3590000000	3590000000	45	45	1	75	Tryptic	15.83	0	221	237	R.DLKPHNILISmPNAHGK.I	3	M11(Oxidation/15.9949)	M	231	Oxidation/15.9949	4	11	7.4e-08	1.4e-06	503.04	503		503	634.34	634.34	-0.18	0	1900	1900	-0.0003	-2.68	16.98		peptide (MS2)	1	1	4158	1	1	505000000	1	5937	1500000	15.83
239.1.2	198	IRE1_LKR_WT	DLKPHNILISMPNAHGK	3590000000	3590000000		45	1	75	Tryptic	15.83	0	221	237	R.DLKPHNILISmPNAHGK.I	3	M11(Oxidation/15.9949)	M	231	Oxidation/15.9949	4	11	1e-14	1.9e-13	855.83	855.8		855.8	634.34	634.34	-0.47	0	1900	1900	-0.0009	-2.68	15.75		peptide (MS2)	1	1	3586	1	1	505000000	1	5237	280000000	15.83
239.1.3	207	IRE1_LKR_WT	DLKPHNILISMPNAHGK	3590000000	3590000000		45	1	75	Tryptic	15.83	0	221	237	R.DLKPHNILISmPNAHGK.I	3	M11(Oxidation/15.9949)	M	231	Oxidation/15.9949	4	11	2.1e-08	3.8e-07	602.72	602.7		602.7	634.335	634.34	-8.95	0	1899.98	1900	-0.017	-2.68	16.09		peptide (MS2)	1	1	3750	1	1	505000000	1	5437	12200000	15.83
239.1.4	221	IRE1_LKR_WT	DLKPHNILISMPNAHGK	3590000000	3590000000		45	1	75	Tryptic	15.83	0	221	237	R.DLKPHNILISmPNAHGK.I	3	M11(Oxidation/15.9949)	M	231	Oxidation/15.9949	4	11	1.1e-06	2.1e-05	548.33	548.3		548.3	634.335	634.34	-7.99	0	1899.98	1900	-0.0152	-2.68	16.51		peptide (MS2)	1	1	3966	1	1	505000000	1	5679	6020000	15.83
239.1.5	224	IRE1_LKR_WT	DLKPHNILISMPNAHGK	3590000000	3590000000		45	1	75	Tryptic	15.83	0	221	237	R.DLKPHNILISmPNAHGK.I	3	M11(Oxidation/15.9949)	M	231	Oxidation/15.9949	4	11	4.6e-08	8.4e-07	598.54	598.5		598.5	634.338	634.34	-3.65	0	1899.99	1900	-0.0069	-2.68	16.56		peptide (MS2)	1	1	3985	1	1	505000000	1	5705	2570000	15.83
239.1.6	228	IRE1_LKR_WT	DLKPHNILISMPNAHGK	3590000000	3590000000		45	1	75	Tryptic	15.83	0	221	237	R.DLKPHNILISmPNAHGK.I	3	M11(Oxidation/15.9949)	M	231	Oxidation/15.9949	4	11	8.9e-06	0.00016	358.99	359		359	634.337	634.34	-4.9	0	1899.99	1900	-0.0093	-2.68	16.73		peptide (MS2)	1	1	4085	1	1	505000000	1	5812	2430000	15.83
239.1.7	231	IRE1_LKR_WT	DLKPHNILISMPNAHGK	3590000000	3590000000		45	1	75	Tryptic	15.83	0	221	237	R.DLKPHNILISmPNAHGK.I	3	M11(Oxidation/15.9949)	M	231	Oxidation/15.9949	4	11	9.1e-08	1.7e-06	497.33	497.3		497.3	634.34	634.34	0.21	0	1900	1900	0.0004	-2.68	16.95		peptide (MS2)	1	1	4139	1	1	505000000	1	5917	1820000	15.83
239.1.8	235	IRE1_LKR_WT	DLKPHNILISMPNAHGK	3590000000	3590000000		45	1	75	Tryptic	15.83	0	221	237	R.DLKPHNILISmPNAHGK.I	3	M11(Oxidation/15.9949)	M	231	Oxidation/15.9949	4	11	1.3e-08	2.4e-07	561.55	561.6		561.6	634.341	634.34	1.36	0	1900	1900	0.0026	-2.68	16.99		peptide (MS2)	1	1	4161	1	1	505000000	1	5942	1590000	15.83
239.1.9	251	IRE1_LKR_WT	DLKPHNILISMPNAHGK	3590000000	3590000000		45	1	75	Tryptic	15.83	0	221	237	R.DLKPHNILISmPNAHGK.I	3	M11(Oxidation/15.9949)	M	231	Oxidation/15.9949	4	11	9.4e-06	0.00017	361.72	361.7		361.7	634.338	634.34	-2.97	0	1899.99	1900	-0.0057	-2.68	17.42		peptide (MS2)	1	1	4375	1	1	505000000	1	6201	1640000	15.83
239.1.10	264	IRE1_LKR_WT	DLKPHNILISMPNAHGK	3590000000	3590000000		45	1	75	Tryptic	15.83	0	221	237	R.DLKPHNILISmPNAHGK.I	3	M11(Oxidation/15.9949)	M	231	Oxidation/15.9949	4	11	7.4e-08	1.4e-06	496.91	496.9		496.9	634.34	634.34	-0.08	0	1900	1900	-0.0002	-2.68	17.84		peptide (MS2)	1	1	4595	1	1	505000000	1	6463	949000	15.83
239.1.11	290	IRE1_LKR_WT	DLKPHNILISMPNAHGK	3590000000	3590000000		45	1	75	Tryptic	15.83	0	221	237	R.DLKPHNILISmPNAHGK.I	3	M11(Oxidation/15.9949)	M	231	Oxidation/15.9949	4	11	1e-09	1.9e-08	627.4	627.4		627.4	634.34	634.34	-0.66	0	1900	1900	-0.0013	-2.68	18.69		peptide (MS2)	1	1	5071	1	1	505000000	1	6996	1150000	15.83
239.1.12	311	IRE1_LKR_WT	DLKPHNILISMPNAHGK	3590000000	3590000000		45	1	75	Tryptic	15.83	0	221	237	R.DLKPHNILISmPNAHGK.I	3	M11(Oxidation/15.9949)	M	231	Oxidation/15.9949	4	11	6.9e-06	0.00013	252.84	252.8		252.8	634.34	634.34	0.01	0	1900	1900	0	-2.68	19.11		peptide (MS2)	1	1	5332	1	1	505000000	1	7260	625000	15.83
239.1.13	335	IRE1_LKR_WT	DLKPHNILISMPNAHGK	3590000000	3590000000		45	1	75	Tryptic	15.83	0	221	237	R.DLKPHNILISmPNAHGK.I	3	M11(Oxidation/15.9949)	M	231	Oxidation/15.9949	4	11	2.1e-07	3.9e-06	365.03	365		365	634.34	634.34	0.01	0	1900	1900	0	-2.68	19.53		peptide (MS2)	1	1	5588	1	1	505000000	1	7537	1310000	15.83
239.1.14	345	IRE1_LKR_WT	DLKPHNILISMPNAHGK	3590000000	3590000000		45	1	75	Tryptic	15.83	0	221	237	R.DLKPHNILISmPNAHGK.I	3	M11(Oxidation/15.9949)	M	231	Oxidation/15.9949	4	11	0.0012	0.021	127.4	127.4		127.4	634.34	634.34	-0.08	0	1900	1900	-0.0002	-2.68	19.75		peptide (MS2)	1	1	5704	1	1	505000000	1	7670	1600000	15.83
239.1.15	361	IRE1_LKR_WT	DLKPHNILISMPNAHGK	3590000000	3590000000		45	1	75	Tryptic	15.83	0	221	237	R.DLKPHNILISmPNAHGK.I	3	M11(Oxidation/15.9949)	M	231	Oxidation/15.9949	4	11	2.1e-06	3.9e-05	333.69	333.7		333.7	634.341	634.34	0.78	0	1900	1900	0.0015	-2.68	19.95		peptide (MS2)	1	1	5849	1	1	505000000	1	7819	793000	15.83
239.1.16	377	IRE1_LKR_WT	DLKPHNILISMPNAHGK	3590000000	3590000000		45	1	75	Tryptic	15.83	0	221	237	R.DLKPHNILISmPNAHGK.I	3	M11(Oxidation/15.9949)	M	231	Oxidation/15.9949	4	11	0.0022	0.039	36.68	36.7		36.7	634.34	634.34	-0.18	0	1900	1900	-0.0003	-2.68	20.3		peptide (MS2)	1	1	6147	1	1	505000000	1	8093	2080000	15.83
239.1.17	393	IRE1_LKR_WT	DLKPHNILISMPNAHGK	3590000000	3590000000		45	1	75	Tryptic	15.83	0	221	237	R.DLKPHNILISmPNAHGK.I	3	M11(Oxidation/15.9949)	M	231	Oxidation/15.9949	4	11	3.1e-05	0.00056	253.64	253.6		253.6	634.34	634.34	-1.14	0	1900	1900	-0.0022	-2.68	20.45		peptide (MS2)	1	1	6277	1	1	505000000	1	8207	1320000	15.83
239.1.18	416	IRE1_LKR_WT	DLKPHNILISMPNAHGK	3590000000	3590000000		45	1	75	Tryptic	15.83	0	221	237	R.DLKPHNILISmPNAHGK.I	3	M11(Oxidation/15.9949)	M	231	Oxidation/15.9949	4	11	6.9e-05	0.0013	308.75	308.8		308.8	634.339	634.34	-2.59	0	1899.99	1900	-0.0049	-2.68	20.92		peptide (MS2)	1	1	6746	1	1	505000000	1	8606	1240000	15.83
239.1.19	443	IRE1_LKR_WT	DLKPHNILISMPNAHGK	3590000000	3590000000		45	1	75	Tryptic	15.83	0	221	237	R.DLKPHNILISmPNAHGK.I	3	M11(Oxidation/15.9949)	M	231	Oxidation/15.9949	4	11	1.7e-07	3.2e-06	365.66	365.7		365.7	634.34	634.34	-1.14	0	1900	1900	-0.0022	-2.68	21.34		peptide (MS2)	1	1	7137	1	1	505000000	1	8964	973000	15.83
239.1.20	465	IRE1_LKR_WT	DLKPHNILISMPNAHGK	3590000000	3590000000		45	1	75	Tryptic	15.83	0	221	237	R.DLKPHNILISmPNAHGK.I	3	M11(Oxidation/15.9949)	M	231	Oxidation/15.9949	4	11	3e-06	5.5e-05	289.57	289.6		289.6	634.34	634.34	0.3	0	1900	1900	0.0006	-2.68	21.77		peptide (MS2)	1	1	7409	1	1	505000000	1	9266	810000	15.83
239.1.21	497	IRE1_LKR_WT	DLKPHNILISMPNAHGK	3590000000	3590000000		45	1	75	Tryptic	15.83	0	221	237	R.DLKPHNILISmPNAHGK.I	3	M11(Oxidation/15.9949)	M	231	Oxidation/15.9949	4	11	2.4e-06	4.5e-05	284.2	284.2		284.2	634.339	634.34	-1.53	0	1900	1900	-0.0029	-2.68	22.2		peptide (MS2)	1	1	7772	1	1	505000000	1	9608	636000	15.83
239.1.22	499	IRE1_LKR_WT	DLKPHNILISMPNAHGK	3590000000	3590000000		45	1	75	Tryptic	15.83	0	221	237	R.DLKPHNILISmPNAHGK.I	3	M11(Oxidation/15.9949)	M	231	Oxidation/15.9949	4	11	2.6e-06	4.8e-05	311.95	311.9		311.9	634.34	634.34	0.3	0	1900	1900	0.0006	-2.68	22.26		peptide (MS2)	1	1	7835	1	1	505000000	1	9662	573000	15.83
239.1.23	521	IRE1_LKR_WT	DLKPHNILISMPNAHGK	3590000000	3590000000		45	1	75	Tryptic	15.83	0	221	237	R.DLKPHNILISmPNAHGK.I	3	M11(Oxidation/15.9949)	M	231	Oxidation/15.9949	4	11	1.3e-09	2.4e-08	607.7	607.7		607.7	634.34	634.34	0.01	0	1900	1900	0	-2.68	22.62		peptide (MS2)	1	1	8098	1	1	505000000	1	9924	811000	15.83
239.1.24	536	IRE1_LKR_WT	DLKPHNILISMPNAHGK	3590000000	3590000000		45	1	75	Tryptic	15.83	0	221	237	R.DLKPHNILISmPNAHGK.I	3	M11(Oxidation/15.9949)	M	231	Oxidation/15.9949	4	11	0.00015	0.0028	210.9	210.9		210.9	634.339	634.34	-1.34	0	1900	1900	-0.0025	-2.68	23.06		peptide (MS2)	1	1	8298	1	1	505000000	1	10175	727000	15.83
239.1.25	551	IRE1_LKR_WT	DLKPHNILISMPNAHGK	3590000000	3590000000		45	1	75	Tryptic	15.83	0	221	237	R.DLKPHNILISmPNAHGK.I	3	M11(Oxidation/15.9949)	M	231	Oxidation/15.9949	4	11	0.0022	0.039	26.18	26.2		26.2	634.339	634.34	-1.62	0	1900	1900	-0.0031	-2.68	23.5		peptide (MS2)	1	1	8484	1	1	505000000	1	10407	426000	15.83
239.1.26	576	IRE1_LKR_WT	DLKPHNILISMPNAHGK	3590000000	3590000000		45	1	75	Tryptic	15.83	0	221	237	R.DLKPHNILISmPNAHGK.I	3	M11(Oxidation/15.9949)	M	231	Oxidation/15.9949	4	11	0.00045	0.0082	154.46	154.5		154.5	634.34	634.34	-0.76	0	1900	1900	-0.0014	-2.68	23.92		peptide (MS2)	1	1	8647	1	1	505000000	1	10633	387000	15.83
239.1.27	591	IRE1_LKR_WT	DLKPHNILISMPNAHGK	3590000000	3590000000		45	1	75	Tryptic	15.83	0	221	237	R.DLKPHNILISmPNAHGK.I	3	M11(Oxidation/15.9949)	M	231	Oxidation/15.9949	4	11	0.0022	0.039	12.64	12.6		12.6	634.34	634.34	-0.08	0	1900	1900	-0.0002	-2.68	24.31		peptide (MS2)	1	1	8819	1	1	505000000	1	10861	426000	15.83
239.1.28	595	IRE1_LKR_WT	DLKPHNILISMPNAHGK	3590000000	3590000000		45	1	75	Tryptic	15.83	0	221	237	R.DLKPHNILISmPNAHGK.I	3	M11(Oxidation/15.9949)	M	231	Oxidation/15.9949	4	11	0.0024	0.042	41.95	41.9		41.9	634.338	634.34	-3.94	0	1899.99	1900	-0.0075	-2.68	24.35		peptide (MS2)	1	1	8851	1	1	505000000	1	10892	345000	15.83
239.1.29	610	IRE1_LKR_WT	DLKPHNILISMPNAHGK	3590000000	3590000000		45	1	75	Tryptic	15.83	0	221	237	R.DLKPHNILISmPNAHGK.I	3	M11(Oxidation/15.9949)	M	231	Oxidation/15.9949	4	11	8.5e-05	0.0016	183.14	183.1		183.1	634.34	634.34	0.21	0	1900	1900	0.0004	-2.68	24.84		peptide (MS2)	1	1	9027	1	1	505000000	1	11151	741000	15.83
239.1.30	614	IRE1_LKR_WT	DLKPHNILISMPNAHGK	3590000000	3590000000		45	1	75	Tryptic	15.83	0	221	237	R.DLKPHNILISmPNAHGK.I	3	M11(Oxidation/15.9949)	M	231	Oxidation/15.9949	4	11	0.0012	0.022	111.2	111.2		111.2	634.34	634.34	0.11	0	1900	1900	0.0002	-2.68	25		peptide (MS2)	1	1	9100	1	1	505000000	1	11236	1930000	15.83
240	219; 194; 206; 226	IRE1_LKR_WT	DLKPHNILISMPNAHGK	3850000000	3850000000	45	45	1	76	Tryptic	15.82	0	221	237	R.DLKPHNILISmPNAHGK.I	4	M11(Oxidation/15.9949)	M	231	Oxidation/15.9949	4	11	8.25e-8 - 9.03e-6	1.52e-6 - 1.66e-4	487.40 - 573.84	487.4 - 573.8		487.4 - 573.8	476.0026 - 476.0067	476.007	-9.21; -0.67; -6.77; -2.08	0	1899.9814 - 1899.9976	1900	-0.0175; -0.0013; -0.0129; -0.0040	-2.69	16.5100; 15.6800; 16.0900; 16.6200		peptide (many samples)	1	1	--	1	1	552000000	1	5678; 5187; 5436; 5739	7.761e+6; 9.245e+6; 1.296e+7; 4.182e+6	15.82
240.1	219; 194; 206; 226	IRE1_LKR_WT	DLKPHNILISMPNAHGK	3850000000	3850000000	45	45	1	76	Tryptic	15.82	0	221	237	R.DLKPHNILISmPNAHGK.I	4	M11(Oxidation/15.9949)	M	231	Oxidation/15.9949	4	11	8.25e-8 - 9.03e-6	1.52e-6 - 1.66e-4	487.40 - 573.84	487.4 - 573.8		487.4 - 573.8	476.0026 - 476.0067	476.007	-9.21; -0.67; -6.77; -2.08	0	1899.9814 - 1899.9976	1900	-0.0175; -0.0013; -0.0129; -0.0040	-2.69	16.5100; 15.6800; 16.0900; 16.6200		peptide (per sample)	1	1	--	1	1	552000000	1	5678; 5187; 5436; 5739	7.761e+6; 9.245e+6; 1.296e+7; 4.182e+6	15.82
240.1.1	219	IRE1_LKR_WT	DLKPHNILISMPNAHGK	3850000000	3850000000	45	45	1	76	Tryptic	15.82	0	221	237	R.DLKPHNILISmPNAHGK.I	4	M11(Oxidation/15.9949)	M	231	Oxidation/15.9949	4	11	9e-06	0.00017	487.4	487.4		487.4	476.003	476.007	-9.21	0	1899.98	1900	-0.0175	-2.69	16.51		peptide (MS2)	1	1	3964	1	1	552000000	1	5678	7760000	15.82
240.1.2	194	IRE1_LKR_WT	DLKPHNILISMPNAHGK	3850000000	3850000000		45	1	76	Tryptic	15.82	0	221	237	R.DLKPHNILISmPNAHGK.I	4	M11(Oxidation/15.9949)	M	231	Oxidation/15.9949	4	11	8.3e-08	1.5e-06	501.18	501.2		501.2	476.007	476.007	-0.67	0	1900	1900	-0.0013	-2.69	15.68		peptide (MS2)	1	1	3538	1	1	552000000	1	5187	9250000	15.82
240.1.3	206	IRE1_LKR_WT	DLKPHNILISMPNAHGK	3850000000	3850000000		45	1	76	Tryptic	15.82	0	221	237	R.DLKPHNILISmPNAHGK.I	4	M11(Oxidation/15.9949)	M	231	Oxidation/15.9949	4	11	2.7e-07	5e-06	573.84	573.8		573.8	476.004	476.007	-6.77	0	1899.99	1900	-0.0129	-2.69	16.09		peptide (MS2)	1	1	3749	1	1	552000000	1	5436	13000000	15.82
240.1.4	226	IRE1_LKR_WT	DLKPHNILISMPNAHGK	3850000000	3850000000		45	1	76	Tryptic	15.82	0	221	237	R.DLKPHNILISmPNAHGK.I	4	M11(Oxidation/15.9949)	M	231	Oxidation/15.9949	4	11	2.8e-07	5.1e-06	548.55	548.6		548.6	476.006	476.007	-2.08	0	1899.99	1900	-0.004	-2.69	16.62		peptide (MS2)	1	1	4018	1	1	552000000	1	5739	4180000	15.82
241	197	IRE1_LKR_WT	DLKPHNILISMPNAHGK	34200000	34200000	45	45	1	77	Tryptic	15.84	0	221	237	R.DLKPHNILISmPNAHGK.I	5	M11(Oxidation/15.9949)	M	231	Oxidation/15.9949	4	11	0.0013	0.024	143.51	143.5		143.5	381.006	381.007	-2.38	0	1899.99	1900	-0.0045	-2.67	15.71		peptide (many samples)	1	1	3562	1	1	5620000	1	5210	252000	15.84
242	208	IRE1_LKR_WT	DLKPHNILISMPNAHGK	30900000	30900000	44	44	0	74	Tryptic	15.84	0	221	237	R.DLKPHNILISmPnAHGK.I	2	M11(Oxidation/15.9949); N13(Deamidated/0.9840)	M,N	231233	Oxidation/15.9949; Deamidated/0.9840	4,6	11,13	1.7e-05	0.00032	334.76	334.8		214.4	951.497	951.499	-2.07	0	1900.98	1900.98	-0.0039		16.1		peptide (many samples)	1	1	3759	1	1	4370000	1	5446	768000	15.84
243	320; 310	IRE1_LKR_WT	DLKPHNILISMPNAHGK	155000000	155000000	48	48	0	81	Tryptic	17.62	0	221	237	R.DLKPHnILISMPNAHGK.I	3	N6(Deamidated/0.9840)	N	226	Deamidated/0.9840	6	6	2.99e-7 - 2.22e-3	5.51e-6 - 3.98e-2	104.87 - 411.27	104.9 - 411.3		71.4 - 332.6	629.3365 - 629.3391	629.337	4.00; -0.13	0	1884.9877 - 1884.9955	1884.99	0.0075; -0.0002	-0.88	19.2400; 19.0900		peptide (many samples)	1	1	--	1	1	13000000	1	7349; 7249	1.322e+6; 5.171e+5	17.62
243.1	320; 310	IRE1_LKR_WT	DLKPHNILISMPNAHGK	155000000	155000000	48	48	0	81	Tryptic	17.62	0	221	237	R.DLKPHnILISMPNAHGK.I	3	N6(Deamidated/0.9840)	N	226	Deamidated/0.9840	6	6	2.99e-7 - 2.22e-3	5.51e-6 - 3.98e-2	104.87 - 411.27	104.9 - 411.3		71.4 - 332.6	629.3365 - 629.3391	629.337	4.00; -0.13	0	1884.9877 - 1884.9955	1884.99	0.0075; -0.0002	-0.88	19.2400; 19.0900		peptide (per sample)	1	1	--	1	1	13000000	1	7349; 7249	1.322e+6; 5.171e+5	17.62
243.1.1	320	IRE1_LKR_WT	DLKPHNILISMPNAHGK	155000000	155000000	48	48	0	81	Tryptic	17.62	0	221	237	R.DLKPHnILISMPNAHGK.I	3	N6(Deamidated/0.9840)	N	226	Deamidated/0.9840	6	6	3e-07	5.5e-06	411.27	411.3		332.6	629.339	629.337	4	0	1885	1884.99	0.0075	-0.88	19.24		peptide (MS2)	1	1	5419	1	1	13000000	1	7349	1320000	17.62
243.1.2	310	IRE1_LKR_WT	DLKPHNILISMPNAHGK	155000000	155000000		48	0	81	Tryptic	17.62	0	221	237	R.DLKPHnILISMPNAHGK.I	3	N6(Deamidated/0.9840)	N	226	Deamidated/0.9840	6	6	0.0022	0.04	104.87	104.9		71.4	629.337	629.337	-0.13	0	1884.99	1884.99	-0.0002	-0.88	19.09		peptide (MS2)	1	1	5321	1	1	13000000	1	7249	517000	17.62
244	387; 319	IRE1_LKR_WT	DLKPHNILISMPNAHGK	67700000	67700000	48	48	0	82	Tryptic	18.9	0	221	237	R.DLKPHnILISMPNAHGK.I	4	N6(Deamidated/0.9840)	N	226	Deamidated/0.9840	6	6	1.12e-7 - 2.33e-3	2.07e-6 - 4.16e-2	159.22 - 466.20	159.2 - 466.2		123.0 - 277.3	472.2561 - 472.2583	472.254	8.54; 3.81	0	1884.9951 - 1885.0041	1884.99	0.0161; 0.0072	0.4	20.4000; 19.2200		peptide (many samples)	1	1	--	1	1	4530000	1	8167; 7338	6.234e+5; 2.489e+6	18.9
244.1	387; 319	IRE1_LKR_WT	DLKPHNILISMPNAHGK	67700000	67700000	48	48	0	82	Tryptic	18.9	0	221	237	R.DLKPHnILISMPNAHGK.I	4	N6(Deamidated/0.9840)	N	226	Deamidated/0.9840	6	6	1.12e-7 - 2.33e-3	2.07e-6 - 4.16e-2	159.22 - 466.20	159.2 - 466.2		123.0 - 277.3	472.2561 - 472.2583	472.254	8.54; 3.81	0	1884.9951 - 1885.0041	1884.99	0.0161; 0.0072	0.4	20.4000; 19.2200		peptide (per sample)	1	1	--	1	1	4530000	1	8167; 7338	6.234e+5; 2.489e+6	18.9
244.1.1	387	IRE1_LKR_WT	DLKPHNILISMPNAHGK	67700000	67700000	48	48	0	82	Tryptic	18.9	0	221	237	R.DLKPHnILISMPNAHGK.I	4	N6(Deamidated/0.9840)	N	226	Deamidated/0.9840	6	6	0.0023	0.042	159.22	159.2		123	472.258	472.254	8.54	0	1885	1884.99	0.0161	0.4	20.4		peptide (MS2)	1	1	6233	1	1	4530000	1	8167	623000	18.9
244.1.2	319	IRE1_LKR_WT	DLKPHNILISMPNAHGK	67700000	67700000		48	0	82	Tryptic	18.9	0	221	237	R.DLKPHnILISMPNAHGK.I	4	N6(Deamidated/0.9840)	N	226	Deamidated/0.9840	6	6	1.1e-07	2.1e-06	466.2	466.2		277.3	472.256	472.254	3.81	0	1885	1884.99	0.0072	0.4	19.22		peptide (MS2)	1	1	5410	1	1	4530000	1	7338	2490000	18.9
245	249; 222	IRE1_LKR_WT	DLKPHNILISMPNAHGK	266000000	266000000	47	47	0	79	Tryptic	16.41	0	221	237	R.DLKPHnILISmPNAHGK.I	3	N6(Deamidated/0.9840); M11(Oxidation/15.9949)	N,M	226231	Deamidated/0.9840; Oxidation/15.9949	6,4	6,11	1.28e-11 - 1.19e-5	2.36e-10 - 2.19e-4	426.29 - 727.13	426.3 - 727.1		213.8 - 412.9	634.6684 - 634.6731	634.668	7.67; 0.20	0	1900.9833 - 1900.9975	1900.98	0.0146; 0.0004	-2.09	17.3800; 16.5100		peptide (many samples)	1	1	--	1	1	20600000	1	6180; 5679	1.655e+6; 6.021e+6	16.41
245.1	249; 222	IRE1_LKR_WT	DLKPHNILISMPNAHGK	266000000	266000000	47	47	0	79	Tryptic	16.41	0	221	237	R.DLKPHnILISmPNAHGK.I	3	N6(Deamidated/0.9840); M11(Oxidation/15.9949)	N,M	226231	Deamidated/0.9840; Oxidation/15.9949	6,4	6,11	1.28e-11 - 1.19e-5	2.36e-10 - 2.19e-4	426.29 - 727.13	426.3 - 727.1		213.8 - 412.9	634.6684 - 634.6731	634.668	7.67; 0.20	0	1900.9833 - 1900.9975	1900.98	0.0146; 0.0004	-2.09	17.3800; 16.5100		peptide (per sample)	1	1	--	1	1	20600000	1	6180; 5679	1.655e+6; 6.021e+6	16.41
245.1.1	249	IRE1_LKR_WT	DLKPHNILISMPNAHGK	266000000	266000000	47	47	0	79	Tryptic	16.41	0	221	237	R.DLKPHnILISmPNAHGK.I	3	N6(Deamidated/0.9840); M11(Oxidation/15.9949)	N,M	226231	Deamidated/0.9840; Oxidation/15.9949	6,4	6,11	1.2e-05	0.00022	426.29	426.3		213.8	634.673	634.668	7.67	0	1901	1900.98	0.0146	-2.09	17.38		peptide (MS2)	1	1	4360	1	1	20600000	1	6180	1650000	16.41
245.1.2	222	IRE1_LKR_WT	DLKPHNILISMPNAHGK	266000000	266000000		47	0	79	Tryptic	16.41	0	221	237	R.DLKPHnILISmPNAHGK.I	3	N6(Deamidated/0.9840); M11(Oxidation/15.9949)	N,M	226231	Deamidated/0.9840; Oxidation/15.9949	6,4	6,11	1.3e-11	2.4e-10	727.13	727.1		412.9	634.668	634.668	0.2	0	1900.98	1900.98	0.0004	-2.09	16.51		peptide (MS2)	1	1	3967	1	1	20600000	1	5679	6020000	16.41
246	220	IRE1_LKR_WT	DLKPHNILISMPNAHGK	285000000	285000000	47	47	0	80	Tryptic	16.41	0	221	237	R.DLKPHnILISmPNAHGK.I	4	N6(Deamidated/0.9840); M11(Oxidation/15.9949)	N,M	226231	Deamidated/0.9840; Oxidation/15.9949	6,4	6,11	7.8e-08	1.4e-06	548.79	548.8		334.4	476.254	476.253	1.26	0	1900.99	1900.98	0.0024	-2.09	16.51		peptide (many samples)	1	1	3965	1	1	22900000	1	5678	7760000	16.41
247	199	IRE1_LKR_WT	DLKPHNILISMPNAHGKIK	4820000	4820000	50	50	1	86	Tryptic	15.73	1	221	239	R.DLKPHNILISmPNAHGKIK.A	3	M11(Oxidation/15.9949)	M	231	Oxidation/15.9949	4	11	0.0023	0.041	65.08	65.1		65.1	714.733	714.733	-0.12	0	2141.18	2141.18	-0.0002		15.77		peptide (many samples)	1	1	3595	1	1	754000	1	5247	262000	15.73
248	657	IRE1_LKR_WT	KPHNIL	18500000	18500000	207	207	0	352	Chymotryptic	11.02	0	223	228	L.KPHNIL.I	2							0.0019	0.036	265.53	113.1		113.1	361.221	361.221	-0.75	0	720.428	720.428	-0.0005		12.26		peptide (many samples)	2	1	3058	2	1	1700000	1	3946	6370000	11.02
249	1031	IRE1_LKR_WT	KPHNIL	352000000	352000000	206	206	0	351	Chymotryptic	18.79	0	223	228	L.KPHnIL.I	2	N4(Deamidated/0.9840)	N	226	Deamidated/0.9840	11	4	0.64	0.96	74.84	33.5		33.5	361.713	361.713	-0.5	0	721.412	721.412	-0.0004	7.77	18.85		peptide (many samples)	2	1	9806	2	1	57000000	1	9818	43600000	18.79
250	143	IRE1_LKR_WT	PHNILISMPNAHGK	4100000	4100000	259	259	0	428	Tryptic	15.85	0	224	237	K.PHNILISmPNAHGK.I	3	M8(Oxidation/15.9949)	M	231	Oxidation/15.9949	4	8	0.0013	0.023	135.83	135.8		135.8	515.605	515.605	-0.81	0	1543.79	1543.79	-0.0013		13.97		peptide (many samples)	1	1	2598	1	1	680000	1	4169	258000	15.85
251	158	IRE1_LKR_WT	PHNILISMPNAHGKIK	11400000	11400000	260	260	0	429	Tryptic	14.45	1	224	239	K.PHNILISmPNAHGKIK.A	3	M8(Oxidation/15.9949)	M	231	Oxidation/15.9949	4	8	0.0022	0.04	72.17	72.2		72.2	595.998	595.998	-0.6	0	1784.97	1784.97	-0.0011		14.4		peptide (many samples)	1	1	2819	1	1	1850000	1	4407	2680000	14.45
252	1267; 1268	IRE1_LKR_WT	ISMPNAHGKIKAMISDF	558000000	558000000	194	194	1	331	Chymotryptic	22.06	0	229	245	L.ISMPNAHGKIKAMISDF.G	2							7.50e-8 - 1.97e-7	1.45e-6 - 3.79e-6	477.94 - 511.83	477.9 - 511.8		477.9 - 511.8	930.4777 - 930.4805	930.479	-1.32; 1.70	0	1858.9409 - 1858.9465	1858.94	-0.0025; 0.0032		21.8800; 21.8900		peptide (many samples)	2	1	--	2	1	94200000	1	12785; 12793	7.723e+6; 1.154e+7	22.06
252.1	1267; 1268	IRE1_LKR_WT	ISMPNAHGKIKAMISDF	558000000	558000000	194	194	1	331	Chymotryptic	22.06	0	229	245	L.ISMPNAHGKIKAMISDF.G	2							7.50e-8 - 1.97e-7	1.45e-6 - 3.79e-6	477.94 - 511.83	477.9 - 511.8		477.9 - 511.8	930.4777 - 930.4805	930.479	-1.32; 1.70	0	1858.9409 - 1858.9465	1858.94	-0.0025; 0.0032		21.8800; 21.8900		peptide (per sample)	2	1	--	2	1	94200000	1	12785; 12793	7.723e+6; 1.154e+7	22.06
252.1.1	1267	IRE1_LKR_WT	ISMPNAHGKIKAMISDF	558000000	558000000	194	194	1	331	Chymotryptic	22.06	0	229	245	L.ISMPNAHGKIKAMISDF.G	2							7.5e-08	1.4e-06	477.94	477.9		477.9	930.478	930.479	-1.32	0	1858.94	1858.94	-0.0025		21.88		peptide (MS2)	2	1	13245	2	1	94200000	1	12785	7720000	22.06
252.1.2	1268	IRE1_LKR_WT	ISMPNAHGKIKAMISDF	558000000	558000000		194	1	331	Chymotryptic	22.06	0	229	245	L.ISMPNAHGKIKAMISDF.G	2							2e-07	3.8e-06	511.83	511.8		511.8	930.481	930.479	1.7	0	1858.95	1858.94	0.0032		21.89		peptide (MS2)	2	1	13256	2	1	94200000	1	12793	11500000	22.06
253	1277; 1285	IRE1_LKR_WT	ISMPNAHGKIKAMISDF	2320000000	2320000000	194	194	1	332	Chymotryptic	22.06	0	229	245	L.ISMPNAHGKIKAMISDF.G	3							1.65e-7 - 1.34e-2	3.18e-6 - 1.72e-1	101.88 - 565.18	101.9 - 565.2		101.9 - 565.2	620.6504 - 620.6544	620.655	-0.97; -7.47	0	1858.9294 - 1858.9415	1858.94	-0.0018; -0.0139		22.0400; 22.2000		peptide (many samples)	2	1	--	2	1	249000000	1	12953; 13108	1.735e+8; 7.942e+7	22.06
253.1	1277; 1285	IRE1_LKR_WT	ISMPNAHGKIKAMISDF	2320000000	2320000000	194	194	1	332	Chymotryptic	22.06	0	229	245	L.ISMPNAHGKIKAMISDF.G	3							1.65e-7 - 1.34e-2	3.18e-6 - 1.72e-1	101.88 - 565.18	101.9 - 565.2		101.9 - 565.2	620.6504 - 620.6544	620.655	-0.97; -7.47	0	1858.9294 - 1858.9415	1858.94	-0.0018; -0.0139		22.0400; 22.2000		peptide (per sample)	2	1	--	2	1	249000000	1	12953; 13108	1.735e+8; 7.942e+7	22.06
253.1.1	1277	IRE1_LKR_WT	ISMPNAHGKIKAMISDF	2320000000	2320000000	194	194	1	332	Chymotryptic	22.06	0	229	245	L.ISMPNAHGKIKAMISDF.G	3							0.013	0.17	101.88	101.9		101.9	620.654	620.655	-0.97	0	1858.94	1858.94	-0.0018		22.04		peptide (MS2)	2	1	13467	2	1	249000000	1	12953	173000000	22.06
253.1.2	1285	IRE1_LKR_WT	ISMPNAHGKIKAMISDF	2320000000	2320000000		194	1	332	Chymotryptic	22.06	0	229	245	L.ISMPNAHGKIKAMISDF.G	3							1.6e-07	3.2e-06	565.18	565.2		565.2	620.65	620.655	-7.47	0	1858.93	1858.94	-0.0139		22.2		peptide (MS2)	2	1	13654	2	1	249000000	1	13108	79400000	22.06
254	1266	IRE1_LKR_WT	ISMPNAHGKIKAMISDF	831000000	831000000	194	194	1	333	Chymotryptic	22.06	0	229	245	L.ISMPNAHGKIKAMISDF.G	4							4.1e-05	0.00079	315.9	315.9		315.9	465.744	465.743	1.09	0	1858.95	1858.94	0.002		21.87		peptide (many samples)	2	1	13240	2	1	110000000	1	12781	14200000	22.06
255	1064; 1016; 1096	IRE1_LKR_WT	ISMPNAHGKIKAMISDF	3280000000	3280000000	187	187	1	313	Chymotryptic	19.29	0	229	245	L.ISMPNAHGKIKAmISDF.G	2	M13(Oxidation/15.9949)	M	241	Oxidation/15.9949	9	13	1.42e-10 - 2.94e-6	2.73e-9 - 5.66e-5	347.47 - 670.14	347.5 - 670.1		238.2 - 435.3	938.4751 - 938.4767	938.476	0.29; -1.33; -0.94	0	1874.9357 - 1874.9388	1874.94	0.0005; -0.0025; -0.0018	-2.77	19.1400; 18.7200; 19.6100		peptide (many samples)	2	1	--	2	1	97100000	1	10082; 9684; 10504	6.609e+7; 3.494e+6; 1.922e+6	19.29
255.1	1064; 1016; 1096	IRE1_LKR_WT	ISMPNAHGKIKAMISDF	3280000000	3280000000	187	187	1	313	Chymotryptic	19.29	0	229	245	L.ISMPNAHGKIKAmISDF.G	2	M13(Oxidation/15.9949)	M	241	Oxidation/15.9949	9	13	1.42e-10 - 2.94e-6	2.73e-9 - 5.66e-5	347.47 - 670.14	347.5 - 670.1		238.2 - 435.3	938.4751 - 938.4767	938.476	0.29; -1.33; -0.94	0	1874.9357 - 1874.9388	1874.94	0.0005; -0.0025; -0.0018	-2.77	19.1400; 18.7200; 19.6100		peptide (per sample)	2	1	--	2	1	97100000	1	10082; 9684; 10504	6.609e+7; 3.494e+6; 1.922e+6	19.29
255.1.1	1064	IRE1_LKR_WT	ISMPNAHGKIKAMISDF	3280000000	3280000000	187	187	1	313	Chymotryptic	19.29	0	229	245	L.ISMPNAHGKIKAmISDF.G	2	M13(Oxidation/15.9949)	M	241	Oxidation/15.9949	9	13	1.4e-10	2.7e-09	670.14	670.1		435.3	938.477	938.476	0.29	0	1874.94	1874.94	0.0005	-2.77	19.14		peptide (MS2)	2	1	10120	2	1	97100000	1	10082	66100000	19.29
255.1.2	1016	IRE1_LKR_WT	ISMPNAHGKIKAMISDF	3280000000	3280000000		187	1	313	Chymotryptic	19.29	0	229	245	L.ISMPNAHGKIKAmISDF.G	2	M13(Oxidation/15.9949)	M	241	Oxidation/15.9949	9	13	3.8e-08	7.4e-07	520.43	520.4		358.2	938.475	938.476	-1.33	0	1874.94	1874.94	-0.0025	-2.77	18.72		peptide (MS2)	2	1	9651	2	1	97100000	1	9684	3490000	19.29
255.1.3	1096	IRE1_LKR_WT	ISMPNAHGKIKAMISDF	3280000000	3280000000		187	1	313	Chymotryptic	19.29	0	229	245	L.ISMPNAHGKIKAmISDF.G	2	M13(Oxidation/15.9949)	M	241	Oxidation/15.9949	9	13	2.9e-06	5.7e-05	347.47	347.5		238.2	938.476	938.476	-0.94	0	1874.94	1874.94	-0.0018	-2.77	19.61		peptide (MS2)	2	1	10596	2	1	97100000	1	10504	1920000	19.29
256	1062; 1013; 1093	IRE1_LKR_WT	ISMPNAHGKIKAMISDF	11200000000	11200000000	187	187	1	314	Chymotryptic	19.18	0	229	245	L.ISMPNAHGKIKAmISDF.G	3	M13(Oxidation/15.9949)	M	241	Oxidation/15.9949	9	13	2.77e-9 - 3.54e-7	5.33e-8 - 6.81e-6	435.78 - 577.59	435.8 - 577.6		194.8 - 349.3	625.9860 - 625.9873	625.987	-0.14; 0.94; -1.11	0	1874.9361 - 1874.9400	1874.94	-0.0003; 0.0018; -0.0021	-2.88	19.1300; 18.7100; 19.5600		peptide (many samples)	2	1	--	2	1	286000000	1	10074; 9676; 10458	3.645e+8; 3.322e+7; 2.539e+7	19.18
256.1	1062; 1013; 1093	IRE1_LKR_WT	ISMPNAHGKIKAMISDF	11200000000	11200000000	187	187	1	314	Chymotryptic	19.18	0	229	245	L.ISMPNAHGKIKAmISDF.G	3	M13(Oxidation/15.9949)	M	241	Oxidation/15.9949	9	13	2.77e-9 - 3.54e-7	5.33e-8 - 6.81e-6	435.78 - 577.59	435.8 - 577.6		194.8 - 349.3	625.9860 - 625.9873	625.987	-0.14; 0.94; -1.11	0	1874.9361 - 1874.9400	1874.94	-0.0003; 0.0018; -0.0021	-2.88	19.1300; 18.7100; 19.5600		peptide (per sample)	2	1	--	2	1	286000000	1	10074; 9676; 10458	3.645e+8; 3.322e+7; 2.539e+7	19.18
256.1.1	1062	IRE1_LKR_WT	ISMPNAHGKIKAMISDF	11200000000	11200000000	187	187	1	314	Chymotryptic	19.18	0	229	245	L.ISMPNAHGKIKAmISDF.G	3	M13(Oxidation/15.9949)	M	241	Oxidation/15.9949	9	13	1.4e-08	2.7e-07	543.37	543.4		349.3	625.987	625.987	-0.14	0	1874.94	1874.94	-0.0003	-2.88	19.13		peptide (MS2)	2	1	10110	2	1	286000000	1	10074	364000000	19.18
256.1.2	1013	IRE1_LKR_WT	ISMPNAHGKIKAMISDF	11200000000	11200000000		187	1	314	Chymotryptic	19.18	0	229	245	L.ISMPNAHGKIKAmISDF.G	3	M13(Oxidation/15.9949)	M	241	Oxidation/15.9949	9	13	3.5e-07	6.8e-06	435.78	435.8		260.4	625.987	625.987	0.94	0	1874.94	1874.94	0.0018	-2.88	18.71		peptide (MS2)	2	1	9638	2	1	286000000	1	9676	33200000	19.18
256.1.3	1093	IRE1_LKR_WT	ISMPNAHGKIKAMISDF	11200000000	11200000000		187	1	314	Chymotryptic	19.18	0	229	245	L.ISMPNAHGKIKAmISDF.G	3	M13(Oxidation/15.9949)	M	241	Oxidation/15.9949	9	13	2.8e-09	5.3e-08	577.59	577.6		194.8	625.986	625.987	-1.11	0	1874.94	1874.94	-0.0021	-2.88	19.56		peptide (MS2)	2	1	10535	2	1	286000000	1	10458	25400000	19.18
257	1063; 1015	IRE1_LKR_WT	ISMPNAHGKIKAMISDF	4490000000	4490000000	187	187	1	315	Chymotryptic	19.18	0	229	245	L.ISMPNAHGKIKAmISDF.G	4	M13(Oxidation/15.9949)	M	241	Oxidation/15.9949	9	13	4.89e-5 - 5.69e-5	9.42e-4 - 1.10e-3	264.49 - 274.08	264.5 - 274.1		264.5 - 274.1	469.7414 - 469.7422	469.742	0.73; -0.89	0	1874.9366 - 1874.9396	1874.94	0.0014; -0.0017	-2.88	19.1400; 18.7200		peptide (many samples)	2	1	--	2	1	130000000	1	10081; 9680	1.867e+8; 1.482e+7	19.18
257.1	1063; 1015	IRE1_LKR_WT	ISMPNAHGKIKAMISDF	4490000000	4490000000	187	187	1	315	Chymotryptic	19.18	0	229	245	L.ISMPNAHGKIKAmISDF.G	4	M13(Oxidation/15.9949)	M	241	Oxidation/15.9949	9	13	4.89e-5 - 5.69e-5	9.42e-4 - 1.10e-3	264.49 - 274.08	264.5 - 274.1		264.5 - 274.1	469.7414 - 469.7422	469.742	0.73; -0.89	0	1874.9366 - 1874.9396	1874.94	0.0014; -0.0017	-2.88	19.1400; 18.7200		peptide (per sample)	2	1	--	2	1	130000000	1	10081; 9680	1.867e+8; 1.482e+7	19.18
257.1.1	1063	IRE1_LKR_WT	ISMPNAHGKIKAMISDF	4490000000	4490000000	187	187	1	315	Chymotryptic	19.18	0	229	245	L.ISMPNAHGKIKAmISDF.G	4	M13(Oxidation/15.9949)	M	241	Oxidation/15.9949	9	13	4.9e-05	0.00094	274.08	274.1		274.1	469.742	469.742	0.73	0	1874.94	1874.94	0.0014	-2.88	19.14		peptide (MS2)	2	1	10119	2	1	130000000	1	10081	187000000	19.18
257.1.2	1015	IRE1_LKR_WT	ISMPNAHGKIKAMISDF	4490000000	4490000000		187	1	315	Chymotryptic	19.18	0	229	245	L.ISMPNAHGKIKAmISDF.G	4	M13(Oxidation/15.9949)	M	241	Oxidation/15.9949	9	13	5.7e-05	0.0011	264.49	264.5		264.5	469.741	469.742	-0.89	0	1874.94	1874.94	-0.0017	-2.88	18.72		peptide (MS2)	2	1	9644	2	1	130000000	1	9680	14800000	19.18
258	1283	IRE1_LKR_WT	ISMPNAHGKIKAMISDF	9680000	9680000	193	193	0	328	Chymotryptic	22.06	0	229	245	L.ISMPnAHGKIKAMISDF.G	2	N5(Deamidated/0.9840)	N	233	Deamidated/0.9840	11	5	8.9e-08	1.7e-06	560.17	560.2		560.2	930.975	930.971	4.51	0	1859.94	1859.93	0.0084	0	22.17		peptide (many samples)	2	1	13623	2	1	5360000	1	13084	12600000	22.06
259	1290; 1286	IRE1_LKR_WT	ISMPNAHGKIKAMISDF	145000000	145000000	193	193	0	329	Chymotryptic	22.11	0	229	245	L.ISMPnAHGKIKAMISDF.G	3	N5(Deamidated/0.9840)	N	233	Deamidated/0.9840	11	5	2.03e-9 - 8.93e-8	3.92e-8 - 1.72e-6	469.94 - 616.82	469.9 - 616.8		469.9 - 616.8	620.9821 - 620.9837	620.983	-1.46; 1.00	0	1859.9246 - 1859.9292	1859.93	-0.0027; 0.0019	0.05	22.2700; 22.2000		peptide (many samples)	2	1	--	2	1	19700000	1	13176; 13108	3.675e+7; 7.942e+7	22.11
259.1	1290; 1286	IRE1_LKR_WT	ISMPNAHGKIKAMISDF	145000000	145000000	193	193	0	329	Chymotryptic	22.11	0	229	245	L.ISMPnAHGKIKAMISDF.G	3	N5(Deamidated/0.9840)	N	233	Deamidated/0.9840	11	5	2.03e-9 - 8.93e-8	3.92e-8 - 1.72e-6	469.94 - 616.82	469.9 - 616.8		469.9 - 616.8	620.9821 - 620.9837	620.983	-1.46; 1.00	0	1859.9246 - 1859.9292	1859.93	-0.0027; 0.0019	0.05	22.2700; 22.2000		peptide (per sample)	2	1	--	2	1	19700000	1	13176; 13108	3.675e+7; 7.942e+7	22.11
259.1.1	1290	IRE1_LKR_WT	ISMPNAHGKIKAMISDF	145000000	145000000	193	193	0	329	Chymotryptic	22.11	0	229	245	L.ISMPnAHGKIKAMISDF.G	3	N5(Deamidated/0.9840)	N	233	Deamidated/0.9840	11	5	8.9e-08	1.7e-06	469.94	469.9		469.9	620.982	620.983	-1.46	0	1859.92	1859.93	-0.0027	0.05	22.27		peptide (MS2)	2	1	13740	2	1	19700000	1	13176	36700000	22.11
259.1.2	1286	IRE1_LKR_WT	ISMPNAHGKIKAMISDF	145000000	145000000		193	0	329	Chymotryptic	22.11	0	229	245	L.ISMPnAHGKIKAMISDF.G	3	N5(Deamidated/0.9840)	N	233	Deamidated/0.9840	11	5	2e-09	3.9e-08	616.82	616.8		616.8	620.984	620.983	1	0	1859.93	1859.93	0.0019	0.05	22.2		peptide (MS2)	2	1	13655	2	1	19700000	1	13108	79400000	22.11
260	1287	IRE1_LKR_WT	ISMPNAHGKIKAMISDF	71100000	71100000	193	193	0	330	Chymotryptic	22.06	0	229	245	L.ISMPnAHGKIKAMISDF.G	4	N5(Deamidated/0.9840)	N	233	Deamidated/0.9840	11	5	0.00012	0.0024	259.57	259.6		259.6	465.99	465.989	0.76	0	1859.93	1859.93	0.0014	0	22.23		peptide (many samples)	2	1	13690	2	1	15900000	1	13138	20000000	22.06
261	1110	IRE1_LKR_WT	ISMPNAHGKIKAMISDF	336000000	336000000	192	192	0	325	Chymotryptic	20.78	0	229	245	L.ISMPnAHGKIKAmISDF.G	2	N5(Deamidated/0.9840); M13(Oxidation/15.9949)	N,M	233241	Deamidated/0.9840; Oxidation/15.9949	11,9	5,13	1.1e-06	2.1e-05	455.5	455.5		277.2	938.973	938.968	5.06	0	1875.93	1875.92	0.0095	-1.28	19.84		peptide (many samples)	2	1	10862	2	1	20400000	1	10721	5200000	20.78
262	1111; 847	IRE1_LKR_WT	ISMPNAHGKIKAMISDF	1020000000	1020000000	192	192	0	326	Chymotryptic	20.81	0	229	245	L.ISMPnAHGKIKAmISDF.G	3	N5(Deamidated/0.9840); M13(Oxidation/15.9949)	N,M	233241	Deamidated/0.9840; Oxidation/15.9949	11,9	5,13	2.34e-7 - 6.27e-1	4.51e-6 - 9.61e-1	80.23 - 514.77	80.2 - 514.8		80.2 - 291.3	626.3112 - 626.3148	626.315	0.15; -5.61	0	1875.9117 - 1875.9225	1875.92	0.0003; -0.0105	-1.25	19.8500; 16.1600		peptide (many samples)	2	1	--	2	1	43400000	1	10725; 7347	2.008e+7; 2.469e+6	20.81
262.1	1111; 847	IRE1_LKR_WT	ISMPNAHGKIKAMISDF	1020000000	1020000000	192	192	0	326	Chymotryptic	20.81	0	229	245	L.ISMPnAHGKIKAmISDF.G	3	N5(Deamidated/0.9840); M13(Oxidation/15.9949)	N,M	233241	Deamidated/0.9840; Oxidation/15.9949	11,9	5,13	2.34e-7 - 6.27e-1	4.51e-6 - 9.61e-1	80.23 - 514.77	80.2 - 514.8		80.2 - 291.3	626.3112 - 626.3148	626.315	0.15; -5.61	0	1875.9117 - 1875.9225	1875.92	0.0003; -0.0105	-1.25	19.8500; 16.1600		peptide (per sample)	2	1	--	2	1	43400000	1	10725; 7347	2.008e+7; 2.469e+6	20.81
262.1.1	1111	IRE1_LKR_WT	ISMPNAHGKIKAMISDF	1020000000	1020000000	192	192	0	326	Chymotryptic	20.81	0	229	245	L.ISMPnAHGKIKAmISDF.G	3	N5(Deamidated/0.9840); M13(Oxidation/15.9949)	N,M	233241	Deamidated/0.9840; Oxidation/15.9949	11,9	5,13	2.3e-07	4.5e-06	514.77	514.8		291.3	626.315	626.315	0.15	0	1875.92	1875.92	0.0003	-1.25	19.85		peptide (MS2)	2	1	10865	2	1	43400000	1	10725	20100000	20.81
262.1.2	847	IRE1_LKR_WT	ISMPNAHGKIKAMISDF	1020000000	1020000000		192	0	326	Chymotryptic	20.81	0	229	245	L.ISMPnAHGKIKAmISDF.G	3	N5(Deamidated/0.9840); M13(Oxidation/15.9949)	N,M	233241	Deamidated/0.9840; Oxidation/15.9949	11,9	5,13	0.63	0.96	80.23	80.2		80.2	626.311	626.315	-5.61	0	1875.91	1875.92	-0.0105	-1.25	16.16		peptide (MS2)	2	1	6983	2	1	43400000	1	7347	2470000	20.81
263	1112; 1109	IRE1_LKR_WT	ISMPNAHGKIKAMISDF	564000000	564000000	192	192	0	327	Chymotryptic	20.5	0	229	245	L.ISMPnAHGKIKAmISDF.G	4	N5(Deamidated/0.9840); M13(Oxidation/15.9949)	N,M	233241	Deamidated/0.9840; Oxidation/15.9949	11,9	5,13	4.32e-3 - 1.50e-1	6.77e-2 - 7.19e-1	152.44 - 192.26	59.5 - 106.1		59.5 - 106.1	469.9896 - 469.9899	469.988	4.46; 3.85	0	1875.9295 - 1875.9306	1875.92	0.0084; 0.0072	-1.56	19.8700; 19.8300		peptide (many samples)	2	1	--	2	1	30500000	1	10744; 10712	1.374e+7; 1.512e+7	20.5
263.1	1112; 1109	IRE1_LKR_WT	ISMPNAHGKIKAMISDF	564000000	564000000	192	192	0	327	Chymotryptic	20.5	0	229	245	L.ISMPnAHGKIKAmISDF.G	4	N5(Deamidated/0.9840); M13(Oxidation/15.9949)	N,M	233241	Deamidated/0.9840; Oxidation/15.9949	11,9	5,13	4.32e-3 - 1.50e-1	6.77e-2 - 7.19e-1	152.44 - 192.26	59.5 - 106.1		59.5 - 106.1	469.9896 - 469.9899	469.988	4.46; 3.85	0	1875.9295 - 1875.9306	1875.92	0.0084; 0.0072	-1.56	19.8700; 19.8300		peptide (per sample)	2	1	--	2	1	30500000	1	10744; 10712	1.374e+7; 1.512e+7	20.5
263.1.1	1112	IRE1_LKR_WT	ISMPNAHGKIKAMISDF	564000000	564000000	192	192	0	327	Chymotryptic	20.5	0	229	245	L.ISMPnAHGKIKAmISDF.G	4	N5(Deamidated/0.9840); M13(Oxidation/15.9949)	N,M	233241	Deamidated/0.9840; Oxidation/15.9949	11,9	5,13	0.15	0.72	192.26	106.1		106.1	469.99	469.988	4.46	0	1875.93	1875.92	0.0084	-1.56	19.87		peptide (MS2)	2	1	10884	2	1	30500000	1	10744	13700000	20.5
263.1.2	1109	IRE1_LKR_WT	ISMPNAHGKIKAMISDF	564000000	564000000		192	0	327	Chymotryptic	20.5	0	229	245	L.ISMPnAHGKIKAmISDF.G	4	N5(Deamidated/0.9840); M13(Oxidation/15.9949)	N,M	233241	Deamidated/0.9840; Oxidation/15.9949	11,9	5,13	0.0043	0.068	152.44	59.5		59.5	469.99	469.988	3.85	0	1875.93	1875.92	0.0072	-1.56	19.83		peptide (MS2)	2	1	10852	2	1	30500000	1	10712	15100000	20.5
264	1158; 1130; 1150; 1204; 1214	IRE1_LKR_WT	ISMPNAHGKIKAMISDF	3280000000	3280000000	191	191	1	322	Chymotryptic	19.29	0	229	245	L.ISmPNAHGKIKAMISDF.G	2	M3(Oxidation/15.9949)	M	231	Oxidation/15.9949	9	3	3.84e-8 - 5.11e-7	7.40e-7 - 9.85e-6	447.24 - 554.11	447.2 - 554.1		262.7 - 347.8	938.4714 - 938.4776	938.476	1.29; -3.16; 0.10; -1.07; -5.37	0	1874.9282 - 1874.9406	1874.94	0.0024; -0.0059; 0.0002; -0.0020; -0.0101	-2.77	20.6300; 20.1900; 20.4700; 21.0800; 21.2100		peptide (many samples)	2	1	--	2	1	97100000	1	11515; 11066; 11358; 11956; 12101	4.285e+7; 2.565e+7; 5.298e+7; 2.695e+7; 1.303e+7	19.29
264.1	1158; 1130; 1150; 1204; 1214	IRE1_LKR_WT	ISMPNAHGKIKAMISDF	3280000000	3280000000	191	191	1	322	Chymotryptic	19.29	0	229	245	L.ISmPNAHGKIKAMISDF.G	2	M3(Oxidation/15.9949)	M	231	Oxidation/15.9949	9	3	3.84e-8 - 5.11e-7	7.40e-7 - 9.85e-6	447.24 - 554.11	447.2 - 554.1		262.7 - 347.8	938.4714 - 938.4776	938.476	1.29; -3.16; 0.10; -1.07; -5.37	0	1874.9282 - 1874.9406	1874.94	0.0024; -0.0059; 0.0002; -0.0020; -0.0101	-2.77	20.6300; 20.1900; 20.4700; 21.0800; 21.2100		peptide (per sample)	2	1	--	2	1	97100000	1	11515; 11066; 11358; 11956; 12101	4.285e+7; 2.565e+7; 5.298e+7; 2.695e+7; 1.303e+7	19.29
264.1.1	1158	IRE1_LKR_WT	ISMPNAHGKIKAMISDF	3280000000	3280000000	191	191	1	322	Chymotryptic	19.29	0	229	245	L.ISmPNAHGKIKAMISDF.G	2	M3(Oxidation/15.9949)	M	231	Oxidation/15.9949	9	3	2.1e-07	4.1e-06	447.24	447.2		262.7	938.478	938.476	1.29	0	1874.94	1874.94	0.0024	-2.77	20.63		peptide (MS2)	2	1	11768	2	1	97100000	1	11515	42900000	19.29
264.1.2	1130	IRE1_LKR_WT	ISMPNAHGKIKAMISDF	3280000000	3280000000		191	1	322	Chymotryptic	19.29	0	229	245	L.ISmPNAHGKIKAMISDF.G	2	M3(Oxidation/15.9949)	M	231	Oxidation/15.9949	9	3	1.4e-07	2.7e-06	541.13	541.1		282.8	938.473	938.476	-3.16	0	1874.93	1874.94	-0.0059	-2.77	20.19		peptide (MS2)	2	1	11269	2	1	97100000	1	11066	25700000	19.29
264.1.3	1150	IRE1_LKR_WT	ISMPNAHGKIKAMISDF	3280000000	3280000000		191	1	322	Chymotryptic	19.29	0	229	245	L.ISmPNAHGKIKAMISDF.G	2	M3(Oxidation/15.9949)	M	231	Oxidation/15.9949	9	3	7.5e-08	1.4e-06	462.38	462.4		322.6	938.476	938.476	0.1	0	1874.94	1874.94	0.0002	-2.77	20.47		peptide (MS2)	2	1	11613	2	1	97100000	1	11358	53000000	19.29
264.1.4	1204	IRE1_LKR_WT	ISMPNAHGKIKAMISDF	3280000000	3280000000		191	1	322	Chymotryptic	19.29	0	229	245	L.ISmPNAHGKIKAMISDF.G	2	M3(Oxidation/15.9949)	M	231	Oxidation/15.9949	9	3	3.8e-08	7.4e-07	554.11	554.1		347.8	938.475	938.476	-1.07	0	1874.94	1874.94	-0.002	-2.77	21.08		peptide (MS2)	2	1	12280	2	1	97100000	1	11956	27000000	19.29
264.1.5	1214	IRE1_LKR_WT	ISMPNAHGKIKAMISDF	3280000000	3280000000		191	1	322	Chymotryptic	19.29	0	229	245	L.ISmPNAHGKIKAMISDF.G	2	M3(Oxidation/15.9949)	M	231	Oxidation/15.9949	9	3	5.1e-07	9.8e-06	543.94	543.9		288.3	938.471	938.476	-5.37	0	1874.93	1874.94	-0.0101	-2.77	21.21		peptide (MS2)	2	1	12446	2	1	97100000	1	12101	13000000	19.29
265	1157; 898; 1128; 1202; 1218	IRE1_LKR_WT	ISMPNAHGKIKAMISDF	11200000000	11200000000	191	191	1	323	Chymotryptic	19.18	0	229	245	L.ISmPNAHGKIKAMISDF.G	3	M3(Oxidation/15.9949)	M	231	Oxidation/15.9949	9	3	1.08e-8 - 1.93e-3	2.09e-7 - 3.63e-2	108.68 - 574.55	108.7 - 563.5		108.7 - 362.0	625.9821 - 625.9865	625.987	-1.80; -0.23; -0.53; -1.50; -7.36	0	1874.9244 - 1874.9378	1874.94	-0.0034; -0.0004; -0.0010; -0.0028; -0.0138	-2.88	20.6000; 16.8900; 20.1800; 21.0500; 21.2400		peptide (many samples)	2	1	--	2	1	286000000	1	11492; 8023; 11061; 11932; 12134	1.557e+8; 2.342e+7; 1.051e+8; 1.133e+8; 5.050e+7	19.18
265.1	1157; 898; 1128; 1202; 1218	IRE1_LKR_WT	ISMPNAHGKIKAMISDF	11200000000	11200000000	191	191	1	323	Chymotryptic	19.18	0	229	245	L.ISmPNAHGKIKAMISDF.G	3	M3(Oxidation/15.9949)	M	231	Oxidation/15.9949	9	3	1.08e-8 - 1.93e-3	2.09e-7 - 3.63e-2	108.68 - 574.55	108.7 - 563.5		108.7 - 362.0	625.9821 - 625.9865	625.987	-1.80; -0.23; -0.53; -1.50; -7.36	0	1874.9244 - 1874.9378	1874.94	-0.0034; -0.0004; -0.0010; -0.0028; -0.0138	-2.88	20.6000; 16.8900; 20.1800; 21.0500; 21.2400		peptide (per sample)	2	1	--	2	1	286000000	1	11492; 8023; 11061; 11932; 12134	1.557e+8; 2.342e+7; 1.051e+8; 1.133e+8; 5.050e+7	19.18
265.1.1	1157	IRE1_LKR_WT	ISMPNAHGKIKAMISDF	11200000000	11200000000	191	191	1	323	Chymotryptic	19.18	0	229	245	L.ISmPNAHGKIKAMISDF.G	3	M3(Oxidation/15.9949)	M	231	Oxidation/15.9949	9	3	2.6e-07	5e-06	391.25	391.2		283.1	625.986	625.987	-1.8	0	1874.93	1874.94	-0.0034	-2.88	20.6		peptide (MS2)	2	1	11751	2	1	286000000	1	11492	156000000	19.18
265.1.2	898	IRE1_LKR_WT	ISMPNAHGKIKAMISDF	11200000000	11200000000		191	1	323	Chymotryptic	19.18	0	229	245	L.ISmPNAHGKIKAMISDF.G	3	M3(Oxidation/15.9949)	M	231	Oxidation/15.9949	9	3	0.0019	0.036	108.68	108.7		108.7	625.986	625.987	-0.23	0	1874.94	1874.94	-0.0004	-2.88	16.89		peptide (MS2)	2	1	7765	2	1	286000000	1	8023	23400000	19.18
265.1.3	1128	IRE1_LKR_WT	ISMPNAHGKIKAMISDF	11200000000	11200000000		191	1	323	Chymotryptic	19.18	0	229	245	L.ISmPNAHGKIKAMISDF.G	3	M3(Oxidation/15.9949)	M	231	Oxidation/15.9949	9	3	1.4e-08	2.7e-07	538.76	538.8		193.7	625.986	625.987	-0.53	0	1874.94	1874.94	-0.001	-2.88	20.18		peptide (MS2)	2	1	11259	2	1	286000000	1	11061	105000000	19.18
265.1.4	1202	IRE1_LKR_WT	ISMPNAHGKIKAMISDF	11200000000	11200000000		191	1	323	Chymotryptic	19.18	0	229	245	L.ISmPNAHGKIKAMISDF.G	3	M3(Oxidation/15.9949)	M	231	Oxidation/15.9949	9	3	1.1e-08	2.1e-07	574.55	563.5		362	625.986	625.987	-1.5	0	1874.94	1874.94	-0.0028	-2.88	21.05		peptide (MS2)	2	1	12247	2	1	286000000	1	11932	113000000	19.18
265.1.5	1218	IRE1_LKR_WT	ISMPNAHGKIKAMISDF	11200000000	11200000000		191	1	323	Chymotryptic	19.18	0	229	245	L.ISmPNAHGKIKAMISDF.G	3	M3(Oxidation/15.9949)	M	231	Oxidation/15.9949	9	3	8.4e-07	1.6e-05	533.78	533.8		256.5	625.982	625.987	-7.36	0	1874.92	1874.94	-0.0138	-2.88	21.24		peptide (MS2)	2	1	12488	2	1	286000000	1	12134	50500000	19.18
266	1153; 1138; 1189	IRE1_LKR_WT	ISMPNAHGKIKAMISDF	4490000000	4490000000	191	191	1	324	Chymotryptic	19.18	0	229	245	L.ISmPNAHGKIKAMISDF.G	4	M3(Oxidation/15.9949)	M	231	Oxidation/15.9949	9	3	3.07e-4 - 1.92e-3	5.88e-3 - 3.62e-2	113.67 - 235.07	113.7 - 235.1		15.3 - 94.4	469.7410 - 469.7417	469.742	-1.67; -0.37; -0.63	0	1874.9351 - 1874.9375	1874.94	-0.0031; -0.0007; -0.0012	-2.88	20.5000; 20.2700; 20.9200		peptide (many samples)	2	1	--	2	1	130000000	1	11402; 11150; 11796	1.015e+8; 1.763e+8; 4.680e+7	19.18
266.1	1153; 1138; 1189	IRE1_LKR_WT	ISMPNAHGKIKAMISDF	4490000000	4490000000	191	191	1	324	Chymotryptic	19.18	0	229	245	L.ISmPNAHGKIKAMISDF.G	4	M3(Oxidation/15.9949)	M	231	Oxidation/15.9949	9	3	3.07e-4 - 1.92e-3	5.88e-3 - 3.62e-2	113.67 - 235.07	113.7 - 235.1		15.3 - 94.4	469.7410 - 469.7417	469.742	-1.67; -0.37; -0.63	0	1874.9351 - 1874.9375	1874.94	-0.0031; -0.0007; -0.0012	-2.88	20.5000; 20.2700; 20.9200		peptide (per sample)	2	1	--	2	1	130000000	1	11402; 11150; 11796	1.015e+8; 1.763e+8; 4.680e+7	19.18
266.1.1	1153	IRE1_LKR_WT	ISMPNAHGKIKAMISDF	4490000000	4490000000	191	191	1	324	Chymotryptic	19.18	0	229	245	L.ISmPNAHGKIKAMISDF.G	4	M3(Oxidation/15.9949)	M	231	Oxidation/15.9949	9	3	0.0019	0.036	113.67	113.7		15.3	469.741	469.742	-1.67	0	1874.94	1874.94	-0.0031	-2.88	20.5		peptide (MS2)	2	1	11661	2	1	130000000	1	11402	102000000	19.18
266.1.2	1138	IRE1_LKR_WT	ISMPNAHGKIKAMISDF	4490000000	4490000000		191	1	324	Chymotryptic	19.18	0	229	245	L.ISmPNAHGKIKAMISDF.G	4	M3(Oxidation/15.9949)	M	231	Oxidation/15.9949	9	3	0.00031	0.0059	235.07	235.1		94.4	469.742	469.742	-0.37	0	1874.94	1874.94	-0.0007	-2.88	20.27		peptide (MS2)	2	1	11365	2	1	130000000	1	11150	176000000	19.18
266.1.3	1189	IRE1_LKR_WT	ISMPNAHGKIKAMISDF	4490000000	4490000000		191	1	324	Chymotryptic	19.18	0	229	245	L.ISmPNAHGKIKAMISDF.G	4	M3(Oxidation/15.9949)	M	231	Oxidation/15.9949	9	3	0.0017	0.032	148.76	148.8		73.9	469.741	469.742	-0.63	0	1874.94	1874.94	-0.0012	-2.88	20.92		peptide (MS2)	2	1	12071	2	1	130000000	1	11796	46800000	19.18
267	842	IRE1_LKR_WT	ISMPNAHGKIKAMISDF	2330000000	2330000000	188	188	1	316	Chymotryptic	16.2	0	229	245	L.ISmPNAHGKIKAmISDF.G	2	M3(Oxidation/15.9949); M13(Oxidation/15.9949)	M,M	231241	Oxidation/15.9949; Oxidation/15.9949	9,9	3,13	1.7e-07	3.3e-06	464.02	464		464	946.474	946.474	0.4	0	1890.93	1890.93	0.0008	-5.86	16.13		peptide (many samples)	2	1	6952	2	1	219000000	1	7317	89300000	16.2
268	975; 840; 875; 1129	IRE1_LKR_WT	ISMPNAHGKIKAMISDF	12500000000	12500000000	188	188	1	317	Chymotryptic	16.3	0	229	245	L.ISmPNAHGKIKAmISDF.G	3	M3(Oxidation/15.9949); M13(Oxidation/15.9949)	M,M	231241	Oxidation/15.9949; Oxidation/15.9949	9,9	3,13	1.25e-7 - 1.52e-2	2.41e-6 - 1.89e-1	88.84 - 483.93	88.8 - 483.9		88.8 - 483.9	631.3186 - 631.3203	631.318	2.66; 0.49; 3.20; 1.55	0	1890.9341 - 1890.9392	1890.93	0.0050; 0.0009; 0.0060; 0.0029	-5.76	18.3000; 16.1200; 16.5500; 20.1900		peptide (many samples)	2	1	--	2	1	615000000	1	9292; 7315; 7701; 11065	9.949e+6; 4.875e+8; 1.256e+7; 2.410e+7	16.3
268.1	975; 840; 875; 1129	IRE1_LKR_WT	ISMPNAHGKIKAMISDF	12500000000	12500000000	188	188	1	317	Chymotryptic	16.3	0	229	245	L.ISmPNAHGKIKAmISDF.G	3	M3(Oxidation/15.9949); M13(Oxidation/15.9949)	M,M	231241	Oxidation/15.9949; Oxidation/15.9949	9,9	3,13	1.25e-7 - 1.52e-2	2.41e-6 - 1.89e-1	88.84 - 483.93	88.8 - 483.9		88.8 - 483.9	631.3186 - 631.3203	631.318	2.66; 0.49; 3.20; 1.55	0	1890.9341 - 1890.9392	1890.93	0.0050; 0.0009; 0.0060; 0.0029	-5.76	18.3000; 16.1200; 16.5500; 20.1900		peptide (per sample)	2	1	--	2	1	615000000	1	9292; 7315; 7701; 11065	9.949e+6; 4.875e+8; 1.256e+7; 2.410e+7	16.3
268.1.1	975	IRE1_LKR_WT	ISMPNAHGKIKAMISDF	12500000000	12500000000	188	188	1	317	Chymotryptic	16.3	0	229	245	L.ISmPNAHGKIKAmISDF.G	3	M3(Oxidation/15.9949); M13(Oxidation/15.9949)	M,M	231241	Oxidation/15.9949; Oxidation/15.9949	9,9	3,13	0.015	0.19	88.84	88.8		88.8	631.32	631.318	2.66	0	1890.94	1890.93	0.005	-5.76	18.3		peptide (MS2)	2	1	9199	2	1	615000000	1	9292	9950000	16.3
268.1.2	840	IRE1_LKR_WT	ISMPNAHGKIKAMISDF	12500000000	12500000000		188	1	317	Chymotryptic	16.3	0	229	245	L.ISmPNAHGKIKAmISDF.G	3	M3(Oxidation/15.9949); M13(Oxidation/15.9949)	M,M	231241	Oxidation/15.9949; Oxidation/15.9949	9,9	3,13	2e-07	3.9e-06	469.58	469.6		469.6	631.319	631.318	0.49	0	1890.93	1890.93	0.0009	-5.76	16.12		peptide (MS2)	2	1	6949	2	1	615000000	1	7315	487000000	16.3
268.1.3	875	IRE1_LKR_WT	ISMPNAHGKIKAMISDF	12500000000	12500000000		188	1	317	Chymotryptic	16.3	0	229	245	L.ISmPNAHGKIKAmISDF.G	3	M3(Oxidation/15.9949); M13(Oxidation/15.9949)	M,M	231241	Oxidation/15.9949; Oxidation/15.9949	9,9	3,13	1.3e-07	2.4e-06	483.93	483.9		483.9	631.32	631.318	3.2	0	1890.94	1890.93	0.006	-5.76	16.55		peptide (MS2)	2	1	7377	2	1	615000000	1	7701	12600000	16.3
268.1.4	1129	IRE1_LKR_WT	ISMPNAHGKIKAMISDF	12500000000	12500000000		188	1	317	Chymotryptic	16.3	0	229	245	L.ISmPNAHGKIKAmISDF.G	3	M3(Oxidation/15.9949); M13(Oxidation/15.9949)	M,M	231241	Oxidation/15.9949; Oxidation/15.9949	9,9	3,13	0.00026	0.005	281.48	162.3		162.3	631.319	631.318	1.55	0	1890.94	1890.93	0.0029	-5.76	20.19		peptide (MS2)	2	1	11268	2	1	615000000	1	11065	24100000	16.3
269	1241	IRE1_LKR_WT	ISMPNAHGKIKAMISDF	384000000	384000000	190	190	0	321	Chymotryptic	20.78	0	229	245	L.ISmPnAHGKIKAMISDF.G	2	M3(Oxidation/15.9949); N5(Deamidated/0.9840)	M,N	231233	Oxidation/15.9949; Deamidated/0.9840	9,11	3,5	1.6e-07	3.1e-06	488.86	488.9		308.1	938.968	938.968	0.16	0	1875.92	1875.92	0.0003	-1.28	21.47		peptide (many samples)	2	1	12765	2	1	20400000	1	12374	6310000	20.78
270	939; 903	IRE1_LKR_WT	ISMPNAHGKIKAMISDF	415000000	415000000	189	189	0	318	Chymotryptic	17.71	0	229	245	L.ISmPnAHGKIKAmISDF.G	2	M3(Oxidation/15.9949); N5(Deamidated/0.9840); M13(Oxidation/15.9949)	M,N,M	231233241	Oxidation/15.9949; Deamidated/0.9840; Oxidation/15.9949	9,11,9	3,5,13	7.50e-8 - 6.60e-7	1.45e-6 - 1.27e-5	373.22 - 459.96	373.2 - 460.0		373.2 - 460.0	946.9621 - 946.9655	946.966	-3.99; -0.38	0	1891.9096 - 1891.9164	1891.92	-0.0076; -0.0007	-4.34	17.6100; 16.9500		peptide (many samples)	2	1	--	2	1	26400000	1	8658; 8083	6.582e+6; 8.197e+6	17.71
270.1	939; 903	IRE1_LKR_WT	ISMPNAHGKIKAMISDF	415000000	415000000	189	189	0	318	Chymotryptic	17.71	0	229	245	L.ISmPnAHGKIKAmISDF.G	2	M3(Oxidation/15.9949); N5(Deamidated/0.9840); M13(Oxidation/15.9949)	M,N,M	231233241	Oxidation/15.9949; Deamidated/0.9840; Oxidation/15.9949	9,11,9	3,5,13	7.50e-8 - 6.60e-7	1.45e-6 - 1.27e-5	373.22 - 459.96	373.2 - 460.0		373.2 - 460.0	946.9621 - 946.9655	946.966	-3.99; -0.38	0	1891.9096 - 1891.9164	1891.92	-0.0076; -0.0007	-4.34	17.6100; 16.9500		peptide (per sample)	2	1	--	2	1	26400000	1	8658; 8083	6.582e+6; 8.197e+6	17.71
270.1.1	939	IRE1_LKR_WT	ISMPNAHGKIKAMISDF	415000000	415000000	189	189	0	318	Chymotryptic	17.71	0	229	245	L.ISmPnAHGKIKAmISDF.G	2	M3(Oxidation/15.9949); N5(Deamidated/0.9840); M13(Oxidation/15.9949)	M,N,M	231233241	Oxidation/15.9949; Deamidated/0.9840; Oxidation/15.9949	9,11,9	3,5,13	6.6e-07	1.3e-05	373.22	373.2		373.2	946.962	946.966	-3.99	0	1891.91	1891.92	-0.0076	-4.34	17.61		peptide (MS2)	2	1	8458	2	1	26400000	1	8658	6580000	17.71
270.1.2	903	IRE1_LKR_WT	ISMPNAHGKIKAMISDF	415000000	415000000		189	0	318	Chymotryptic	17.71	0	229	245	L.ISmPnAHGKIKAmISDF.G	2	M3(Oxidation/15.9949); N5(Deamidated/0.9840); M13(Oxidation/15.9949)	M,N,M	231233241	Oxidation/15.9949; Deamidated/0.9840; Oxidation/15.9949	9,11,9	3,5,13	7.5e-08	1.4e-06	459.96	460		460	946.966	946.966	-0.38	0	1891.92	1891.92	-0.0007	-4.34	16.95		peptide (MS2)	2	1	7836	2	1	26400000	1	8083	8200000	17.71
271	901	IRE1_LKR_WT	ISMPNAHGKIKAMISDF	1620000000	1620000000	189	189	0	319	Chymotryptic	17.71	0	229	245	L.ISmPnAHGKIKAmISDF.G	3	M3(Oxidation/15.9949); N5(Deamidated/0.9840); M13(Oxidation/15.9949)	M,N,M	231233241	Oxidation/15.9949; Deamidated/0.9840; Oxidation/15.9949	9,11,9	3,5,13	2.8e-09	5.3e-08	565.04	565		565	631.646	631.646	0.1	0	1891.92	1891.92	0.0002	-4.35	16.95		peptide (many samples)	2	1	7831	2	1	112000000	1	8079	47200000	17.71
272	941; 904	IRE1_LKR_WT	ISMPNAHGKIKAMISDF	654000000	654000000	189	189	0	320	Chymotryptic	17.72	0	229	245	L.ISmPnAHGKIKAmISDF.G	4	M3(Oxidation/15.9949); N5(Deamidated/0.9840); M13(Oxidation/15.9949)	M,N,M	231233241	Oxidation/15.9949; Deamidated/0.9840; Oxidation/15.9949	9,11,9	3,5,13	1.86e-3 - 7.52e-3	3.50e-2 - 1.07e-1	151.93 - 177.40	151.9 - 173.4		151.9 - 173.4	473.9867 - 473.9874	473.987	1.86; 0.32	0	1891.9178 - 1891.9207	1891.92	0.0035; 0.0006	-4.34	17.6300; 16.9600		peptide (many samples)	2	1	--	2	1	36300000	1	8673; 8091	1.803e+7; 3.512e+7	17.72
272.1	941; 904	IRE1_LKR_WT	ISMPNAHGKIKAMISDF	654000000	654000000	189	189	0	320	Chymotryptic	17.72	0	229	245	L.ISmPnAHGKIKAmISDF.G	4	M3(Oxidation/15.9949); N5(Deamidated/0.9840); M13(Oxidation/15.9949)	M,N,M	231233241	Oxidation/15.9949; Deamidated/0.9840; Oxidation/15.9949	9,11,9	3,5,13	1.86e-3 - 7.52e-3	3.50e-2 - 1.07e-1	151.93 - 177.40	151.9 - 173.4		151.9 - 173.4	473.9867 - 473.9874	473.987	1.86; 0.32	0	1891.9178 - 1891.9207	1891.92	0.0035; 0.0006	-4.34	17.6300; 16.9600		peptide (per sample)	2	1	--	2	1	36300000	1	8673; 8091	1.803e+7; 3.512e+7	17.72
272.1.1	941	IRE1_LKR_WT	ISMPNAHGKIKAMISDF	654000000	654000000	189	189	0	320	Chymotryptic	17.72	0	229	245	L.ISmPnAHGKIKAmISDF.G	4	M3(Oxidation/15.9949); N5(Deamidated/0.9840); M13(Oxidation/15.9949)	M,N,M	231233241	Oxidation/15.9949; Deamidated/0.9840; Oxidation/15.9949	9,11,9	3,5,13	0.0019	0.035	177.4	173.4		173.4	473.987	473.987	1.86	0	1891.92	1891.92	0.0035	-4.34	17.63		peptide (MS2)	2	1	8469	2	1	36300000	1	8673	18000000	17.72
272.1.2	904	IRE1_LKR_WT	ISMPNAHGKIKAMISDF	654000000	654000000		189	0	320	Chymotryptic	17.72	0	229	245	L.ISmPnAHGKIKAmISDF.G	4	M3(Oxidation/15.9949); N5(Deamidated/0.9840); M13(Oxidation/15.9949)	M,N,M	231233241	Oxidation/15.9949; Deamidated/0.9840; Oxidation/15.9949	9,11,9	3,5,13	0.0075	0.11	151.93	151.9		151.9	473.987	473.987	0.32	0	1891.92	1891.92	0.0006	-4.34	16.96		peptide (MS2)	2	1	7845	2	1	36300000	1	8091	35100000	17.72
273	1140	IRE1_LKR_WT	ISMPNAHGKIKAMISDFGL	194000000	194000000	195	195	0	334	Chymotryptic	21.81	1	229	247	L.ISmPnAHGKIKAmISDFGL.C	3	M3(Oxidation/15.9949); N5(Deamidated/0.9840); M13(Oxidation/15.9949)	M,N,M	231233241	Oxidation/15.9949; Deamidated/0.9840; Oxidation/15.9949	9,11,9	3,5,13	0.73	0.98	66.24	66.2		66.2	688.354	688.348	8.8	0	2062.04	2062.02	0.0181		20.28		peptide (many samples)	2	1	11374	2	1	20000000	1	11155	7560000	21.81
274	400	IRE1_LKR_WT	IKAMISDFGLCK	4360000	4360000	182	182	0	306	Tryptic	20.64	1	238	249	K.IKAMISDFGLCK.K	2							2.7e-06	4.9e-05	371.28	371.3		371.3	691.861	691.862	-1.8	0	1381.71	1381.71	-0.0025		20.6		peptide (many samples)	1	1	6450	1	1	575000	1	8344	684000	20.64
275	314	IRE1_LKR_WT	IKAMISDFGLCK	166000000	166000000	181	181	0	304	Tryptic	19.29	1	238	249	K.IKAmISDFGLCK.K	2	M4(Oxidation/15.9949)	M	241	Oxidation/15.9949	4	4	1.4e-07	2.7e-06	595.6	497		497	699.859	699.86	-0.41	0	1397.7	1397.7	-0.0006	-1.35	19.17		peptide (many samples)	1	1	5377	1	1	25300000	1	7306	4040000	19.29
276	327; 313	IRE1_LKR_WT	IKAMISDFGLCK	255000000	255000000	181	181	0	305	Tryptic	19.26	1	238	249	K.IKAmISDFGLCK.K	3	M4(Oxidation/15.9949)	M	241	Oxidation/15.9949	4	4	4.39e-7 - 2.58e-4	8.09e-6 - 4.73e-3	203.61 - 460.39	203.6 - 460.4		203.6 - 460.4	466.9089 - 466.9089	466.909	0.23; 0.10	0	1397.7048 - 1397.7050	1397.7	0.0003; 0.0001		19.4300; 19.1500		peptide (many samples)	1	1	--	1	1	38800000	1	7482; 7291	1.021e+6; 2.220e+6	19.26
276.1	327; 313	IRE1_LKR_WT	IKAMISDFGLCK	255000000	255000000	181	181	0	305	Tryptic	19.26	1	238	249	K.IKAmISDFGLCK.K	3	M4(Oxidation/15.9949)	M	241	Oxidation/15.9949	4	4	4.39e-7 - 2.58e-4	8.09e-6 - 4.73e-3	203.61 - 460.39	203.6 - 460.4		203.6 - 460.4	466.9089 - 466.9089	466.909	0.23; 0.10	0	1397.7048 - 1397.7050	1397.7	0.0003; 0.0001		19.4300; 19.1500		peptide (per sample)	1	1	--	1	1	38800000	1	7482; 7291	1.021e+6; 2.220e+6	19.26
276.1.1	327	IRE1_LKR_WT	IKAMISDFGLCK	255000000	255000000	181	181	0	305	Tryptic	19.26	1	238	249	K.IKAmISDFGLCK.K	3	M4(Oxidation/15.9949)	M	241	Oxidation/15.9949	4	4	0.00026	0.0047	203.61	203.6		203.6	466.909	466.909	0.23	0	1397.7	1397.7	0.0003		19.43		peptide (MS2)	1	1	5544	1	1	38800000	1	7482	1020000	19.26
276.1.2	313	IRE1_LKR_WT	IKAMISDFGLCK	255000000	255000000		181	0	305	Tryptic	19.26	1	238	249	K.IKAmISDFGLCK.K	3	M4(Oxidation/15.9949)	M	241	Oxidation/15.9949	4	4	4.4e-07	8.1e-06	460.39	460.4		460.4	466.909	466.909	0.1	0	1397.7	1397.7	0.0001		19.15		peptide (MS2)	1	1	5362	1	1	38800000	1	7291	2220000	19.26
277	243	IRE1_LKR_WT	IKAMISDFGLCKK	43200000	43200000	183	183	0	307	Tryptic	17.39	2	238	250	K.IKAmISDFGLCKK.L	2	M4(Oxidation/15.9949)	M	241	Oxidation/15.9949	4	4	0.00015	0.0028	285.48	285.5		285.5	763.906	763.907	-0.85	0	1525.8	1525.8	-0.0013		17.29		peptide (many samples)	1	1	4328	1	1	7480000	1	6132	634000	17.39
278	244	IRE1_LKR_WT	IKAMISDFGLCKK	160000000	160000000	183	183	0	308	Tryptic	17.41	2	238	250	K.IKAmISDFGLCKK.L	3	M4(Oxidation/15.9949)	M	241	Oxidation/15.9949	4	4	9.5e-10	1.8e-08	653.03	587.7		587.7	509.605	509.607	-3.42	0	1525.79	1525.8	-0.0052		17.29		peptide (many samples)	1	1	4330	1	1	26900000	1	6134	4900000	17.41
279	247	IRE1_LKR_WT	IKAMISDFGLCKK	65300000	65300000	183	183	0	309	Tryptic	17.41	2	238	250	K.IKAmISDFGLCKK.L	4	M4(Oxidation/15.9949)	M	241	Oxidation/15.9949	4	4	1.4e-07	2.5e-06	569.3	569.3		569.3	382.455	382.457	-6.07	0	1525.79	1525.8	-0.0093		17.32		peptide (many samples)	1	1	4345	1	1	10900000	1	6151	4430000	17.41
280	506; 418; 423; 460; 491; 492; 522	IRE1_LKR_WT	AMISDFGLCK	933000000	933000000	15	15	0	26	Tryptic	21.05	0	240	249	K.AMISDFGLCK.K	2							5.71e-8 - 1.72e-3	1.05e-6 - 3.10e-2	110.67 - 429.84	110.7 - 429.8		110.7 - 429.8	571.2722 - 571.2738	571.273	2.05; -0.84; 1.73; 1.08; -0.63; 1.94	0	1140.5298 - 1140.5331	1140.53	0.0023; -0.0010; 0.0020; 0.0012; -0.0007; 0.0022		22.3600; 20.9600; 21.0600; 21.6500; 22.1200; 22.1300; 22.6800		peptide (many samples)	1	1	--	1	1	318000000	1	9749; 8636; 8714; 9198; 9554; 9560; 9952	1.226e+6; 1.669e+6; 2.111e+8; 3.201e+6; 2.972e+5; 2.811e+5; 5.973e+5	21.05
280.1	506; 418; 423; 460; 491; 492; 522	IRE1_LKR_WT	AMISDFGLCK	933000000	933000000	15	15	0	26	Tryptic	21.05	0	240	249	K.AMISDFGLCK.K	2							5.71e-8 - 1.72e-3	1.05e-6 - 3.10e-2	110.67 - 429.84	110.7 - 429.8		110.7 - 429.8	571.2722 - 571.2738	571.273	2.05; -0.84; 1.73; 1.08; -0.63; 1.94	0	1140.5298 - 1140.5331	1140.53	0.0023; -0.0010; 0.0020; 0.0012; -0.0007; 0.0022		22.3600; 20.9600; 21.0600; 21.6500; 22.1200; 22.1300; 22.6800		peptide (per sample)	1	1	--	1	1	318000000	1	9749; 8636; 8714; 9198; 9554; 9560; 9952	1.226e+6; 1.669e+6; 2.111e+8; 3.201e+6; 2.972e+5; 2.811e+5; 5.973e+5	21.05
280.1.1	506	IRE1_LKR_WT	AMISDFGLCK	933000000	933000000	15	15	0	26	Tryptic	21.05	0	240	249	K.AMISDFGLCK.K	2							0.0017	0.031	110.67	110.7		110.7	571.274	571.273	2.05	0	1140.53	1140.53	0.0023		22.36		peptide (MS2)	1	1	7926	1	1	318000000	1	9749	1230000	21.05
280.1.2	418	IRE1_LKR_WT	AMISDFGLCK	933000000	933000000		15	0	26	Tryptic	21.05	0	240	249	K.AMISDFGLCK.K	2							6.7e-06	0.00012	361.13	361.1		361.1	571.272	571.273	-0.84	0	1140.53	1140.53	-0.001		20.96		peptide (MS2)	1	1	6771	1	1	318000000	1	8636	1670000	21.05
280.1.3	423	IRE1_LKR_WT	AMISDFGLCK	933000000	933000000		15	0	26	Tryptic	21.05	0	240	249	K.AMISDFGLCK.K	2							5.7e-08	1.1e-06	429.84	429.8		429.8	571.274	571.273	1.73	0	1140.53	1140.53	0.002		21.06		peptide (MS2)	1	1	6855	1	1	318000000	1	8714	211000000	21.05
280.1.4	460	IRE1_LKR_WT	AMISDFGLCK	933000000	933000000		15	0	26	Tryptic	21.05	0	240	249	K.AMISDFGLCK.K	2							0.0001	0.0019	265.85	265.8		265.8	571.274	571.273	1.73	0	1140.53	1140.53	0.002		21.65		peptide (MS2)	1	1	7347	1	1	318000000	1	9198	3200000	21.05
280.1.5	491	IRE1_LKR_WT	AMISDFGLCK	933000000	933000000		15	0	26	Tryptic	21.05	0	240	249	K.AMISDFGLCK.K	2							0.00042	0.0077	147.3	147.3		147.3	571.273	571.273	1.08	0	1140.53	1140.53	0.0012		22.12		peptide (MS2)	1	1	7720	1	1	318000000	1	9554	297000	21.05
280.1.6	492	IRE1_LKR_WT	AMISDFGLCK	933000000	933000000		15	0	26	Tryptic	21.05	0	240	249	K.AMISDFGLCK.K	2							0.00092	0.017	115.48	115.5		115.5	571.272	571.273	-0.63	0	1140.53	1140.53	-0.0007		22.13		peptide (MS2)	1	1	7725	1	1	318000000	1	9560	281000	21.05
280.1.7	522	IRE1_LKR_WT	AMISDFGLCK	933000000	933000000		15	0	26	Tryptic	21.05	0	240	249	K.AMISDFGLCK.K	2							0.00022	0.004	162.36	162.4		162.4	571.274	571.273	1.94	0	1140.53	1140.53	0.0022		22.68		peptide (MS2)	1	1	8118	1	1	318000000	1	9952	597000	21.05
281	360; 336; 384	IRE1_LKR_WT	AMISDFGLCK	1990000000	1990000000	14	14	0	25	Tryptic	19.79	0	240	249	K.AmISDFGLCK.K	2	M2(Oxidation/15.9949)	M	241	Oxidation/15.9949	4	2	5.89e-7 - 1.99e-4	1.09e-5 - 3.65e-3	198.46 - 405.90	198.5 - 362.2		198.5 - 362.2	579.2699 - 579.2718	579.27	-0.34; 0.29; 2.93	0	1156.5252 - 1156.5290	1156.53	-0.0004; 0.0003; 0.0034	-1.26	19.9500; 19.5300; 20.3700		peptide (many samples)	1	1	--	1	1	339000000	1	7817; 7538; 8147	4.258e+6; 1.287e+6; 2.613e+6	19.79
281.1	360; 336; 384	IRE1_LKR_WT	AMISDFGLCK	1990000000	1990000000	14	14	0	25	Tryptic	19.79	0	240	249	K.AmISDFGLCK.K	2	M2(Oxidation/15.9949)	M	241	Oxidation/15.9949	4	2	5.89e-7 - 1.99e-4	1.09e-5 - 3.65e-3	198.46 - 405.90	198.5 - 362.2		198.5 - 362.2	579.2699 - 579.2718	579.27	-0.34; 0.29; 2.93	0	1156.5252 - 1156.5290	1156.53	-0.0004; 0.0003; 0.0034	-1.26	19.9500; 19.5300; 20.3700		peptide (per sample)	1	1	--	1	1	339000000	1	7817; 7538; 8147	4.258e+6; 1.287e+6; 2.613e+6	19.79
281.1.1	360	IRE1_LKR_WT	AMISDFGLCK	1990000000	1990000000	14	14	0	25	Tryptic	19.79	0	240	249	K.AmISDFGLCK.K	2	M2(Oxidation/15.9949)	M	241	Oxidation/15.9949	4	2	5.9e-07	1.1e-05	405.9	362.2		362.2	579.27	579.27	-0.34	0	1156.53	1156.53	-0.0004	-1.26	19.95		peptide (MS2)	1	1	5846	1	1	339000000	1	7817	4260000	19.79
281.1.2	336	IRE1_LKR_WT	AMISDFGLCK	1990000000	1990000000		14	0	25	Tryptic	19.79	0	240	249	K.AmISDFGLCK.K	2	M2(Oxidation/15.9949)	M	241	Oxidation/15.9949	4	2	0.0002	0.0037	198.46	198.5		198.5	579.27	579.27	0.29	0	1156.53	1156.53	0.0003	-1.26	19.53		peptide (MS2)	1	1	5590	1	1	339000000	1	7538	1290000	19.79
281.1.3	384	IRE1_LKR_WT	AMISDFGLCK	1990000000	1990000000		14	0	25	Tryptic	19.79	0	240	249	K.AmISDFGLCK.K	2	M2(Oxidation/15.9949)	M	241	Oxidation/15.9949	4	2	8.3e-06	0.00015	278.46	278.5		278.5	579.272	579.27	2.93	0	1156.53	1156.53	0.0034	-1.26	20.37		peptide (MS2)	1	1	6207	1	1	339000000	1	8147	2610000	19.79
282	317	IRE1_LKR_WT	AMISDFGLCKK	297000000	297000000	17	17	0	29	Tryptic	19.31	1	240	250	K.AMISDFGLCKK.L	2							4.5e-06	8.2e-05	483.5	429.7		429.7	635.318	635.32	-2.96	0	1268.62	1268.63	-0.0038		19.2		peptide (many samples)	1	1	5393	1	1	48700000	1	7322	1720000	19.31
283	316; 338	IRE1_LKR_WT	AMISDFGLCKK	437000000	437000000	17	17	0	30	Tryptic	19.32	1	240	250	K.AMISDFGLCKK.L	3							2.57e-7 - 3.42e-7	4.74e-6 - 6.30e-6	444.57 - 485.78	444.6 - 485.8		444.6 - 485.8	423.8823 - 423.8830	423.882	-0.57; 1.09	0	1268.6250 - 1268.6271	1268.63	-0.0007; 0.0014		19.2000; 19.6200		peptide (many samples)	1	1	--	1	1	72600000	1	7321; 7593	3.053e+6; 7.813e+5	19.32
283.1	316; 338	IRE1_LKR_WT	AMISDFGLCKK	437000000	437000000	17	17	0	30	Tryptic	19.32	1	240	250	K.AMISDFGLCKK.L	3							2.57e-7 - 3.42e-7	4.74e-6 - 6.30e-6	444.57 - 485.78	444.6 - 485.8		444.6 - 485.8	423.8823 - 423.8830	423.882	-0.57; 1.09	0	1268.6250 - 1268.6271	1268.63	-0.0007; 0.0014		19.2000; 19.6200		peptide (per sample)	1	1	--	1	1	72600000	1	7321; 7593	3.053e+6; 7.813e+5	19.32
283.1.1	316	IRE1_LKR_WT	AMISDFGLCKK	437000000	437000000	17	17	0	30	Tryptic	19.32	1	240	250	K.AMISDFGLCKK.L	3							2.6e-07	4.7e-06	444.57	444.6		444.6	423.882	423.882	-0.57	0	1268.62	1268.63	-0.0007		19.2		peptide (MS2)	1	1	5392	1	1	72600000	1	7321	3050000	19.32
283.1.2	338	IRE1_LKR_WT	AMISDFGLCKK	437000000	437000000		17	0	30	Tryptic	19.32	1	240	250	K.AMISDFGLCKK.L	3							3.4e-07	6.3e-06	485.78	485.8		485.8	423.883	423.882	1.09	0	1268.63	1268.63	0.0014		19.62		peptide (MS2)	1	1	5639	1	1	72600000	1	7593	781000	19.32
284	276; 242; 259; 293; 301	IRE1_LKR_WT	AMISDFGLCKK	563000000	563000000	16	16	0	27	Tryptic	17.43	1	240	250	K.AmISDFGLCKK.L	2	M2(Oxidation/15.9949)	M	241	Oxidation/15.9949	4	2	1.99e-6 - 2.37e-3	3.67e-5 - 4.23e-2	77.89 - 547.24	77.9 - 411.1		77.9 - 411.1	643.3169 - 643.3206	643.318	4.74; -0.20; -1.06; 0.65; 3.50	0	1284.6192 - 1284.6267	1284.62	0.0061; -0.0003; -0.0014; 0.0008; 0.0045	-1.88	18.2500; 17.2800; 17.7400; 18.7700; 18.9100		peptide (many samples)	1	1	--	1	1	78600000	1	6696; 6131; 6403; 7037; 7127	1.227e+6; 3.575e+6; 9.282e+5; 2.662e+5; 5.299e+5	17.43
284.1	276; 242; 259; 293; 301	IRE1_LKR_WT	AMISDFGLCKK	563000000	563000000	16	16	0	27	Tryptic	17.43	1	240	250	K.AmISDFGLCKK.L	2	M2(Oxidation/15.9949)	M	241	Oxidation/15.9949	4	2	1.99e-6 - 2.37e-3	3.67e-5 - 4.23e-2	77.89 - 547.24	77.9 - 411.1		77.9 - 411.1	643.3169 - 643.3206	643.318	4.74; -0.20; -1.06; 0.65; 3.50	0	1284.6192 - 1284.6267	1284.62	0.0061; -0.0003; -0.0014; 0.0008; 0.0045	-1.88	18.2500; 17.2800; 17.7400; 18.7700; 18.9100		peptide (per sample)	1	1	--	1	1	78600000	1	6696; 6131; 6403; 7037; 7127	1.227e+6; 3.575e+6; 9.282e+5; 2.662e+5; 5.299e+5	17.43
284.1.1	276	IRE1_LKR_WT	AMISDFGLCKK	563000000	563000000	16	16	0	27	Tryptic	17.43	1	240	250	K.AmISDFGLCKK.L	2	M2(Oxidation/15.9949)	M	241	Oxidation/15.9949	4	2	8.5e-05	0.0016	289.66	289.7		289.7	643.321	643.318	4.74	0	1284.63	1284.62	0.0061	-1.88	18.25		peptide (MS2)	1	1	4795	1	1	78600000	1	6696	1230000	17.43
284.1.2	242	IRE1_LKR_WT	AMISDFGLCKK	563000000	563000000		16	0	27	Tryptic	17.43	1	240	250	K.AmISDFGLCKK.L	2	M2(Oxidation/15.9949)	M	241	Oxidation/15.9949	4	2	1e-05	0.00018	547.24	355.4		355.4	643.317	643.318	-0.2	0	1284.62	1284.62	-0.0003	-1.88	17.28		peptide (MS2)	1	1	4326	1	1	78600000	1	6131	3580000	17.43
284.1.3	259	IRE1_LKR_WT	AMISDFGLCKK	563000000	563000000		16	0	27	Tryptic	17.43	1	240	250	K.AmISDFGLCKK.L	2	M2(Oxidation/15.9949)	M	241	Oxidation/15.9949	4	2	2e-06	3.7e-05	411.14	411.1		411.1	643.317	643.318	-1.06	0	1284.62	1284.62	-0.0014	-1.88	17.74		peptide (MS2)	1	1	4545	1	1	78600000	1	6403	928000	17.43
284.1.4	293	IRE1_LKR_WT	AMISDFGLCKK	563000000	563000000		16	0	27	Tryptic	17.43	1	240	250	K.AmISDFGLCKK.L	2	M2(Oxidation/15.9949)	M	241	Oxidation/15.9949	4	2	0.0023	0.04	77.89	77.9		77.9	643.318	643.318	0.65	0	1284.62	1284.62	0.0008	-1.88	18.77		peptide (MS2)	1	1	5107	1	1	78600000	1	7037	266000	17.43
284.1.5	301	IRE1_LKR_WT	AMISDFGLCKK	563000000	563000000		16	0	27	Tryptic	17.43	1	240	250	K.AmISDFGLCKK.L	2	M2(Oxidation/15.9949)	M	241	Oxidation/15.9949	4	2	0.0024	0.042	102.74	102.7		102.7	643.32	643.318	3.5	0	1284.63	1284.62	0.0045	-1.88	18.91		peptide (MS2)	1	1	5188	1	1	78600000	1	7127	530000	17.43
285	246	IRE1_LKR_WT	AMISDFGLCKK	845000000	845000000	16	16	0	28	Tryptic	17.41	1	240	250	K.AmISDFGLCKK.L	3	M2(Oxidation/15.9949)	M	241	Oxidation/15.9949	4	2	3.4e-08	6.3e-07	559.33	454.2		454.2	429.215	429.214	1.57	0	1284.62	1284.62	0.002	-1.91	17.31		peptide (many samples)	1	1	4343	1	1	118000000	1	6148	23500000	17.41
286	633	IRE1_LKR_WT	GLCKKL	501000000	501000000	113	113	0	197	Chymotryptic	11.02	1	246	251	F.GLCKKL.A	2							3.3e-06	6.4e-05	423.35	423.3		423.3	359.718	359.718	-0.2	0	717.421	717.421	-0.0001		10.97		peptide (many samples)	2	1	1890	2	1	89000000	1	2897	28900000	11.02
287	747	IRE1_LKR_WT	GLCKKLAVGRHSF	17700000	17700000	114	114	0	198	Chymotryptic	14.66	2	246	258	F.GLCKKLAVGRHsF.S	2	S12(Phospho/79.9663)	S	257	Phospho/79.9663	10	12	9.4e-11	1.8e-09	649.27	649.3		649.3	776.894	776.894	-1.24	0	1551.77	1551.77	-0.0019		14.65		peptide (many samples)	2	1	5381	2	1	3700000	1	5982	9960000	14.66
288	744	IRE1_LKR_WT	GLCKKLAVGRHSF	236000000	236000000	114	114	0	199	Chymotryptic	14.66	2	246	258	F.GLCKKLAVGRHsF.S	3	S12(Phospho/79.9663)	S	257	Phospho/79.9663	10	12	3e-16	5.5e-15	927.49	927.5		927.5	518.265	518.265	-0.23	0	1551.77	1551.77	-0.0003		14.61		peptide (many samples)	2	1	5330	2	1	45900000	1	5946	33700000	14.66
289	751	IRE1_LKR_WT	GLCKKLAVGRHSF	64700000	64700000	114	114	0	200	Chymotryptic	14.64	2	246	258	F.GLCKKLAVGRHsF.S	4	S12(Phospho/79.9663)	S	257	Phospho/79.9663	10	12	4.1e-09	7.9e-08	579.99	491.1		491.1	388.951	388.951	-0.55	0	1551.77	1551.77	-0.0009		14.68		peptide (many samples)	2	1	5421	2	1	11800000	1	6012	29400000	14.64
290	30	IRE1_LKR_WT	KLAVGR	323000000	323000000	204	204	0	348	Tryptic	11.05	1	250	255	K.KLAVGR.H	2							0.0018	0.033	242.68	185.4		185.4	322.216	322.216	-0.63	0	642.417	642.418	-0.0004		10.95		peptide (many samples)	1	1	823	1	1	65700000	1	2257	1380000	11.05
291	96	IRE1_LKR_WT	KLAVGRHSFSR	27900000	27900000	205	205	0	349	Tryptic	12.91	2	250	260	K.KLAVGRHsFSR.R	2	S8(Phospho/79.9663)	S	257	Phospho/79.9663	5	8	1.9e-06	3.4e-05	504.65	398.3		26.5	669.346	669.346	0.18	0	1336.68	1336.68	0.0002		12.84		peptide (many samples)	1	1	1923	1	1	5890000	1	3439	3390000	12.91
292	97	IRE1_LKR_WT	KLAVGRHSFSR	9550000	9550000	205	205	0	350	Tryptic	12.91	2	250	260	K.KLAVGRHsFSR.R	4	S8(Phospho/79.9663)	S	257	Phospho/79.9663	5	8	0.00011	0.002	258.45	258.5		55.5	335.176	335.176	-0.57	0	1336.68	1336.68	-0.0008		12.86		peptide (many samples)	1	1	1930	1	1	1910000	1	3451	2040000	12.91
293	155; 134	IRE1_LKR_WT	LAVGRHSFSR	188000000	188000000	209	209	0	355	Tryptic	13.85	1	251	260	K.LAVGRHsFSR.R	2	S7(Phospho/79.9663)	S	257	Phospho/79.9663	5	7	1.21e-4 - 1.46e-3	2.23e-3 - 2.65e-2	196.22 - 264.26	196.2 - 264.3		5.6 - 27.4	605.2981 - 605.2988	605.298	1.30; 0.08	0	1208.5816 - 1208.5831	1208.58	0.0016; 0.0001		14.2800; 13.7500		peptide (many samples)	1	1	--	1	1	31300000	1	4339; 4040	9.104e+5; 1.957e+6	13.85
293.1	155; 134	IRE1_LKR_WT	LAVGRHSFSR	188000000	188000000	209	209	0	355	Tryptic	13.85	1	251	260	K.LAVGRHsFSR.R	2	S7(Phospho/79.9663)	S	257	Phospho/79.9663	5	7	1.21e-4 - 1.46e-3	2.23e-3 - 2.65e-2	196.22 - 264.26	196.2 - 264.3		5.6 - 27.4	605.2981 - 605.2988	605.298	1.30; 0.08	0	1208.5816 - 1208.5831	1208.58	0.0016; 0.0001		14.2800; 13.7500		peptide (per sample)	1	1	--	1	1	31300000	1	4339; 4040	9.104e+5; 1.957e+6	13.85
293.1.1	155	IRE1_LKR_WT	LAVGRHSFSR	188000000	188000000	209	209	0	355	Tryptic	13.85	1	251	260	K.LAVGRHsFSR.R	2	S7(Phospho/79.9663)	S	257	Phospho/79.9663	5	7	0.0015	0.026	196.22	196.2		5.6	605.299	605.298	1.3	0	1208.58	1208.58	0.0016		14.28		peptide (MS2)	1	1	2755	1	1	31300000	1	4339	910000	13.85
293.1.2	134	IRE1_LKR_WT	LAVGRHSFSR	188000000	188000000		209	0	355	Tryptic	13.85	1	251	260	K.LAVGRHsFSR.R	2	S7(Phospho/79.9663)	S	257	Phospho/79.9663	5	7	0.00012	0.0022	264.26	264.3		27.4	605.298	605.298	0.08	0	1208.58	1208.58	0.0001		13.75		peptide (MS2)	1	1	2488	1	1	31300000	1	4040	1960000	13.85
294	142	IRE1_LKR_WT	LAVGRHSFSR	352000000	352000000	209	209	0	356	Tryptic	13.86	1	251	260	K.LAVGRHsFSR.R	3	S7(Phospho/79.9663)	S	257	Phospho/79.9663	5	7	3.1e-07	5.7e-06	391.18	391.2		41.3	403.868	403.868	-0.51	0	1208.58	1208.58	-0.0006		13.97		peptide (many samples)	1	1	2594	1	1	60100000	1	4166	5150000	13.86
295	164; 153	IRE1_LKR_WT	LAVGRHSFSR	227000000	227000000	208	208	0	353	Tryptic	14.56	1	251	260	K.LAVGRHsFsR.R	2	S7(Phospho/79.9663); S9(Phospho/79.9663)	S,S	257259	Phospho/79.9663; Phospho/79.9663	5,5	7,9	1.70e-9 - 1.18e-3	3.13e-8 - 2.14e-2	180.08 - 613.41	180.1 - 613.4		180.1 - 613.4	645.2809 - 645.2815	645.281	-0.41; 0.44	0	1288.5473 - 1288.5484	1288.55	-0.0005; 0.0006		14.5300; 14.1900		peptide (many samples)	1	1	--	1	1	47500000	1	4495; 4297	5.165e+7; 1.127e+6	14.56
295.1	164; 153	IRE1_LKR_WT	LAVGRHSFSR	227000000	227000000	208	208	0	353	Tryptic	14.56	1	251	260	K.LAVGRHsFsR.R	2	S7(Phospho/79.9663); S9(Phospho/79.9663)	S,S	257259	Phospho/79.9663; Phospho/79.9663	5,5	7,9	1.70e-9 - 1.18e-3	3.13e-8 - 2.14e-2	180.08 - 613.41	180.1 - 613.4		180.1 - 613.4	645.2809 - 645.2815	645.281	-0.41; 0.44	0	1288.5473 - 1288.5484	1288.55	-0.0005; 0.0006		14.5300; 14.1900		peptide (per sample)	1	1	--	1	1	47500000	1	4495; 4297	5.165e+7; 1.127e+6	14.56
295.1.1	164	IRE1_LKR_WT	LAVGRHSFSR	227000000	227000000	208	208	0	353	Tryptic	14.56	1	251	260	K.LAVGRHsFsR.R	2	S7(Phospho/79.9663); S9(Phospho/79.9663)	S,S	257259	Phospho/79.9663; Phospho/79.9663	5,5	7,9	1.7e-09	3.1e-08	613.41	613.4		613.4	645.281	645.281	-0.41	0	1288.55	1288.55	-0.0005		14.53		peptide (MS2)	1	1	2900	1	1	47500000	1	4495	51600000	14.56
295.1.2	153	IRE1_LKR_WT	LAVGRHSFSR	227000000	227000000		208	0	353	Tryptic	14.56	1	251	260	K.LAVGRHsFsR.R	2	S7(Phospho/79.9663); S9(Phospho/79.9663)	S,S	257259	Phospho/79.9663; Phospho/79.9663	5,5	7,9	0.0012	0.021	180.08	180.1		180.1	645.282	645.281	0.44	0	1288.55	1288.55	0.0006		14.19		peptide (MS2)	1	1	2722	1	1	47500000	1	4297	1130000	14.56
296	161	IRE1_LKR_WT	LAVGRHSFSR	203000000	203000000	208	208	0	354	Tryptic	14.56	1	251	260	K.LAVGRHsFsR.R	3	S7(Phospho/79.9663); S9(Phospho/79.9663)	S,S	257259	Phospho/79.9663; Phospho/79.9663	5,5	7,9	0.0012	0.022	200.69	200.7		200.7	430.523	430.523	0.05	0	1288.55	1288.55	0.0001		14.5		peptide (many samples)	1	1	2877	1	1	40300000	1	4469	14100000	14.56
297	91	IRE1_LKR_WT	LAVGRHSFSRR	31300000	31300000	212	212	0	360	Tryptic	12.79	2	251	261	K.LAVGRHSFsRR.S	2	S9(Phospho/79.9663)	S	259	Phospho/79.9663	5	9	0.0019	0.033	207.71	207.7		26.4	683.348	683.349	-0.58	0	1364.68	1364.68	-0.0008		12.74		peptide (many samples)	1	1	1866	1	1	6560000	1	3374	5560000	12.79
298	108; 86	IRE1_LKR_WT	LAVGRHSFSRR	73400000	73400000	212	212	0	361	Tryptic	12.81	2	251	261	K.LAVGRHSFsRR.S	3	S9(Phospho/79.9663)	S	259	Phospho/79.9663	5	9	3.00e-6 - 1.88e-3	5.54e-5 - 3.38e-2	176.73 - 367.84	176.7 - 367.8		4.6 - 10.0	455.9014 - 455.9016	455.901	-0.14; 0.33	0	1364.6825 - 1364.6831	1364.68	-0.0002; 0.0005		13.1400; 12.7200		peptide (many samples)	1	1	--	1	1	15200000	1	3639; 3360	2.884e+6; 1.720e+6	12.81
298.1	108; 86	IRE1_LKR_WT	LAVGRHSFSRR	73400000	73400000	212	212	0	361	Tryptic	12.81	2	251	261	K.LAVGRHSFsRR.S	3	S9(Phospho/79.9663)	S	259	Phospho/79.9663	5	9	3.00e-6 - 1.88e-3	5.54e-5 - 3.38e-2	176.73 - 367.84	176.7 - 367.8		4.6 - 10.0	455.9014 - 455.9016	455.901	-0.14; 0.33	0	1364.6825 - 1364.6831	1364.68	-0.0002; 0.0005		13.1400; 12.7200		peptide (per sample)	1	1	--	1	1	15200000	1	3639; 3360	2.884e+6; 1.720e+6	12.81
298.1.1	108	IRE1_LKR_WT	LAVGRHSFSRR	73400000	73400000	212	212	0	361	Tryptic	12.81	2	251	261	K.LAVGRHSFsRR.S	3	S9(Phospho/79.9663)	S	259	Phospho/79.9663	5	9	0.0019	0.034	176.73	176.7		4.6	455.901	455.901	-0.14	0	1364.68	1364.68	-0.0002		13.14		peptide (MS2)	1	1	2111	1	1	15200000	1	3639	2880000	12.81
298.1.2	86	IRE1_LKR_WT	LAVGRHSFSRR	73400000	73400000		212	0	361	Tryptic	12.81	2	251	261	K.LAVGRHSFsRR.S	3	S9(Phospho/79.9663)	S	259	Phospho/79.9663	5	9	3e-06	5.5e-05	367.84	367.8		10	455.902	455.901	0.33	0	1364.68	1364.68	0.0005		12.72		peptide (MS2)	1	1	1854	1	1	15200000	1	3360	1720000	12.81
299	93	IRE1_LKR_WT	LAVGRHSFSRR	29100000	29100000	211	211	0	359	Tryptic	12.8	2	251	261	K.LAVGRHsFSRR.S	4	S7(Phospho/79.9663)	S	257	Phospho/79.9663	5	7	0.00021	0.0039	244.52	244.5		52.5	342.178	342.178	0.12	0	1364.68	1364.68	0.0002		12.76		peptide (many samples)	1	1	1881	1	1	5520000	1	3385	12000000	12.8
300	145; 121; 172	IRE1_LKR_WT	LAVGRHSFSRR	940000000	940000000	210	210	0	357	Tryptic	13.33	2	251	261	K.LAVGRHsFsRR.S	2	S7(Phospho/79.9663); S9(Phospho/79.9663)	S,S	257259	Phospho/79.9663; Phospho/79.9663	5,5	7,9	9.33e-5 - 2.14e-3	1.72e-3 - 3.83e-2	132.87 - 303.39	132.9 - 303.4		132.9 - 303.4	723.3321 - 723.3338	723.332	0.54; 0.45; 2.82	0	1444.6496 - 1444.6530	1444.65	0.0008; 0.0007; 0.0041		14.0300; 13.5800; 14.9300		peptide (many samples)	1	1	--	1	1	172000000	1	4203; 3928; 4749	1.640e+6; 4.600e+6; 6.005e+5	13.33
300.1	145; 121; 172	IRE1_LKR_WT	LAVGRHSFSRR	940000000	940000000	210	210	0	357	Tryptic	13.33	2	251	261	K.LAVGRHsFsRR.S	2	S7(Phospho/79.9663); S9(Phospho/79.9663)	S,S	257259	Phospho/79.9663; Phospho/79.9663	5,5	7,9	9.33e-5 - 2.14e-3	1.72e-3 - 3.83e-2	132.87 - 303.39	132.9 - 303.4		132.9 - 303.4	723.3321 - 723.3338	723.332	0.54; 0.45; 2.82	0	1444.6496 - 1444.6530	1444.65	0.0008; 0.0007; 0.0041		14.0300; 13.5800; 14.9300		peptide (per sample)	1	1	--	1	1	172000000	1	4203; 3928; 4749	1.640e+6; 4.600e+6; 6.005e+5	13.33
300.1.1	145	IRE1_LKR_WT	LAVGRHSFSRR	940000000	940000000	210	210	0	357	Tryptic	13.33	2	251	261	K.LAVGRHsFsRR.S	2	S7(Phospho/79.9663); S9(Phospho/79.9663)	S,S	257259	Phospho/79.9663; Phospho/79.9663	5,5	7,9	0.0012	0.023	188.26	188.3		188.3	723.332	723.332	0.54	0	1444.65	1444.65	0.0008		14.03		peptide (MS2)	1	1	2628	1	1	172000000	1	4203	1640000	13.33
300.1.2	121	IRE1_LKR_WT	LAVGRHSFSRR	940000000	940000000		210	0	357	Tryptic	13.33	2	251	261	K.LAVGRHsFsRR.S	2	S7(Phospho/79.9663); S9(Phospho/79.9663)	S,S	257259	Phospho/79.9663; Phospho/79.9663	5,5	7,9	9.3e-05	0.0017	303.39	303.4		303.4	723.332	723.332	0.45	0	1444.65	1444.65	0.0007		13.58		peptide (MS2)	1	1	2384	1	1	172000000	1	3928	4600000	13.33
300.1.3	172	IRE1_LKR_WT	LAVGRHSFSRR	940000000	940000000		210	0	357	Tryptic	13.33	2	251	261	K.LAVGRHsFsRR.S	2	S7(Phospho/79.9663); S9(Phospho/79.9663)	S,S	257259	Phospho/79.9663; Phospho/79.9663	5,5	7,9	0.0021	0.038	132.87	132.9		132.9	723.334	723.332	2.82	0	1444.65	1444.65	0.0041		14.93		peptide (MS2)	1	1	3148	1	1	172000000	1	4749	601000	13.33
301	202; 114; 136; 154; 177; 185; 213; 218; 233; 272; 287; 306; 358; 380; 437; 525; 538	IRE1_LKR_WT	LAVGRHSFSRR	2980000000	2970000000	210	210	0	358	Tryptic	13.93	2	251	261	K.LAVGRHsFsRR.S	3	S7(Phospho/79.9663); S9(Phospho/79.9663)	S,S	257259	Phospho/79.9663; Phospho/79.9663	5,5	7,9	1.38e-6 - 2.37e-3	2.55e-5 - 4.24e-2	4.76 - 451.52	4.8 - 451.5		4.8 - 451.5	482.5551 - 482.5600	482.557	-3.59; 6.30; -0.61; 0.15; -1.25; -0.93; -0.87; -1.18; -1.37; -2.07; -3.72; -1.06; 1.10; -0.74; 0.40; -0.30	0	1444.6436 - 1444.6581	1444.65	-0.0052; 0.0091; -0.0009; 0.0002; -0.0018; -0.0013; -0.0017; -0.0020; -0.0030; -0.0054; -0.0015; 0.0016; -0.0011; 0.0006; -0.0004		15.9000; 13.3600; 13.7800; 14.2000; 15.0500; 15.4700; 16.3200; 16.4000; 16.9800; 18.1600; 18.5900; 19.0200; 19.9200; 20.3400; 21.2300; 22.7000; 23.1200		peptide (many samples)	1	1	--	1	1	1600000	1	5327; 3788; 4060; 4300; 4826; 5066; 5564; 5609; 5935; 6631; 6931; 7190; 7796; 8121; 8868; 9966; 10212	9.182e+5; 7.234e+8; 3.310e+6; 1.375e+6; 9.332e+5; 1.213e+6; 8.133e+5; 2.543e+6; 8.991e+5; 8.415e+5; 6.189e+5; 6.881e+5; 8.060e+5; 5.179e+5; 5.149e+5; 5.511e+5; 7.617e+5	13.93
301.1	202; 114; 136; 154; 177; 185; 213; 218; 233; 272; 287; 306; 358; 380; 437; 525; 538	IRE1_LKR_WT	LAVGRHSFSRR	2970000000	2970000000	210	210	0	358	Tryptic	13.93	2	251	261	K.LAVGRHsFsRR.S	3	S7(Phospho/79.9663); S9(Phospho/79.9663)	S,S	257259	Phospho/79.9663; Phospho/79.9663	5,5	7,9	1.38e-6 - 2.37e-3	2.55e-5 - 4.24e-2	4.76 - 451.52	4.8 - 451.5		4.8 - 451.5	482.5551 - 482.5600	482.557	-3.59; 6.30; -0.61; 0.15; -1.25; -0.93; -0.87; -1.18; -1.37; -2.07; -3.72; -1.06; 1.10; -0.74; 0.40; -0.30	0	1444.6436 - 1444.6581	1444.65	-0.0052; 0.0091; -0.0009; 0.0002; -0.0018; -0.0013; -0.0017; -0.0020; -0.0030; -0.0054; -0.0015; 0.0016; -0.0011; 0.0006; -0.0004		15.9000; 13.3600; 13.7800; 14.2000; 15.0500; 15.4700; 16.3200; 16.4000; 16.9800; 18.1600; 18.5900; 19.0200; 19.9200; 20.3400; 21.2300; 22.7000; 23.1200		peptide (per sample)	1	1	--	1	1	1600000	1	5327; 3788; 4060; 4300; 4826; 5066; 5564; 5609; 5935; 6631; 6931; 7190; 7796; 8121; 8868; 9966; 10212	9.182e+5; 7.234e+8; 3.310e+6; 1.375e+6; 9.332e+5; 1.213e+6; 8.133e+5; 2.543e+6; 8.991e+5; 8.415e+5; 6.189e+5; 6.881e+5; 8.060e+5; 5.179e+5; 5.149e+5; 5.511e+5; 7.617e+5	13.93
301.1.1	202	IRE1_LKR_WT	LAVGRHSFSRR	2970000000	2970000000	210	210	0	358	Tryptic	13.93	2	251	261	K.LAVGRHsFsRR.S	3	S7(Phospho/79.9663); S9(Phospho/79.9663)	S,S	257259	Phospho/79.9663; Phospho/79.9663	5,5	7,9	0.0015	0.027	203.5	203.5		203.5	482.555	482.557	-3.59	0	1444.64	1444.65	-0.0052		15.9		peptide (MS2)	1	1	3656	1	1	1600000	1	5327	918000	13.93
301.1.2	114	IRE1_LKR_WT	LAVGRHSFSRR	2970000000	2970000000		210	0	358	Tryptic	13.93	2	251	261	K.LAVGRHsFsRR.S	3	S7(Phospho/79.9663); S9(Phospho/79.9663)	S,S	257259	Phospho/79.9663; Phospho/79.9663	5,5	7,9	1.4e-06	2.6e-05	451.52	451.5		451.5	482.56	482.557	6.3	0	1444.66	1444.65	0.0091		13.36		peptide (MS2)	1	1	2250	1	1	1600000	1	3788	723000000	13.93
301.1.3	136	IRE1_LKR_WT	LAVGRHSFSRR	2970000000	2970000000		210	0	358	Tryptic	13.93	2	251	261	K.LAVGRHsFsRR.S	3	S7(Phospho/79.9663); S9(Phospho/79.9663)	S,S	257259	Phospho/79.9663; Phospho/79.9663	5,5	7,9	3.4e-05	0.00063	298.13	298.1		298.1	482.557	482.557	-0.61	0	1444.65	1444.65	-0.0009		13.78		peptide (MS2)	1	1	2507	1	1	1600000	1	4060	3310000	13.93
301.1.4	154	IRE1_LKR_WT	LAVGRHSFSRR	2970000000	2970000000		210	0	358	Tryptic	13.93	2	251	261	K.LAVGRHsFsRR.S	3	S7(Phospho/79.9663); S9(Phospho/79.9663)	S,S	257259	Phospho/79.9663; Phospho/79.9663	5,5	7,9	0.00043	0.0079	212.07	212.1		212.1	482.557	482.557	0.15	0	1444.65	1444.65	0.0002		14.2		peptide (MS2)	1	1	2723	1	1	1600000	1	4300	1370000	13.93
301.1.5	177	IRE1_LKR_WT	LAVGRHSFSRR	2970000000	2970000000		210	0	358	Tryptic	13.93	2	251	261	K.LAVGRHsFsRR.S	3	S7(Phospho/79.9663); S9(Phospho/79.9663)	S,S	257259	Phospho/79.9663; Phospho/79.9663	5,5	7,9	0.00036	0.0067	185.54	185.5		185.5	482.556	482.557	-1.25	0	1444.65	1444.65	-0.0018		15.05		peptide (MS2)	1	1	3231	1	1	1600000	1	4826	933000	13.93
301.1.6	185	IRE1_LKR_WT	LAVGRHSFSRR	2970000000	2970000000		210	0	358	Tryptic	13.93	2	251	261	K.LAVGRHsFsRR.S	3	S7(Phospho/79.9663); S9(Phospho/79.9663)	S,S	257259	Phospho/79.9663; Phospho/79.9663	5,5	7,9	7.7e-05	0.0014	300.23	300.2		300.2	482.557	482.557	0.15	0	1444.65	1444.65	0.0002		15.47		peptide (MS2)	1	1	3442	1	1	1600000	1	5066	1210000	13.93
301.1.7	213	IRE1_LKR_WT	LAVGRHSFSRR	2970000000	2970000000		210	0	358	Tryptic	13.93	2	251	261	K.LAVGRHsFsRR.S	3	S7(Phospho/79.9663); S9(Phospho/79.9663)	S,S	257259	Phospho/79.9663; Phospho/79.9663	5,5	7,9	0.0018	0.033	123.28	123.3		123.3	482.557	482.557	-0.93	0	1444.65	1444.65	-0.0013		16.32		peptide (MS2)	1	1	3852	1	1	1600000	1	5564	813000	13.93
301.1.8	218	IRE1_LKR_WT	LAVGRHSFSRR	2970000000	2970000000		210	0	358	Tryptic	13.93	2	251	261	K.LAVGRHsFsRR.S	3	S7(Phospho/79.9663); S9(Phospho/79.9663)	S,S	257259	Phospho/79.9663; Phospho/79.9663	5,5	7,9	0.00016	0.0029	242.34	242.3		242.3	482.557	482.557	-0.87	0	1444.65	1444.65	-0.0013		16.4		peptide (MS2)	1	1	3897	1	1	1600000	1	5609	2540000	13.93
301.1.9	233	IRE1_LKR_WT	LAVGRHSFSRR	2970000000	2970000000		210	0	358	Tryptic	13.93	2	251	261	K.LAVGRHsFsRR.S	3	S7(Phospho/79.9663); S9(Phospho/79.9663)	S,S	257259	Phospho/79.9663; Phospho/79.9663	5,5	7,9	0.002	0.037	83.59	83.6		83.6	482.556	482.557	-1.18	0	1444.65	1444.65	-0.0017		16.98		peptide (MS2)	1	1	4157	1	1	1600000	1	5935	899000	13.93
301.1.10	272	IRE1_LKR_WT	LAVGRHSFSRR	2970000000	2970000000		210	0	358	Tryptic	13.93	2	251	261	K.LAVGRHsFsRR.S	3	S7(Phospho/79.9663); S9(Phospho/79.9663)	S,S	257259	Phospho/79.9663; Phospho/79.9663	5,5	7,9	0.0011	0.021	177.54	177.5		177.5	482.556	482.557	-1.37	0	1444.65	1444.65	-0.002		18.16		peptide (MS2)	1	1	4730	1	1	1600000	1	6631	841000	13.93
301.1.11	287	IRE1_LKR_WT	LAVGRHSFSRR	2970000000	2970000000		210	0	358	Tryptic	13.93	2	251	261	K.LAVGRHsFsRR.S	3	S7(Phospho/79.9663); S9(Phospho/79.9663)	S,S	257259	Phospho/79.9663; Phospho/79.9663	5,5	7,9	0.0023	0.042	116.07	116.1		116.1	482.556	482.557	-2.07	0	1444.65	1444.65	-0.003		18.59		peptide (MS2)	1	1	5011	1	1	1600000	1	6931	619000	13.93
301.1.12	306	IRE1_LKR_WT	LAVGRHSFSRR	2970000000	2970000000		210	0	358	Tryptic	13.93	2	251	261	K.LAVGRHsFsRR.S	3	S7(Phospho/79.9663); S9(Phospho/79.9663)	S,S	257259	Phospho/79.9663; Phospho/79.9663	5,5	7,9	0.0024	0.042	82	82		82	482.555	482.557	-3.72	0	1444.64	1444.65	-0.0054		19.02		peptide (MS2)	1	1	5253	1	1	1600000	1	7190	688000	13.93
301.1.13	358	IRE1_LKR_WT	LAVGRHSFSRR	2970000000	2970000000		210	0	358	Tryptic	13.93	2	251	261	K.LAVGRHsFsRR.S	3	S7(Phospho/79.9663); S9(Phospho/79.9663)	S,S	257259	Phospho/79.9663; Phospho/79.9663	5,5	7,9	0.0023	0.041	70.31	70.3		70.3	482.556	482.557	-1.06	0	1444.65	1444.65	-0.0015		19.92		peptide (MS2)	1	1	5826	1	1	1600000	1	7796	806000	13.93
301.1.14	380	IRE1_LKR_WT	LAVGRHSFSRR	2970000000	2970000000		210	0	358	Tryptic	13.93	2	251	261	K.LAVGRHsFsRR.S	3	S7(Phospho/79.9663); S9(Phospho/79.9663)	S,S	257259	Phospho/79.9663; Phospho/79.9663	5,5	7,9	0.0024	0.042	4.76	4.8		4.8	482.558	482.557	1.1	0	1444.65	1444.65	0.0016		20.34		peptide (MS2)	1	1	6176	1	1	1600000	1	8121	518000	13.93
301.1.15	437	IRE1_LKR_WT	LAVGRHSFSRR	2970000000	2970000000		210	0	358	Tryptic	13.93	2	251	261	K.LAVGRHsFsRR.S	3	S7(Phospho/79.9663); S9(Phospho/79.9663)	S,S	257259	Phospho/79.9663; Phospho/79.9663	5,5	7,9	0.0024	0.042	37.04	37		37	482.557	482.557	-0.74	0	1444.65	1444.65	-0.0011		21.23		peptide (MS2)	1	1	7039	1	1	1600000	1	8868	515000	13.93
301.1.16	525	IRE1_LKR_WT	LAVGRHSFSRR	2970000000	2970000000		210	0	358	Tryptic	13.93	2	251	261	K.LAVGRHsFsRR.S	3	S7(Phospho/79.9663); S9(Phospho/79.9663)	S,S	257259	Phospho/79.9663; Phospho/79.9663	5,5	7,9	0.0023	0.041	52.94	52.9		52.9	482.557	482.557	0.4	0	1444.65	1444.65	0.0006		22.7		peptide (MS2)	1	1	8135	1	1	1600000	1	9966	551000	13.93
301.1.17	538	IRE1_LKR_WT	LAVGRHSFSRR	2970000000	2970000000		210	0	358	Tryptic	13.93	2	251	261	K.LAVGRHsFsRR.S	3	S7(Phospho/79.9663); S9(Phospho/79.9663)	S,S	257259	Phospho/79.9663; Phospho/79.9663	5,5	7,9	0.0012	0.021	156.11	156.1		156.1	482.557	482.557	-0.3	0	1444.65	1444.65	-0.0004		23.12		peptide (MS2)	1	1	8335	1	1	1600000	1	10212	762000	13.93
302	629	IRE1_LKR_WT	AVGRHSF	50200000	50200000	22	22	0	35	Chymotryptic	10.68	0	252	258	L.AVGRHSF.S	2							1.4e-07	2.7e-06	566.35	566.3		566.3	387.206	387.206	-0.19	0	772.398	772.398	-0.0001		10.64		peptide (many samples)	2	1	1612	2	1	10200000	1	2645	9500000	10.68
303	645	IRE1_LKR_WT	AVGRHSF	186000000	186000000	21	21	0	34	Chymotryptic	11.66	0	252	258	L.AVGRHsF.S	2	S6(Phospho/79.9663)	S	257	Phospho/79.9663	10	6	1.6e-08	3.2e-07	601.83	535.7		535.7	427.19	427.189	0.16	0	852.365	852.364	0.0001	0.99	11.72		peptide (many samples)	2	1	2584	2	1	29200000	1	3519	20300000	11.66
304	811	IRE1_LKR_WT	AVGRHSFSRRSGVPGTEGW	21400000	21400000	23	23	1	36	Chymotryptic	16.02	1	252	270	L.AVGRHSFSRRsGVPGTEGW.I	2	S11(Phospho/79.9663)	S	262	Phospho/79.9663	10	11	0.0008	0.015	125.45	125.4		5.9	1062	1062	-1.94	0	2121.98	2121.99	-0.0041		15.79		peptide (many samples)	2	1	6556	2	1	4570000	1	6998	1830000	16.02
305	923	IRE1_LKR_WT	AVGRHSFSRRSGVPGTEGW	505000000	505000000	25	25	1	39	Chymotryptic	17.17	1	252	270	L.AVGRHSFsRRsGVPGTEGW.I	2	S8(Phospho/79.9663); S11(Phospho/79.9663)	S,S	259262	Phospho/79.9663; Phospho/79.9663	10,10	8,11	6.5e-06	0.00012	318.66	318.7		11.5	1101.98	1101.98	0.11	0	2201.95	2201.95	0.0003		17.2		peptide (many samples)	2	1	8084	2	1	49100000	1	8308	145000000	17.17
306	925; 892	IRE1_LKR_WT	AVGRHSFSRRSGVPGTEGW	465000000	465000000	25	25	1	40	Chymotryptic	17.2	1	252	270	L.AVGRHSFsRRsGVPGTEGW.I	4	S8(Phospho/79.9663); S11(Phospho/79.9663)	S,S	259262	Phospho/79.9663; Phospho/79.9663	10,10	8,11	1.93e-3 - 7.36e-3	3.63e-2 - 1.05e-1	96.36 - 117.25	96.4 - 117.3		3.0 - 6.1	551.4953 - 551.4954	551.495	0.16; 0.05	0	2201.9522 - 2201.9524	2201.95	0.0003; 0.0001		17.2500; 16.8200		peptide (many samples)	2	1	--	2	1	39600000	1	8361; 7945	3.707e+7; 2.981e+7	17.2
306.1	925; 892	IRE1_LKR_WT	AVGRHSFSRRSGVPGTEGW	465000000	465000000	25	25	1	40	Chymotryptic	17.2	1	252	270	L.AVGRHSFsRRsGVPGTEGW.I	4	S8(Phospho/79.9663); S11(Phospho/79.9663)	S,S	259262	Phospho/79.9663; Phospho/79.9663	10,10	8,11	1.93e-3 - 7.36e-3	3.63e-2 - 1.05e-1	96.36 - 117.25	96.4 - 117.3		3.0 - 6.1	551.4953 - 551.4954	551.495	0.16; 0.05	0	2201.9522 - 2201.9524	2201.95	0.0003; 0.0001		17.2500; 16.8200		peptide (per sample)	2	1	--	2	1	39600000	1	8361; 7945	3.707e+7; 2.981e+7	17.2
306.1.1	925	IRE1_LKR_WT	AVGRHSFSRRSGVPGTEGW	465000000	465000000	25	25	1	40	Chymotryptic	17.2	1	252	270	L.AVGRHSFsRRsGVPGTEGW.I	4	S8(Phospho/79.9663); S11(Phospho/79.9663)	S,S	259262	Phospho/79.9663; Phospho/79.9663	10,10	8,11	0.0074	0.1	96.36	96.4		6.1	551.495	551.495	0.16	0	2201.95	2201.95	0.0003		17.25		peptide (MS2)	2	1	8148	2	1	39600000	1	8361	37100000	17.2
306.1.2	892	IRE1_LKR_WT	AVGRHSFSRRSGVPGTEGW	465000000	465000000		25	1	40	Chymotryptic	17.2	1	252	270	L.AVGRHSFsRRsGVPGTEGW.I	4	S8(Phospho/79.9663); S11(Phospho/79.9663)	S,S	259262	Phospho/79.9663; Phospho/79.9663	10,10	8,11	0.0019	0.036	117.25	117.3		3	551.495	551.495	0.05	0	2201.95	2201.95	0.0001		16.82		peptide (MS2)	2	1	7666	2	1	39600000	1	7945	29800000	17.2
307	916; 887	IRE1_LKR_WT	AVGRHSFSRRSGVPGTEGW	505000000	505000000	24	24	1	37	Chymotryptic	17.17	1	252	270	L.AVGRHsFsRRSGVPGTEGW.I	2	S6(Phospho/79.9663); S8(Phospho/79.9663)	S,S	257259	Phospho/79.9663; Phospho/79.9663	10,10	6,8	2.37e-6 - 2.71e-4	4.56e-5 - 5.20e-3	158.47 - 288.98	158.5 - 289.0		3.4 - 17.0	1101.9815 - 1101.9828	1101.98	-0.44; -1.66	0	2201.9484 - 2201.9511	2201.95	-0.0010; -0.0037		17.0400; 16.7700		peptide (many samples)	2	1	--	2	1	49100000	1	8177; 7905	1.854e+7; 6.290e+6	17.17
307.1	916; 887	IRE1_LKR_WT	AVGRHSFSRRSGVPGTEGW	505000000	505000000	24	24	1	37	Chymotryptic	17.17	1	252	270	L.AVGRHsFsRRSGVPGTEGW.I	2	S6(Phospho/79.9663); S8(Phospho/79.9663)	S,S	257259	Phospho/79.9663; Phospho/79.9663	10,10	6,8	2.37e-6 - 2.71e-4	4.56e-5 - 5.20e-3	158.47 - 288.98	158.5 - 289.0		3.4 - 17.0	1101.9815 - 1101.9828	1101.98	-0.44; -1.66	0	2201.9484 - 2201.9511	2201.95	-0.0010; -0.0037		17.0400; 16.7700		peptide (per sample)	2	1	--	2	1	49100000	1	8177; 7905	1.854e+7; 6.290e+6	17.17
307.1.1	916	IRE1_LKR_WT	AVGRHSFSRRSGVPGTEGW	505000000	505000000	24	24	1	37	Chymotryptic	17.17	1	252	270	L.AVGRHsFsRRSGVPGTEGW.I	2	S6(Phospho/79.9663); S8(Phospho/79.9663)	S,S	257259	Phospho/79.9663; Phospho/79.9663	10,10	6,8	2.4e-06	4.6e-05	288.98	289		17	1101.98	1101.98	-0.44	0	2201.95	2201.95	-0.001		17.04		peptide (MS2)	2	1	7943	2	1	49100000	1	8177	18500000	17.17
307.1.2	887	IRE1_LKR_WT	AVGRHSFSRRSGVPGTEGW	505000000	505000000		24	1	37	Chymotryptic	17.17	1	252	270	L.AVGRHsFsRRSGVPGTEGW.I	2	S6(Phospho/79.9663); S8(Phospho/79.9663)	S,S	257259	Phospho/79.9663; Phospho/79.9663	10,10	6,8	0.00027	0.0052	158.47	158.5		3.4	1101.98	1101.98	-1.66	0	2201.95	2201.95	-0.0037		16.77		peptide (MS2)	2	1	7620	2	1	49100000	1	7905	6290000	17.17
308	953; 885; 921; 962	IRE1_LKR_WT	AVGRHSFSRRSGVPGTEGW	4610000000	4610000000	24	24	1	38	Chymotryptic	17.19	1	252	270	L.AVGRHsFsRRSGVPGTEGW.I	3	S6(Phospho/79.9663); S8(Phospho/79.9663)	S,S	257259	Phospho/79.9663; Phospho/79.9663	10,10	6,8	1.29e-5 - 1.79e-3	2.49e-4 - 3.37e-2	66.92 - 265.83	66.9 - 265.8		10.8 - 53.6	734.9894 - 734.9933	734.991	-2.58; -2.41; -0.25; 2.74	0	2201.9464 - 2201.9581	2201.95	-0.0057; -0.0053; -0.0006; 0.0060		17.8600; 16.7300; 17.1500; 18.1400		peptide (many samples)	2	1	--	2	1	300000000	1	8882; 7860; 8267; 9142	3.192e+6; 5.049e+6; 4.721e+8; 3.202e+6	17.19
308.1	953; 885; 921; 962	IRE1_LKR_WT	AVGRHSFSRRSGVPGTEGW	4610000000	4610000000	24	24	1	38	Chymotryptic	17.19	1	252	270	L.AVGRHsFsRRSGVPGTEGW.I	3	S6(Phospho/79.9663); S8(Phospho/79.9663)	S,S	257259	Phospho/79.9663; Phospho/79.9663	10,10	6,8	1.29e-5 - 1.79e-3	2.49e-4 - 3.37e-2	66.92 - 265.83	66.9 - 265.8		10.8 - 53.6	734.9894 - 734.9933	734.991	-2.58; -2.41; -0.25; 2.74	0	2201.9464 - 2201.9581	2201.95	-0.0057; -0.0053; -0.0006; 0.0060		17.8600; 16.7300; 17.1500; 18.1400		peptide (per sample)	2	1	--	2	1	300000000	1	8882; 7860; 8267; 9142	3.192e+6; 5.049e+6; 4.721e+8; 3.202e+6	17.19
308.1.1	953	IRE1_LKR_WT	AVGRHSFSRRSGVPGTEGW	4610000000	4610000000	24	24	1	38	Chymotryptic	17.19	1	252	270	L.AVGRHsFsRRSGVPGTEGW.I	3	S6(Phospho/79.9663); S8(Phospho/79.9663)	S,S	257259	Phospho/79.9663; Phospho/79.9663	10,10	6,8	0.0018	0.033	156.26	156.3		10.8	734.989	734.991	-2.58	0	2201.95	2201.95	-0.0057		17.86		peptide (MS2)	2	1	8704	2	1	300000000	1	8882	3190000	17.19
308.1.2	885	IRE1_LKR_WT	AVGRHSFSRRSGVPGTEGW	4610000000	4610000000		24	1	38	Chymotryptic	17.19	1	252	270	L.AVGRHsFsRRSGVPGTEGW.I	3	S6(Phospho/79.9663); S8(Phospho/79.9663)	S,S	257259	Phospho/79.9663; Phospho/79.9663	10,10	6,8	0.0013	0.024	190.89	190.9		25.5	734.99	734.991	-2.41	0	2201.95	2201.95	-0.0053		16.73		peptide (MS2)	2	1	7559	2	1	300000000	1	7860	5050000	17.19
308.1.3	921	IRE1_LKR_WT	AVGRHSFSRRSGVPGTEGW	4610000000	4610000000		24	1	38	Chymotryptic	17.19	1	252	270	L.AVGRHsFsRRSGVPGTEGW.I	3	S6(Phospho/79.9663); S8(Phospho/79.9663)	S,S	257259	Phospho/79.9663; Phospho/79.9663	10,10	6,8	1.3e-05	0.00025	265.83	265.8		53.6	734.991	734.991	-0.25	0	2201.95	2201.95	-0.0006		17.15		peptide (MS2)	2	1	8039	2	1	300000000	1	8267	472000000	17.19
308.1.4	962	IRE1_LKR_WT	AVGRHSFSRRSGVPGTEGW	4610000000	4610000000		24	1	38	Chymotryptic	17.19	1	252	270	L.AVGRHsFsRRSGVPGTEGW.I	3	S6(Phospho/79.9663); S8(Phospho/79.9663)	S,S	257259	Phospho/79.9663; Phospho/79.9663	10,10	6,8	0.0018	0.034	66.92	66.9		25.5	734.993	734.991	2.74	0	2201.96	2201.95	0.006		18.14		peptide (MS2)	2	1	9025	2	1	300000000	1	9142	3200000	17.19
309	4	IRE1_LKR_WT	HSFSR	21600000	21600000	156	156	0	256	Tryptic	9.67	0	256	260	R.HSFSR.R	2							0.0022	0.04	361.97	95.9		95.9	317.159	317.159	-0.94	0	632.303	632.303	-0.0006		9.62		peptide (many samples)	1	1	191	1	1	3250000	1	1503	1720000	9.67
310	3	IRE1_LKR_WT	HSFSRR	7030000	7030000	158	158	0	258	Tryptic	9.43	1	256	261	R.HsFSRR.S	2	S2(Phospho/79.9663)	S	257	Phospho/79.9663	5	2	0.0016	0.03	309.03	76.7		46.3	435.192	435.192	-0.05	0	868.37	868.37	0		9.41		peptide (many samples)	1	1	154	1	1	1980000	1	1428	4560000	9.43
311	8	IRE1_LKR_WT	HSFSRR	16900000	16900000	157	157	0	257	Tryptic	9.75	1	256	261	R.HsFsRR.S	2	S2(Phospho/79.9663); S4(Phospho/79.9663)	S,S	257259	Phospho/79.9663; Phospho/79.9663	5,5	2,4	0.00039	0.0072	329.96	77.4		77.4	475.176	475.176	-0.06	0	948.337	948.337	-0.0001		9.73		peptide (many samples)	1	1	229	1	1	4050000	1	1553	4550000	9.75
312	774	IRE1_LKR_WT	SRRSGVPGTEGW	1200000000	1200000000	375	375	0	598	Chymotryptic	15.22	0	259	270	F.SRRSGVPGTEGW.I	2							8.8e-06	0.00017	422.48	422.5		422.5	644.824	644.823	0.53	0	1287.63	1287.63	0.0007		15.12		peptide (many samples)	2	1	5854	2	1	169000000	1	6388	77000000	15.22
313	771	IRE1_LKR_WT	SRRSGVPGTEGW	1530000000	1530000000	375	375	0	599	Chymotryptic	15.21	0	259	270	F.SRRSGVPGTEGW.I	3							0.0017	0.033	214.67	214.7		214.7	430.218	430.218	0.55	0	1287.63	1287.63	0.0007		15.08		peptide (many samples)	2	1	5828	2	1	208000000	1	6360	20000000	15.21
314	876	IRE1_LKR_WT	SRRSGVPGTEGW	3420000000	3420000000	374	374	0	596	Chymotryptic	16.73	0	259	270	F.SRRsGVPGTEGW.I	2	S4(Phospho/79.9663)	S	262	Phospho/79.9663	10	4	5.3e-07	1e-05	407.08	407.1		54	684.806	684.806	-0.67	0	1367.6	1367.6	-0.0009	1.51	16.57		peptide (many samples)	2	1	7389	2	1	403000000	1	7713	16700000	16.73
315	881	IRE1_LKR_WT	SRRSGVPGTEGW	1100000000	1100000000	374	374	0	597	Chymotryptic	16.73	0	259	270	F.SRRsGVPGTEGW.I	3	S4(Phospho/79.9663)	S	262	Phospho/79.9663	10	4	0.001	0.019	284.64	284.6		29.7	456.87	456.873	-7.69	0	1367.59	1367.6	-0.0105	1.52	16.59		peptide (many samples)	2	1	7415	2	1	127000000	1	7736	10800000	16.73
316	917	IRE1_LKR_WT	SRRSGVPGTEGW	1110000000	1110000000	373	373	0	595	Chymotryptic	17.12	0	259	270	F.sRRSGVPGTEGW.I	2	S1(Phospho/79.9663)	S	259	Phospho/79.9663	10	1	4.6e-07	8.9e-06	390.11	390.1		47.9	684.806	684.806	-0.32	0	1367.6	1367.6	-0.0004	1.9	17.05		peptide (many samples)	2	1	7948	2	1	120000000	1	8182	136000000	17.12
317	1019	IRE1_LKR_WT	SRRSGVPGTEGW	1010000000	1010000000	372	372	0	594	Chymotryptic	18.96	0	259	270	F.sRRsGVPGTEGW.I	2	S1(Phospho/79.9663); S4(Phospho/79.9663)	S,S	259262	Phospho/79.9663; Phospho/79.9663	10,10	1,4	5.1e-05	0.00098	316.58	316.6		52.6	724.791	724.79	2.55	0	1447.57	1447.56	0.0037	3.74	18.78		peptide (many samples)	2	1	9715	2	1	112000000	1	9739	7270000	18.96
318	1296	IRE1_LKR_WT	SRRSGVPGTEGWIAPEML	1350000000	1350000000	377	377	1	601	Chymotryptic	21.58	1	259	276	F.SRRsGVPGTEGWIAPEML.S	3	S4(Phospho/79.9663)	S	262	Phospho/79.9663	10	4	5.2e-07	1e-05	421.2	413.2		30.6	674.986	674.987	-2.32	0	2021.93	2021.94	-0.0047		22.42		peptide (many samples)	2	1	13953	2	1	214000000	1	13341	15800000	21.58
319	1237	IRE1_LKR_WT	SRRSGVPGTEGWIAPEML	17900000	17900000	376	376	1	600	Chymotryptic	21.4	1	259	276	F.SRRsGVPGTEGWIAPEmL.S	2	S4(Phospho/79.9663); M17(Oxidation/15.9949)	S,M	262275	Phospho/79.9663; Oxidation/15.9949	10,9	4,17	0.00034	0.0065	188.39	188.4		24	1019.97	1019.97	-0.25	0	2037.93	2037.93	-0.0005		21.43		peptide (many samples)	2	1	12721	2	1	5230000	1	12332	1890000	21.4
320	385	IRE1_LKR_WT	RSGVPGTEGWIAPEMLSEDCK	7360000	7360000	341	341	1	553	Tryptic	19.29	1	261	281	R.RSGVPGTEGWIAPEmLSEDCK.E	3	M15(Oxidation/15.9949)	M	275	Oxidation/15.9949	4	15	0.00051	0.0094	208.34	208.3		208.3	779.029	779.028	1.71	0	2334.07	2334.06	0.004		20.4		peptide (many samples)	1	1	6231	1	1	516000	1	8166	778000	19.29
321	433	IRE1_LKR_WT	SGVPGTEGWIAPEMLSEDCK	12400000	12400000	363	363	1	583	Tryptic	21.24	0	262	281	R.SGVPGTEGWIAPEmLSEDCK.E	2	M14(Oxidation/15.9949)	M	275	Oxidation/15.9949	4	14	0.0022	0.04	38.58	38.6		38.6	1089.99	1089.99	-1.12	0	2177.96	2177.96	-0.0024		21.17		peptide (many samples)	1	1	6978	1	1	2680000	1	8818	308000	21.24
322	434	IRE1_LKR_WT	SGVPGTEGWIAPEMLSEDCK	12400000	12400000	363	363	1	584	Tryptic	21.24	0	262	281	R.SGVPGTEGWIAPEmLSEDCK.E	3	M14(Oxidation/15.9949)	M	275	Oxidation/15.9949	4	14	2.1e-05	0.00039	220.39	220.4		220.4	726.994	726.994	-0.59	0	2177.96	2177.96	-0.0013		21.18		peptide (many samples)	1	1	6987	1	1	1890000	1	8825	544000	21.24
323	531	IRE1_LKR_WT	SGVPGTEGWIAPEMLSEDCK	260000	260000	364	364	1	585	Tryptic	22.84	0	262	281	R.sGVPGTEGWIAPEMLSEDCK.E	3	S1(Phospho/79.9663)	S	262	Phospho/79.9663	5	1	0.0017	0.031	140.88	140.9		72.7	748.319	748.318	1.04	0	2241.93	2241.93	0.0023		22.86		peptide (many samples)	1	1	8230	1	1	124000	1	10077	797000	22.84
324	475	IRE1_LKR_WT	SGVPGTEGWIAPEMLSEDCK	6320000	6320000	362	362	1	581	Tryptic	21.9	0	262	281	R.sGVPGTEGWIAPEmLSEDCK.E	2	S1(Phospho/79.9663); M14(Oxidation/15.9949)	S,M	262275	Phospho/79.9663; Oxidation/15.9949	5,4	1,14	0.0017	0.03	80.82	80.8		0	1129.97	1129.97	0.64	0	2257.93	2257.93	0.0015		21.85		peptide (many samples)	1	1	7495	1	1	1530000	1	9345	528000	21.9
325	478	IRE1_LKR_WT	SGVPGTEGWIAPEMLSEDCK	5810000	5810000	362	362	1	582	Tryptic	21.9	0	262	281	R.sGVPGTEGWIAPEmLSEDCK.E	3	S1(Phospho/79.9663); M14(Oxidation/15.9949)	S,M	262275	Phospho/79.9663; Oxidation/15.9949	5,4	1,14	1.8e-07	3.2e-06	402.14	402.1		141.1	753.65	753.65	0.1	0	2257.93	2257.93	0.0002		21.9		peptide (many samples)	1	1	7542	1	1	1480000	1	9389	3560000	21.9
326	593	IRE1_LKR_WT	SGVPGTEGWIAPEMLSEDCKENPTYTVDIFSAGCVFYYVISEGSHPFGK	1220000	1220000	365	365	3	586	Tryptic	24.32	1	262	310	R.SGVPGTEGWIAPEmLSEDCKENPTYTVDIFSAGCVFYYVISEGSHPFGK.S	4	M14(Oxidation/15.9949)	M	275	Oxidation/15.9949	4	14	0.0023	0.041	106.75	106.8		29	1361.87	1361.87	0.27	0	5443.47	5443.47	0.0015		24.32		peptide (many samples)	1	1	8831	1	1	595000	1	10871	466000	24.32
327	1201	IRE1_LKR_WT	IAPEML	713000000	713000000	166	166	0	274	Chymotryptic	21.1	0	271	276	W.IAPEML.S	2							0.00029	0.0056	352.5	335.2		335.2	337.183	337.183	0.5	0	672.352	672.352	0.0003		21.04		peptide (many samples)	2	1	12237	2	1	215000000	1	11923	26100000	21.1
328	952	IRE1_LKR_WT	IAPEML	141000000	141000000	165	165	0	273	Chymotryptic	18.01	0	271	276	W.IAPEmL.S	2	M5(Oxidation/15.9949)	M	275	Oxidation/15.9949	9	5	0.0011	0.022	254.09	254.1		254.1	345.181	345.18	0.16	0	688.347	688.346	0.0001	-3.09	17.86		peptide (many samples)	2	1	8686	2	1	17200000	1	8872	10700000	18.01
329	1067; 1089	IRE1_LKR_WT	IAPEMLSEDCKENPTY	487000000	487000000	168	168	1	276	Chymotryptic	19.34	1	271	286	W.IAPEMLSEDCKENPTY.T	2							1.53e-7 - 1.68e-3	2.94e-6 - 3.17e-2	107.98 - 361.95	108.0 - 362.0		108.0 - 362.0	948.9203 - 948.9214	948.921	-1.10; 0.12	0	1895.8260 - 1895.8283	1895.83	-0.0021; 0.0002		19.2300; 19.5400		peptide (many samples)	2	1	--	2	1	70200000	1	10167; 10440	7.575e+6; 5.929e+5	19.34
329.1	1067; 1089	IRE1_LKR_WT	IAPEMLSEDCKENPTY	487000000	487000000	168	168	1	276	Chymotryptic	19.34	1	271	286	W.IAPEMLSEDCKENPTY.T	2							1.53e-7 - 1.68e-3	2.94e-6 - 3.17e-2	107.98 - 361.95	108.0 - 362.0		108.0 - 362.0	948.9203 - 948.9214	948.921	-1.10; 0.12	0	1895.8260 - 1895.8283	1895.83	-0.0021; 0.0002		19.2300; 19.5400		peptide (per sample)	2	1	--	2	1	70200000	1	10167; 10440	7.575e+6; 5.929e+5	19.34
329.1.1	1067	IRE1_LKR_WT	IAPEMLSEDCKENPTY	487000000	487000000	168	168	1	276	Chymotryptic	19.34	1	271	286	W.IAPEMLSEDCKENPTY.T	2							1.5e-07	2.9e-06	361.95	362		362	948.92	948.921	-1.1	0	1895.83	1895.83	-0.0021		19.23		peptide (MS2)	2	1	10225	2	1	70200000	1	10167	7570000	19.34
329.1.2	1089	IRE1_LKR_WT	IAPEMLSEDCKENPTY	487000000	487000000		168	1	276	Chymotryptic	19.34	1	271	286	W.IAPEMLSEDCKENPTY.T	2							0.0017	0.032	107.98	108		108	948.921	948.921	0.12	0	1895.83	1895.83	0.0002		19.54		peptide (MS2)	2	1	10514	2	1	70200000	1	10440	593000	19.34
330	1070	IRE1_LKR_WT	IAPEMLSEDCKENPTY	121000000	121000000	168	168	1	277	Chymotryptic	19.33	1	271	286	W.IAPEMLSEDCKENPTY.T	3							4.1e-05	0.0008	260.05	260.1		260.1	632.949	632.95	-1.72	0	1895.82	1895.83	-0.0033		19.28		peptide (many samples)	2	1	10273	2	1	18300000	1	10209	5530000	19.33
331	914; 913; 926	IRE1_LKR_WT	IAPEMLSEDCKENPTY	562000000	562000000	167	167	1	275	Chymotryptic	17.27	1	271	286	W.IAPEmLSEDCKENPTY.T	2	M5(Oxidation/15.9949)	M	275	Oxidation/15.9949	9	5	1.98e-5 - 1.72e-3	3.81e-4 - 3.24e-2	78.73 - 269.60	78.7 - 269.6		78.7 - 269.6	956.9165 - 956.9194	956.919	-2.33; 0.67; 0.22	0	1911.8185 - 1911.8243	1911.82	-0.0045; 0.0013; 0.0004	-2.06	17.0200; 17.2600		peptide (many samples)	2	1	--	2	1	48100000	1	8155; 8150; 8367	9.885e+6; 8.882e+6; 3.675e+6	17.27
331.1	914; 913; 926	IRE1_LKR_WT	IAPEMLSEDCKENPTY	562000000	562000000	167	167	1	275	Chymotryptic	17.27	1	271	286	W.IAPEmLSEDCKENPTY.T	2	M5(Oxidation/15.9949)	M	275	Oxidation/15.9949	9	5	1.98e-5 - 1.72e-3	3.81e-4 - 3.24e-2	78.73 - 269.60	78.7 - 269.6		78.7 - 269.6	956.9165 - 956.9194	956.919	-2.33; 0.67; 0.22	0	1911.8185 - 1911.8243	1911.82	-0.0045; 0.0013; 0.0004	-2.06	17.0200; 17.2600		peptide (per sample)	2	1	--	2	1	48100000	1	8155; 8150; 8367	9.885e+6; 8.882e+6; 3.675e+6	17.27
331.1.1	914	IRE1_LKR_WT	IAPEMLSEDCKENPTY	562000000	562000000	167	167	1	275	Chymotryptic	17.27	1	271	286	W.IAPEmLSEDCKENPTY.T	2	M5(Oxidation/15.9949)	M	275	Oxidation/15.9949	9	5	5e-05	0.00096	268.62	268.6		268.6	956.917	956.919	-2.33	0	1911.82	1911.82	-0.0045	-2.06	17.02		peptide (MS2)	2	1	7918	2	1	48100000	1	8155	9880000	17.27
331.1.2	913	IRE1_LKR_WT	IAPEMLSEDCKENPTY	562000000	562000000		167	1	275	Chymotryptic	17.27	1	271	286	W.IAPEmLSEDCKENPTY.T	2	M5(Oxidation/15.9949)	M	275	Oxidation/15.9949	9	5	2e-05	0.00038	269.6	269.6		269.6	956.919	956.919	0.67	0	1911.82	1911.82	0.0013	-2.06	17.02		peptide (MS2)	2	1	7913	2	1	48100000	1	8150	8880000	17.27
331.1.3	926	IRE1_LKR_WT	IAPEMLSEDCKENPTY	562000000	562000000		167	1	275	Chymotryptic	17.27	1	271	286	W.IAPEmLSEDCKENPTY.T	2	M5(Oxidation/15.9949)	M	275	Oxidation/15.9949	9	5	0.0017	0.032	78.73	78.7		78.7	956.919	956.919	0.22	0	1911.82	1911.82	0.0004	-2.06	17.26		peptide (MS2)	2	1	8156	2	1	48100000	1	8367	3670000	17.27
332	1306	IRE1_LKR_WT	IAPEMLSEDCKENPTYTVDIF	223000000	223000000	170	170	1	280	Chymotryptic	22.76	2	271	291	W.IAPEMLSEDCKENPTYTVDIF.S	2							1.2e-05	0.00023	343.17	343.2		343.2	1236.57	1236.57	0.25	0	2471.12	2471.12	0.0006		22.74		peptide (many samples)	2	1	14360	2	1	72200000	1	13668	37600000	22.76
333	1307	IRE1_LKR_WT	IAPEMLSEDCKENPTYTVDIF	83900000	83900000	170	170	1	281	Chymotryptic	22.76	2	271	291	W.IAPEMLSEDCKENPTYTVDIF.S	3							0.0014	0.026	173.4	173.4		173.4	824.714	824.715	-1.73	0	2471.12	2471.12	-0.0043		22.74		peptide (many samples)	2	1	14362	2	1	28400000	1	13670	6970000	22.76
334	1289	IRE1_LKR_WT	IAPEMLSEDCKENPTYTVDIF	326000000	326000000	169	169	1	278	Chymotryptic	22.31	2	271	291	W.IAPEmLSEDCKENPTYTVDIF.S	2	M5(Oxidation/15.9949)	M	275	Oxidation/15.9949	9	5	0.00072	0.014	209.53	209.5		209.5	1244.57	1244.57	0.53	0	2487.12	2487.12	0.0013	-0.44	22.26		peptide (many samples)	2	1	13734	2	1	53700000	1	13170	10800000	22.31
335	1291	IRE1_LKR_WT	IAPEMLSEDCKENPTYTVDIF	186000000	186000000	169	169	1	279	Chymotryptic	22.31	2	271	291	W.IAPEmLSEDCKENPTYTVDIF.S	3	M5(Oxidation/15.9949)	M	275	Oxidation/15.9949	9	5	0.0018	0.034	144.33	144.3		144.3	830.047	830.047	-0.29	0	2487.12	2487.12	-0.0007	-0.44	22.28		peptide (many samples)	2	1	13760	2	1	29300000	1	13191	11800000	22.31
336	640	IRE1_LKR_WT	SEDCKENPTY	36400000	36400000	346	346	0	560	Chymotryptic	11.49	0	277	286	L.SEDCKENPTY.T	2							5.9e-07	1.1e-05	437.31	437.3		437.3	621.751	621.751	0.7	0	1241.49	1241.49	0.0009		11.44		peptide (many samples)	2	1	2291	2	1	7730000	1	3268	1770000	11.49
337	1264	IRE1_LKR_WT	SEDCKENPTYTVDIF	1020000000	1020000000	348	348	1	562	Chymotryptic	21.88	1	277	291	L.SEDCKENPTYTVDIF.S	2							1.9e-08	3.6e-07	528.33	528.3		528.3	909.399	909.399	0.16	0	1816.78	1816.78	0.0003		21.84		peptide (many samples)	2	1	13203	2	1	263000000	1	12749	103000000	21.88
338	1273	IRE1_LKR_WT	SEDCKENPTYTVDIF	73200000	73200000	347	347	0	561	Chymotryptic	21.89	1	277	291	L.SEDCKEnPTYTVDIF.S	2	N7(Deamidated/0.9840)	N	283	Deamidated/0.9840	11	7	1.9e-08	3.6e-07	537.15	537.2		537.2	909.891	909.89	0.63	0	1817.77	1817.77	0.0011	0.01	21.99		peptide (many samples)	2	1	13399	2	1	18400000	1	12903	8850000	21.89
339	597; 598	IRE1_LKR_WT	ENPTYTVDIFSAGCVFYYVISEGSHPFGK	1480000	1480000	68	68	2	116	Tryptic	24.47	0	282	310	K.ENPTYTVDIFSAGCVFYYVISEGSHPFGK.S	3							2.20e-7 - 6.27e-6	4.06e-6 - 1.15e-4	354.94 - 489.42	354.9 - 489.4		354.9 - 489.4	1095.5120 - 1095.5130	1095.51	-0.92; -0.03	0	3283.5141 - 3283.5171	3283.52	-0.0030; -0.0001		24.4300; 24.4400		peptide (many samples)	1	1	--	1	1	555000	1	10934; 10940	4.901e+5; 7.487e+5	24.47
339.1	597; 598	IRE1_LKR_WT	ENPTYTVDIFSAGCVFYYVISEGSHPFGK	1480000	1480000	68	68	2	116	Tryptic	24.47	0	282	310	K.ENPTYTVDIFSAGCVFYYVISEGSHPFGK.S	3							2.20e-7 - 6.27e-6	4.06e-6 - 1.15e-4	354.94 - 489.42	354.9 - 489.4		354.9 - 489.4	1095.5120 - 1095.5130	1095.51	-0.92; -0.03	0	3283.5141 - 3283.5171	3283.52	-0.0030; -0.0001		24.4300; 24.4400		peptide (per sample)	1	1	--	1	1	555000	1	10934; 10940	4.901e+5; 7.487e+5	24.47
339.1.1	597	IRE1_LKR_WT	ENPTYTVDIFSAGCVFYYVISEGSHPFGK	1480000	1480000	68	68	2	116	Tryptic	24.47	0	282	310	K.ENPTYTVDIFSAGCVFYYVISEGSHPFGK.S	3							2.2e-07	4.1e-06	489.42	489.4		489.4	1095.51	1095.51	-0.92	0	3283.51	3283.52	-0.003		24.43		peptide (MS2)	1	1	8875	1	1	555000	1	10934	490000	24.47
339.1.2	598	IRE1_LKR_WT	ENPTYTVDIFSAGCVFYYVISEGSHPFGK	1480000	1480000		68	2	116	Tryptic	24.47	0	282	310	K.ENPTYTVDIFSAGCVFYYVISEGSHPFGK.S	3							6.3e-06	0.00012	354.94	354.9		354.9	1095.51	1095.51	-0.03	0	3283.52	3283.52	-0.0001		24.44		peptide (MS2)	1	1	8878	1	1	555000	1	10940	749000	24.47
340	1321	IRE1_LKR_WT	TVDIFSAGCVF	204000000	204000000	381	381	0	608	Chymotryptic	23.96	1	287	297	Y.TVDIFSAGCVF.Y	2							9.6e-08	1.8e-06	577.31	577.3		577.3	608.289	608.289	0.14	0	1214.56	1214.56	0.0002		23.87		peptide (many samples)	2	1	15741	2	1	44700000	1	14818	3370000	23.96
341	1322	IRE1_LKR_WT	TVDIFSAGCVFY	53900000	53900000	382	382	0	609	Chymotryptic	24.13	2	287	298	Y.TVDIFSAGCVFY.Y	2							6.8e-06	0.00013	435.16	308.3		308.3	689.821	689.821	-0.03	0	1377.63	1377.63	0		24.09		peptide (many samples)	2	1	15983	2	1	19000000	1	15029	2950000	24.13
342	1261	IRE1_LKR_WT	SAGCVFYY	79600000	79600000	345	345	0	559	Chymotryptic	21.81	2	292	299	F.SAGCVFYY.V	2							7.9e-07	1.5e-05	455.24	455.2		455.2	483.705	483.705	-0.24	0	965.395	965.395	-0.0002		21.76		peptide (many samples)	2	1	13097	2	1	20700000	1	12660	17900000	21.81
343	1167; 1225; 1309; 1324; 1326; 1328	IRE1_LKR_WT	YYVISEGSHPF	32000000000	32000000000	397	397	0	632	Chymotryptic	20.78	2	298	308	F.YYVISEGSHPF.G	2							6.45e-7 - 1.22e-3	1.24e-5 - 2.31e-2	177.05 - 431.87	177.0 - 431.9		177.0 - 431.9	649.8060 - 649.8073	649.806	-0.38; 1.03; 1.50; -0.29; 1.59; 0.56	0	1297.5974 - 1297.5999	1297.6	-0.0005; 0.0013; 0.0019; -0.0004; 0.0021; 0.0007		20.7100; 21.3200; 22.7900; 24.1900; 24.9400; 25.3800		peptide (many samples)	2	1	--	2	1	7170000000	1	11580; 12220; 13724; 15119; 15730; 15949	9.763e+7; 1.072e+7; 6.871e+6; 2.408e+6; 1.499e+6; 2.518e+6	20.78
343.1	1167; 1225; 1309; 1324; 1326; 1328	IRE1_LKR_WT	YYVISEGSHPF	32000000000	32000000000	397	397	0	632	Chymotryptic	20.78	2	298	308	F.YYVISEGSHPF.G	2							6.45e-7 - 1.22e-3	1.24e-5 - 2.31e-2	177.05 - 431.87	177.0 - 431.9		177.0 - 431.9	649.8060 - 649.8073	649.806	-0.38; 1.03; 1.50; -0.29; 1.59; 0.56	0	1297.5974 - 1297.5999	1297.6	-0.0005; 0.0013; 0.0019; -0.0004; 0.0021; 0.0007		20.7100; 21.3200; 22.7900; 24.1900; 24.9400; 25.3800		peptide (per sample)	2	1	--	2	1	7170000000	1	11580; 12220; 13724; 15119; 15730; 15949	9.763e+7; 1.072e+7; 6.871e+6; 2.408e+6; 1.499e+6; 2.518e+6	20.78
343.1.1	1167	IRE1_LKR_WT	YYVISEGSHPF	32000000000	32000000000	397	397	0	632	Chymotryptic	20.78	2	298	308	F.YYVISEGSHPF.G	2							6.5e-07	1.2e-05	431.87	431.9		431.9	649.806	649.806	-0.38	0	1297.6	1297.6	-0.0005		20.71		peptide (MS2)	2	1	11833	2	1	7170000000	1	11580	97600000	20.78
343.1.2	1225	IRE1_LKR_WT	YYVISEGSHPF	32000000000	32000000000		397	0	632	Chymotryptic	20.78	2	298	308	F.YYVISEGSHPF.G	2							2.3e-06	4.5e-05	410.12	410.1		410.1	649.807	649.806	1.03	0	1297.6	1297.6	0.0013		21.32		peptide (MS2)	2	1	12592	2	1	7170000000	1	12220	10700000	20.78
343.1.3	1309	IRE1_LKR_WT	YYVISEGSHPF	32000000000	32000000000		397	0	632	Chymotryptic	20.78	2	298	308	F.YYVISEGSHPF.G	2							0.00079	0.015	250.57	250.6		250.6	649.807	649.806	1.5	0	1297.6	1297.6	0.0019		22.79		peptide (MS2)	2	1	14425	2	1	7170000000	1	13724	6870000	20.78
343.1.4	1324	IRE1_LKR_WT	YYVISEGSHPF	32000000000	32000000000		397	0	632	Chymotryptic	20.78	2	298	308	F.YYVISEGSHPF.G	2							1.7e-05	0.00033	349.86	349.9		349.9	649.806	649.806	-0.29	0	1297.6	1297.6	-0.0004		24.19		peptide (MS2)	2	1	16081	2	1	7170000000	1	15119	2410000	20.78
343.1.5	1326	IRE1_LKR_WT	YYVISEGSHPF	32000000000	32000000000		397	0	632	Chymotryptic	20.78	2	298	308	F.YYVISEGSHPF.G	2							0.00011	0.0021	265.58	265.6		265.6	649.807	649.806	1.59	0	1297.6	1297.6	0.0021		24.94		peptide (MS2)	2	1	16754	2	1	7170000000	1	15730	1500000	20.78
343.1.6	1328	IRE1_LKR_WT	YYVISEGSHPF	32000000000	32000000000		397	0	632	Chymotryptic	20.78	2	298	308	F.YYVISEGSHPF.G	2							0.0012	0.023	177.05	177		177	649.807	649.806	0.56	0	1297.6	1297.6	0.0007		25.38		peptide (MS2)	2	1	16910	2	1	7170000000	1	15949	2520000	20.78
344	1082; 1105	IRE1_LKR_WT	YVISEGSHPF	52600000000	52600000000	395	395	0	629	Chymotryptic	19.27	1	299	308	Y.YVISEGSHPF.G	2							5.84e-7 - 5.65e-4	1.13e-5 - 1.08e-2	311.40 - 476.63	311.4 - 476.6		311.4 - 476.6	568.2745 - 568.2752	568.275	-0.14; 1.15	0	1134.5344 - 1134.5359	1134.53	-0.0002; 0.0013		19.4700; 19.7700		peptide (many samples)	2	1	--	2	1	4770000000	1	10377; 10655	6.840e+8; 2.058e+7	19.27
344.1	1082; 1105	IRE1_LKR_WT	YVISEGSHPF	52600000000	52600000000	395	395	0	629	Chymotryptic	19.27	1	299	308	Y.YVISEGSHPF.G	2							5.84e-7 - 5.65e-4	1.13e-5 - 1.08e-2	311.40 - 476.63	311.4 - 476.6		311.4 - 476.6	568.2745 - 568.2752	568.275	-0.14; 1.15	0	1134.5344 - 1134.5359	1134.53	-0.0002; 0.0013		19.4700; 19.7700		peptide (per sample)	2	1	--	2	1	4770000000	1	10377; 10655	6.840e+8; 2.058e+7	19.27
344.1.1	1082	IRE1_LKR_WT	YVISEGSHPF	52600000000	52600000000	395	395	0	629	Chymotryptic	19.27	1	299	308	Y.YVISEGSHPF.G	2							5.8e-07	1.1e-05	476.63	476.6		476.6	568.274	568.275	-0.14	0	1134.53	1134.53	-0.0002		19.47		peptide (MS2)	2	1	10441	2	1	4770000000	1	10377	684000000	19.27
344.1.2	1105	IRE1_LKR_WT	YVISEGSHPF	52600000000	52600000000		395	0	629	Chymotryptic	19.27	1	299	308	Y.YVISEGSHPF.G	2							0.00056	0.011	311.4	311.4		311.4	568.275	568.275	1.15	0	1134.54	1134.53	0.0013		19.77		peptide (MS2)	2	1	10789	2	1	4770000000	1	10655	20600000	19.27
345	1023	IRE1_LKR_WT	YVISEGSHPFGKSL	1860000000	1860000000	396	396	0	630	Chymotryptic	18.85	2	299	312	Y.YVISEGSHPFGKSL.Q	2							4.8e-14	9.2e-13	827.1	827.1		827.1	760.891	760.891	-0.16	0	1519.77	1519.77	-0.0002		18.79		peptide (many samples)	2	1	9731	2	1	285000000	1	9757	82100000	18.85
346	1018	IRE1_LKR_WT	YVISEGSHPFGKSL	4130000000	4130000000	396	396	0	631	Chymotryptic	18.85	2	299	312	Y.YVISEGSHPFGKSL.Q	3							4.4e-11	8.5e-10	650.06	650.1		650.1	507.596	507.596	-0.69	0	1519.77	1519.77	-0.0011		18.77		peptide (many samples)	2	1	9707	2	1	639000000	1	9732	41100000	18.85
347	866; 817; 820; 862; 900	IRE1_LKR_WT	VISEGSHPF	29700000000	29700000000	388	388	0	618	Chymotryptic	16.09	0	300	308	Y.VISEGSHPF.G	2							1.70e-6 - 1.83e-2	3.27e-5 - 2.19e-1	131.70 - 382.12	131.7 - 382.1		131.7 - 382.1	486.7420 - 486.7438	486.743	-0.12; 1.89; 0.06; -0.25; -1.88	0	971.4694 - 971.4731	971.471	-0.0001; 0.0018; 0.0001; -0.0002; -0.0018		16.4000; 15.8900; 15.9100; 16.3700; 16.9200		peptide (many samples)	2	1	--	2	1	3750000000	1	7574; 7095; 7117; 7544; 8050	3.732e+7; 1.377e+7; 1.976e+7; 2.098e+7; 1.048e+7	16.09
347.1	866; 817; 820; 862; 900	IRE1_LKR_WT	VISEGSHPF	29700000000	29700000000	388	388	0	618	Chymotryptic	16.09	0	300	308	Y.VISEGSHPF.G	2							1.70e-6 - 1.83e-2	3.27e-5 - 2.19e-1	131.70 - 382.12	131.7 - 382.1		131.7 - 382.1	486.7420 - 486.7438	486.743	-0.12; 1.89; 0.06; -0.25; -1.88	0	971.4694 - 971.4731	971.471	-0.0001; 0.0018; 0.0001; -0.0002; -0.0018		16.4000; 15.8900; 15.9100; 16.3700; 16.9200		peptide (per sample)	2	1	--	2	1	3750000000	1	7574; 7095; 7117; 7544; 8050	3.732e+7; 1.377e+7; 1.976e+7; 2.098e+7; 1.048e+7	16.09
347.1.1	866	IRE1_LKR_WT	VISEGSHPF	29700000000	29700000000	388	388	0	618	Chymotryptic	16.09	0	300	308	Y.VISEGSHPF.G	2							0.0018	0.034	195.23	195.2		195.2	486.743	486.743	-0.12	0	971.471	971.471	-0.0001		16.4		peptide (MS2)	2	1	7246	2	1	3750000000	1	7574	37300000	16.09
347.1.2	817	IRE1_LKR_WT	VISEGSHPF	29700000000	29700000000		388	0	618	Chymotryptic	16.09	0	300	308	Y.VISEGSHPF.G	2							9.5e-05	0.0018	358.63	358.6		358.6	486.744	486.743	1.89	0	971.473	971.471	0.0018		15.89		peptide (MS2)	2	1	6670	2	1	3750000000	1	7095	13800000	16.09
347.1.3	820	IRE1_LKR_WT	VISEGSHPF	29700000000	29700000000		388	0	618	Chymotryptic	16.09	0	300	308	Y.VISEGSHPF.G	2							1.7e-06	3.3e-05	373.24	373.2		373.2	486.743	486.743	0.06	0	971.471	971.471	0.0001		15.91		peptide (MS2)	2	1	6694	2	1	3750000000	1	7117	19800000	16.09
347.1.4	862	IRE1_LKR_WT	VISEGSHPF	29700000000	29700000000		388	0	618	Chymotryptic	16.09	0	300	308	Y.VISEGSHPF.G	2							0.018	0.22	131.7	131.7		131.7	486.743	486.743	-0.25	0	971.471	971.471	-0.0002		16.37		peptide (MS2)	2	1	7210	2	1	3750000000	1	7544	21000000	16.09
347.1.5	900	IRE1_LKR_WT	VISEGSHPF	29700000000	29700000000		388	0	618	Chymotryptic	16.09	0	300	308	Y.VISEGSHPF.G	2							2.1e-06	4.1e-05	382.12	382.1		382.1	486.742	486.743	-1.88	0	971.469	971.471	-0.0018		16.92		peptide (MS2)	2	1	7796	2	1	3750000000	1	8050	10500000	16.09
348	857; 1035	IRE1_LKR_WT	VISEGSHPFGKSL	823000000	822000000	389	389	0	619	Chymotryptic	16.41	1	300	312	Y.VISEGSHPFGKSL.Q	2							1.08e-11 - 1.08e-10	2.08e-10 - 2.08e-9	680.32 - 728.31	610.3 - 655.1		610.3 - 655.1	679.3593 - 679.3596	679.359	0.70; 0.25	0	1356.7041 - 1356.7047	1356.7	0.0010; 0.0003		16.3100; 18.8800		peptide (many samples)	2	1	--	2	1	123000000	1	7490; 9846	7.217e+6; 6.096e+6	16.41
348.1	857; 1035	IRE1_LKR_WT	VISEGSHPFGKSL	822000000	822000000	389	389	0	619	Chymotryptic	16.41	1	300	312	Y.VISEGSHPFGKSL.Q	2							1.08e-11 - 1.08e-10	2.08e-10 - 2.08e-9	680.32 - 728.31	610.3 - 655.1		610.3 - 655.1	679.3593 - 679.3596	679.359	0.70; 0.25	0	1356.7041 - 1356.7047	1356.7	0.0010; 0.0003		16.3100; 18.8800		peptide (per sample)	2	1	--	2	1	123000000	1	7490; 9846	7.217e+6; 6.096e+6	16.41
348.1.1	857	IRE1_LKR_WT	VISEGSHPFGKSL	822000000	822000000	389	389	0	619	Chymotryptic	16.41	1	300	312	Y.VISEGSHPFGKSL.Q	2							1.1e-11	2.1e-10	728.31	655.1		655.1	679.36	679.359	0.7	0	1356.7	1356.7	0.001		16.31		peptide (MS2)	2	1	7147	2	1	123000000	1	7490	7220000	16.41
348.1.2	1035	IRE1_LKR_WT	VISEGSHPFGKSL	822000000	822000000		389	0	619	Chymotryptic	16.41	1	300	312	Y.VISEGSHPFGKSL.Q	2							1.1e-10	2.1e-09	680.32	610.3		610.3	679.359	679.359	0.25	0	1356.7	1356.7	0.0003		18.88		peptide (MS2)	2	1	9841	2	1	123000000	1	9846	6100000	16.41
349	853; 877	IRE1_LKR_WT	VISEGSHPFGKSL	1770000000	1760000000	389	389	0	620	Chymotryptic	16.41	1	300	312	Y.VISEGSHPFGKSL.Q	3							1.43e-7 - 2.00e-7	2.75e-6 - 3.86e-6	443.07 - 504.29	443.1 - 504.3		443.1 - 504.3	453.2415 - 453.2436	453.242	3.84; -0.88	0	1356.7025 - 1356.7089	1356.7	0.0052; -0.0012		16.3000; 16.5700		peptide (many samples)	2	1	--	2	1	250000000	1	7477; 7716	1.453e+7; 1.856e+7	16.41
349.1	853; 877	IRE1_LKR_WT	VISEGSHPFGKSL	1760000000	1760000000	389	389	0	620	Chymotryptic	16.41	1	300	312	Y.VISEGSHPFGKSL.Q	3							1.43e-7 - 2.00e-7	2.75e-6 - 3.86e-6	443.07 - 504.29	443.1 - 504.3		443.1 - 504.3	453.2415 - 453.2436	453.242	3.84; -0.88	0	1356.7025 - 1356.7089	1356.7	0.0052; -0.0012		16.3000; 16.5700		peptide (per sample)	2	1	--	2	1	250000000	1	7477; 7716	1.453e+7; 1.856e+7	16.41
349.1.1	853	IRE1_LKR_WT	VISEGSHPFGKSL	1760000000	1760000000	389	389	0	620	Chymotryptic	16.41	1	300	312	Y.VISEGSHPFGKSL.Q	3							2e-07	3.9e-06	504.29	504.3		504.3	453.244	453.242	3.84	0	1356.71	1356.7	0.0052		16.3		peptide (MS2)	2	1	7129	2	1	250000000	1	7477	14500000	16.41
349.1.2	877	IRE1_LKR_WT	VISEGSHPFGKSL	1760000000	1760000000		389	0	620	Chymotryptic	16.41	1	300	312	Y.VISEGSHPFGKSL.Q	3							1.4e-07	2.7e-06	443.07	443.1		443.1	453.241	453.242	-0.88	0	1356.7	1356.7	-0.0012		16.57		peptide (MS2)	2	1	7392	2	1	250000000	1	7716	18600000	16.41
350	989; 1037	IRE1_LKR_WT	VISEGSHPFGKSLQRQANIL	209000000	209000000	391	391	1	622	Chymotryptic	18.6	2	300	319	Y.VISEGSHPFGKSLQRQANIL.L	3							1.20e-8 - 1.02e-7	2.31e-7 - 1.96e-6	380.98 - 555.71	381.0 - 555.7		381.0 - 555.7	727.7305 - 727.7322	727.731	-0.23; 2.17	0	2180.1697 - 2180.1749	2180.17	-0.0005; 0.0047		18.4600; 18.9000		peptide (many samples)	2	1	--	2	1	15200000	1	9444; 9858	1.654e+7; 4.135e+6	18.6
350.1	989; 1037	IRE1_LKR_WT	VISEGSHPFGKSLQRQANIL	209000000	209000000	391	391	1	622	Chymotryptic	18.6	2	300	319	Y.VISEGSHPFGKSLQRQANIL.L	3							1.20e-8 - 1.02e-7	2.31e-7 - 1.96e-6	380.98 - 555.71	381.0 - 555.7		381.0 - 555.7	727.7305 - 727.7322	727.731	-0.23; 2.17	0	2180.1697 - 2180.1749	2180.17	-0.0005; 0.0047		18.4600; 18.9000		peptide (per sample)	2	1	--	2	1	15200000	1	9444; 9858	1.654e+7; 4.135e+6	18.6
350.1.1	989	IRE1_LKR_WT	VISEGSHPFGKSLQRQANIL	209000000	209000000	391	391	1	622	Chymotryptic	18.6	2	300	319	Y.VISEGSHPFGKSLQRQANIL.L	3							1.2e-08	2.3e-07	555.71	555.7		555.7	727.731	727.731	-0.23	0	2180.17	2180.17	-0.0005		18.46		peptide (MS2)	2	1	9381	2	1	15200000	1	9444	16500000	18.6
350.1.2	1037	IRE1_LKR_WT	VISEGSHPFGKSLQRQANIL	209000000	209000000		391	1	622	Chymotryptic	18.6	2	300	319	Y.VISEGSHPFGKSLQRQANIL.L	3							1e-07	2e-06	380.98	381		381	727.732	727.731	2.17	0	2180.17	2180.17	0.0047		18.9		peptide (MS2)	2	1	9855	2	1	15200000	1	9858	4140000	18.6
351	985	IRE1_LKR_WT	VISEGSHPFGKSLQRQANIL	211000000	211000000	391	391	1	623	Chymotryptic	18.6	2	300	319	Y.VISEGSHPFGKSLQRQANIL.L	4							2.8e-07	5.4e-06	412.43	412.4		412.4	546.05	546.05	0.58	0	2180.17	2180.17	0.0013		18.4		peptide (many samples)	2	1	9309	2	1	11200000	1	9389	13000000	18.6
352	1000	IRE1_LKR_WT	VISEGSHPFGKSLQRQANIL	29900000	29900000	390	390	0	621	Chymotryptic	18.58	2	300	319	Y.VISEGSHPFGKSLqRQANIL.L	3	Q14(Deamidated/0.9840)	Q	313	Deamidated/0.9840	11	14	0.00017	0.0033	295.65	295.6		4.4	728.064	728.059	8.08	0	2181.17	2181.15	0.0176	-0.04	18.54		peptide (many samples)	2	1	9470	2	1	9920000	1	9519	11600000	18.58
353	736; 753	IRE1_LKR_WT	GKSLQRQANIL	15200000000	15200000000	107	107	0	186	Chymotryptic	14.5	1	309	319	F.GKSLQRQANIL.L	2							1.23e-9 - 3.99e-9	2.37e-8 - 7.69e-8	618.52 - 625.10	618.5 - 625.1		618.5 - 625.1	614.3613 - 614.3615	614.362	-1.24; -0.94	0	1226.7080 - 1226.7083	1226.71	-0.0015; -0.0012		14.3300; 14.7600		peptide (many samples)	2	1	--	2	1	1850000000	1	5705; 6095	1.165e+7; 8.465e+6	14.5
353.1	736; 753	IRE1_LKR_WT	GKSLQRQANIL	15200000000	15200000000	107	107	0	186	Chymotryptic	14.5	1	309	319	F.GKSLQRQANIL.L	2							1.23e-9 - 3.99e-9	2.37e-8 - 7.69e-8	618.52 - 625.10	618.5 - 625.1		618.5 - 625.1	614.3613 - 614.3615	614.362	-1.24; -0.94	0	1226.7080 - 1226.7083	1226.71	-0.0015; -0.0012		14.3300; 14.7600		peptide (per sample)	2	1	--	2	1	1850000000	1	5705; 6095	1.165e+7; 8.465e+6	14.5
353.1.1	736	IRE1_LKR_WT	GKSLQRQANIL	15200000000	15200000000	107	107	0	186	Chymotryptic	14.5	1	309	319	F.GKSLQRQANIL.L	2							1.2e-09	2.4e-08	625.1	625.1		625.1	614.361	614.362	-1.24	0	1226.71	1226.71	-0.0015		14.33		peptide (MS2)	2	1	5076	2	1	1850000000	1	5705	11700000	14.5
353.1.2	753	IRE1_LKR_WT	GKSLQRQANIL	15200000000	15200000000		107	0	186	Chymotryptic	14.5	1	309	319	F.GKSLQRQANIL.L	2							4e-09	7.7e-08	618.52	618.5		618.5	614.361	614.362	-0.94	0	1226.71	1226.71	-0.0012		14.76		peptide (MS2)	2	1	5530	2	1	1850000000	1	6095	8460000	14.5
354	737; 754	IRE1_LKR_WT	GKSLQRQANIL	17700000000	17600000000	107	107	0	187	Chymotryptic	14.47	1	309	319	F.GKSLQRQANIL.L	3							2.18e-5 - 2.73e-5	4.19e-4 - 5.27e-4	325.04 - 357.40	325.0 - 357.4		325.0 - 357.4	409.9102 - 409.9104	409.91	-0.63; -0.03	0	1226.7087 - 1226.7095	1226.71	-0.0008; -0.0000		14.3600; 14.7900		peptide (many samples)	2	1	--	2	1	2090000000	1	5726; 6117	4.890e+7; 1.016e+7	14.47
354.1	737; 754	IRE1_LKR_WT	GKSLQRQANIL	17600000000	17600000000	107	107	0	187	Chymotryptic	14.47	1	309	319	F.GKSLQRQANIL.L	3							2.18e-5 - 2.73e-5	4.19e-4 - 5.27e-4	325.04 - 357.40	325.0 - 357.4		325.0 - 357.4	409.9102 - 409.9104	409.91	-0.63; -0.03	0	1226.7087 - 1226.7095	1226.71	-0.0008; -0.0000		14.3600; 14.7900		peptide (per sample)	2	1	--	2	1	2090000000	1	5726; 6117	4.890e+7; 1.016e+7	14.47
354.1.1	737	IRE1_LKR_WT	GKSLQRQANIL	17600000000	17600000000	107	107	0	187	Chymotryptic	14.47	1	309	319	F.GKSLQRQANIL.L	3							2.7e-05	0.00053	357.4	357.4		357.4	409.91	409.91	-0.63	0	1226.71	1226.71	-0.0008		14.36		peptide (MS2)	2	1	5099	2	1	2090000000	1	5726	48900000	14.47
354.1.2	754	IRE1_LKR_WT	GKSLQRQANIL	17600000000	17600000000		107	0	187	Chymotryptic	14.47	1	309	319	F.GKSLQRQANIL.L	3							2.2e-05	0.00042	325.04	325		325	409.91	409.91	-0.03	0	1226.71	1226.71	0		14.79		peptide (MS2)	2	1	5553	2	1	2090000000	1	6117	10200000	14.47
355	775	IRE1_LKR_WT	GKSLQRQANIL	3760000000	3760000000	106	106	0	184	Chymotryptic	15.22	1	309	319	F.GKSLQRQAnIL.L	2	N9(Deamidated/0.9840)	N	317	Deamidated/0.9840	11	9	4.8e-09	9.3e-08	612.52	612.5		3.8	614.854	614.854	-0.15	0	1227.69	1227.69	-0.0002	0.72	15.13		peptide (many samples)	2	1	5868	2	1	255000000	1	6401	146000000	15.22
356	769	IRE1_LKR_WT	GKSLQRQANIL	3940000000	3940000000	106	106	0	185	Chymotryptic	15.25	1	309	319	F.GKSLQRQAnIL.L	3	N9(Deamidated/0.9840)	N	317	Deamidated/0.9840	11	9	7.9e-05	0.0015	281.32	281.3		50	410.238	410.238	-0.19	0	1227.69	1227.69	-0.0002	0.78	15.03		peptide (many samples)	2	1	5776	2	1	295000000	1	6313	9530000	15.25
357	798; 779	IRE1_LKR_WT	GKSLQRQANIL	3760000000	3760000000	105	105	0	182	Chymotryptic	15.22	1	309	319	F.GKSLQRqANIL.L	2	Q7(Deamidated/0.9840)	Q	315	Deamidated/0.9840	11	7	1.09e-7 - 1.40e-3	2.10e-6 - 2.65e-2	233.50 - 571.91	233.5 - 407.7		6.2 - 46.5	614.8541 - 614.8542	614.854	0.24; 0.05	0	1227.6936 - 1227.6938	1227.69	0.0003; 0.0001	0.72	15.5500; 15.2200		peptide (many samples)	2	1	--	2	1	255000000	1	6780; 6490	3.783e+7; 8.188e+7	15.22
357.1	798; 779	IRE1_LKR_WT	GKSLQRQANIL	3760000000	3760000000	105	105	0	182	Chymotryptic	15.22	1	309	319	F.GKSLQRqANIL.L	2	Q7(Deamidated/0.9840)	Q	315	Deamidated/0.9840	11	7	1.09e-7 - 1.40e-3	2.10e-6 - 2.65e-2	233.50 - 571.91	233.5 - 407.7		6.2 - 46.5	614.8541 - 614.8542	614.854	0.24; 0.05	0	1227.6936 - 1227.6938	1227.69	0.0003; 0.0001	0.72	15.5500; 15.2200		peptide (per sample)	2	1	--	2	1	255000000	1	6780; 6490	3.783e+7; 8.188e+7	15.22
357.1.1	798	IRE1_LKR_WT	GKSLQRQANIL	3760000000	3760000000	105	105	0	182	Chymotryptic	15.22	1	309	319	F.GKSLQRqANIL.L	2	Q7(Deamidated/0.9840)	Q	315	Deamidated/0.9840	11	7	1.1e-07	2.1e-06	571.91	407.7		46.5	614.854	614.854	0.24	0	1227.69	1227.69	0.0003	0.72	15.55		peptide (MS2)	2	1	6305	2	1	255000000	1	6780	37800000	15.22
357.1.2	779	IRE1_LKR_WT	GKSLQRQANIL	3760000000	3760000000		105	0	182	Chymotryptic	15.22	1	309	319	F.GKSLQRqANIL.L	2	Q7(Deamidated/0.9840)	Q	315	Deamidated/0.9840	11	7	0.0014	0.026	233.5	233.5		6.2	614.854	614.854	0.05	0	1227.69	1227.69	0.0001	0.72	15.22		peptide (MS2)	2	1	5968	2	1	255000000	1	6490	81900000	15.22
358	796	IRE1_LKR_WT	GKSLQRQANIL	3940000000	3940000000	105	105	0	183	Chymotryptic	15.25	1	309	319	F.GKSLQRqANIL.L	3	Q7(Deamidated/0.9840)	Q	315	Deamidated/0.9840	11	7	7.6e-05	0.0015	309.11	309.1		33.8	410.24	410.238	3.17	0	1227.7	1227.69	0.0039	0.78	15.45		peptide (many samples)	2	1	6227	2	1	295000000	1	6700	111000000	15.25
359	831	IRE1_LKR_WT	GKSLQRQANIL	2640000000	2640000000	104	104	0	180	Chymotryptic	15.22	1	309	319	F.GKSLqRQAnIL.L	2	Q5(Deamidated/0.9840); N9(Deamidated/0.9840)	Q,N	313317	Deamidated/0.9840; Deamidated/0.9840	11,11	5,9	0.00033	0.0063	336.68	251.4		12.5	615.347	615.346	0.93	0	1228.68	1228.68	0.0011	0.72	16		peptide (many samples)	2	1	6808	2	1	166000000	1	7204	5590000	15.22
360	822	IRE1_LKR_WT	GKSLQRQANIL	2370000000	2370000000	104	104	0	181	Chymotryptic	15.25	1	309	319	F.GKSLqRQAnIL.L	3	Q5(Deamidated/0.9840); N9(Deamidated/0.9840)	Q,N	313317	Deamidated/0.9840; Deamidated/0.9840	11,11	5,9	7.9e-05	0.0015	295.02	295		39.2	410.566	410.567	-0.19	0	1228.68	1228.68	-0.0002	0.78	15.94		peptide (many samples)	2	1	6732	2	1	189000000	1	7145	13400000	15.25
361	851	IRE1_LKR_WT	GKSLQRQANIL	2370000000	2370000000	103	103	0	179	Chymotryptic	15.25	1	309	319	F.GKSLqRqANIL.L	3	Q5(Deamidated/0.9840); Q7(Deamidated/0.9840)	Q,Q	313315	Deamidated/0.9840; Deamidated/0.9840	11,11	5,7	0.00023	0.0044	253.24	253.2		71.7	410.566	410.567	-0.19	0	1228.68	1228.68	-0.0002	0.78	16.25		peptide (many samples)	2	1	7084	2	1	189000000	1	7434	17700000	15.25
362	850; 937	IRE1_LKR_WT	GKSLQRQANILL	5790000000	5790000000	112	112	0	195	Chymotryptic	17.6	2	309	320	F.GKSLQRQANILL.G	2							1.91e-7 - 4.48e-4	3.68e-6 - 8.57e-3	236.99 - 410.00	237.0 - 410.0		237.0 - 410.0	670.9031 - 670.9039	670.904	-1.47; -0.19	0	1339.7916 - 1339.7933	1339.79	-0.0020; -0.0003		16.2300; 17.4600		peptide (many samples)	2	1	--	2	1	639000000	1	7418; 8546	3.461e+6; 5.056e+7	17.6
362.1	850; 937	IRE1_LKR_WT	GKSLQRQANILL	5790000000	5790000000	112	112	0	195	Chymotryptic	17.6	2	309	320	F.GKSLQRQANILL.G	2							1.91e-7 - 4.48e-4	3.68e-6 - 8.57e-3	236.99 - 410.00	237.0 - 410.0		237.0 - 410.0	670.9031 - 670.9039	670.904	-1.47; -0.19	0	1339.7916 - 1339.7933	1339.79	-0.0020; -0.0003		16.2300; 17.4600		peptide (per sample)	2	1	--	2	1	639000000	1	7418; 8546	3.461e+6; 5.056e+7	17.6
362.1.1	850	IRE1_LKR_WT	GKSLQRQANILL	5790000000	5790000000	112	112	0	195	Chymotryptic	17.6	2	309	320	F.GKSLQRQANILL.G	2							0.00045	0.0086	236.99	237		237	670.903	670.904	-1.47	0	1339.79	1339.79	-0.002		16.23		peptide (MS2)	2	1	7068	2	1	639000000	1	7418	3460000	17.6
362.1.2	937	IRE1_LKR_WT	GKSLQRQANILL	5790000000	5790000000		112	0	195	Chymotryptic	17.6	2	309	320	F.GKSLQRQANILL.G	2							1.9e-07	3.7e-06	410	410		410	670.904	670.904	-0.19	0	1339.79	1339.79	-0.0003		17.46		peptide (MS2)	2	1	8356	2	1	639000000	1	8546	50600000	17.6
363	938	IRE1_LKR_WT	GKSLQRQANILL	4780000000	4780000000	112	112	0	196	Chymotryptic	17.62	2	309	320	F.GKSLQRQANILL.G	3							0.00076	0.014	234.27	234.3		234.3	447.606	447.605	1.23	0	1339.8	1339.79	0.0017		17.47		peptide (many samples)	2	1	8363	2	1	488000000	1	8553	94000000	17.62
364	1022	IRE1_LKR_WT	GKSLQRQANILL	1260000000	1260000000	111	111	0	193	Chymotryptic	18.78	2	309	320	F.GKSLQRqANILL.G	2	Q7(Deamidated/0.9840)	Q	315	Deamidated/0.9840	11	7	2.1e-08	4e-07	535.4	387.3		43.7	671.396	671.396	0.17	0	1340.78	1340.78	0.0002	1.18	18.79		peptide (many samples)	2	1	9730	2	1	97000000	1	9756	98900000	18.78
365	1021	IRE1_LKR_WT	GKSLQRQANILL	1760000000	1760000000	111	111	0	194	Chymotryptic	18.78	2	309	320	F.GKSLQRqANILL.G	3	Q7(Deamidated/0.9840)	Q	315	Deamidated/0.9840	11	7	1.6e-05	0.0003	358.77	250.3		30.9	447.933	447.933	-0.21	0	1340.78	1340.78	-0.0003	1.16	18.79		peptide (many samples)	2	1	9729	2	1	110000000	1	9755	139000000	18.78
366	980	IRE1_LKR_WT	GKSLQRQANILL	1260000000	1260000000	110	110	0	191	Chymotryptic	18.78	2	309	320	F.GKSLqRQANILL.G	2	Q5(Deamidated/0.9840)	Q	313	Deamidated/0.9840	11	5	7.4e-06	0.00014	437.26	334.6		70.3	671.397	671.396	1.17	0	1340.78	1340.78	0.0016	1.18	18.36		peptide (many samples)	2	1	9260	2	1	97000000	1	9346	20400000	18.78
367	978	IRE1_LKR_WT	GKSLQRQANILL	1760000000	1760000000	110	110	0	192	Chymotryptic	18.78	2	309	320	F.GKSLqRQANILL.G	3	Q5(Deamidated/0.9840)	Q	313	Deamidated/0.9840	11	5	2e-05	0.00039	318.06	258.8		48	447.933	447.933	-0.48	0	1340.78	1340.78	-0.0006	1.16	18.36		peptide (many samples)	2	1	9257	2	1	110000000	1	9344	27400000	18.78
368	1065	IRE1_LKR_WT	GKSLQRQANILL	926000000	926000000	109	109	0	190	Chymotryptic	18.78	2	309	320	F.GKSLqRQAnILL.G	2	Q5(Deamidated/0.9840); N9(Deamidated/0.9840)	Q,N	313317	Deamidated/0.9840; Deamidated/0.9840	11,11	5,9	2.9e-05	0.00056	316.03	316		20.3	671.887	671.888	-1.75	0	1341.76	1341.76	-0.0023	1.18	19.21		peptide (many samples)	2	1	10204	2	1	68200000	1	10148	5960000	18.78
369	1098	IRE1_LKR_WT	GKSLQRQANILL	926000000	926000000	108	108	0	188	Chymotryptic	18.78	2	309	320	F.GKSLqRqANILL.G	2	Q5(Deamidated/0.9840); Q7(Deamidated/0.9840)	Q,Q	313315	Deamidated/0.9840; Deamidated/0.9840	11,11	5,7	1.7e-05	0.00033	347.11	269.3		23.8	671.888	671.888	-0.29	0	1341.76	1341.76	-0.0004	1.18	19.64		peptide (many samples)	2	1	10634	2	1	68200000	1	10533	9310000	18.78
370	1090	IRE1_LKR_WT	GKSLQRQANILL	1230000000	1230000000	108	108	0	189	Chymotryptic	18.78	2	309	320	F.GKSLqRqANILL.G	3	Q5(Deamidated/0.9840); Q7(Deamidated/0.9840)	Q,Q	313315	Deamidated/0.9840; Deamidated/0.9840	11,11	5,7	0.00016	0.0031	240.49	240.5		57.8	448.261	448.261	-0.28	0	1341.76	1341.76	-0.0004	1.16	19.55		peptide (many samples)	2	1	10517	2	1	78100000	1	10443	16300000	18.78
371	748	IRE1_LKR_WT	QRQANIL	701000000	701000000	297	297	0	481	Chymotryptic	14.72	0	313	319	L.QRQANIL.L	2							5.2e-07	1e-05	524.15	524.1		524.1	421.746	421.746	-0.18	0	841.477	841.477	-0.0002		14.66		peptide (many samples)	2	1	5401	2	1	108000000	1	5998	61300000	14.72
372	777	IRE1_LKR_WT	QRQANIL	532000000	532000000	296	296	0	480	Chymotryptic	15.33	0	313	319	L.QRQAnIL.L	2	N5(Deamidated/0.9840)	N	317	Deamidated/0.9840	11	5	6.5e-06	0.00012	381.5	381.5		20.9	422.238	422.238	-0.41	0	842.461	842.461	-0.0003	0.61	15.18		peptide (many samples)	2	1	5921	2	1	65400000	1	6450	12100000	15.33
373	1026	IRE1_LKR_WT	QRQANILL	4850000000	4850000000	299	299	0	484	Chymotryptic	18.9	1	313	320	L.QRQANILL.G	2							5.9e-07	1.1e-05	496.96	497		497	478.288	478.288	-0.18	0	954.561	954.561	-0.0002		18.81		peptide (many samples)	2	1	9757	2	1	637000000	1	9777	190000000	18.9
374	1073	IRE1_LKR_WT	QRQANILL	569000000	569000000	298	298	0	483	Chymotryptic	19.45	1	313	320	L.QRqANILL.G	2	Q3(Deamidated/0.9840)	Q	315	Deamidated/0.9840	11	3	3.1e-05	0.00059	401.38	318		59.9	478.78	478.78	-0.18	0	955.545	955.545	-0.0002	0.55	19.41		peptide (many samples)	2	1	10383	2	1	57800000	1	10324	57100000	19.45
375	1228; 1230	IRE1_LKR_WT	QRQANILLGACSL	1750000000	1750000000	302	302	0	487	Chymotryptic	21.4	2	313	325	L.QRQANILLGACSL.D	2							3.81e-12 - 3.81e-11	7.34e-11 - 7.34e-10	690.03 - 724.14	690.0 - 724.1		690.0 - 724.1	722.3897 - 722.3903	722.39	-1.03; -0.19	0	1442.7649 - 1442.7661	1442.77	-0.0015; -0.0003		21.3400; 21.3500		peptide (many samples)	2	1	--	2	1	496000000	1	12246; 12255	4.165e+7; 7.952e+7	21.4
375.1	1228; 1230	IRE1_LKR_WT	QRQANILLGACSL	1750000000	1750000000	302	302	0	487	Chymotryptic	21.4	2	313	325	L.QRQANILLGACSL.D	2							3.81e-12 - 3.81e-11	7.34e-11 - 7.34e-10	690.03 - 724.14	690.0 - 724.1		690.0 - 724.1	722.3897 - 722.3903	722.39	-1.03; -0.19	0	1442.7649 - 1442.7661	1442.77	-0.0015; -0.0003		21.3400; 21.3500		peptide (per sample)	2	1	--	2	1	496000000	1	12246; 12255	4.165e+7; 7.952e+7	21.4
375.1.1	1228	IRE1_LKR_WT	QRQANILLGACSL	1750000000	1750000000	302	302	0	487	Chymotryptic	21.4	2	313	325	L.QRQANILLGACSL.D	2							3.8e-11	7.3e-10	690.03	690		690	722.39	722.39	-1.03	0	1442.76	1442.77	-0.0015		21.34		peptide (MS2)	2	1	12625	2	1	496000000	1	12246	41700000	21.4
375.1.2	1230	IRE1_LKR_WT	QRQANILLGACSL	1750000000	1750000000		302	0	487	Chymotryptic	21.4	2	313	325	L.QRQANILLGACSL.D	2							3.8e-12	7.3e-11	724.14	724.1		724.1	722.39	722.39	-0.19	0	1442.77	1442.77	-0.0003		21.35		peptide (MS2)	2	1	12636	2	1	496000000	1	12255	79500000	21.4
376	1247	IRE1_LKR_WT	QRQANILLGACSL	285000000	285000000	301	301	0	486	Chymotryptic	21.6	2	313	325	L.QRQAnILLGACSL.D	2	N5(Deamidated/0.9840)	N	317	Deamidated/0.9840	11	5	8.6e-11	1.7e-09	687.06	514.6		76.2	722.883	722.883	0.4	0	1443.75	1443.75	0.0006	0.19	21.55		peptide (many samples)	2	1	12860	2	1	58400000	1	12459	23500000	21.6
377	848	IRE1_LKR_WT	QRQANILLGACSL	272000000	272000000	300	300	0	485	Chymotryptic	16.29	2	313	325	L.qRQANILLGACSL.D	3	Q1(Deamidated/0.9840)	Q	313	Deamidated/0.9840	11	1	0.78	0.98	110.04	110		47.5	482.254	482.257	-7.45	0	1443.74	1443.75	-0.0108		16.22		peptide (many samples)	2	1	7052	2	1	50300000	1	7404	22300000	16.29
378	436	IRE1_LKR_WT	QANILLGACSLDCLHPEK	1410000	1410000	262	262	1	431	Tryptic	21.24	0	315	332	R.QANILLGACSLDCLHPEK.H	2							3.3e-05	0.00061	216.14	216.1		216.1	1020.01	1020.01	-0.74	0	2038	2038	-0.0015		21.22		peptide (many samples)	1	1	7033	1	1	304000	1	8862	210000	21.24
379	435	IRE1_LKR_WT	QANILLGACSLDCLHPEK	12500000	12500000	262	262	1	432	Tryptic	21.26	0	315	332	R.QANILLGACSLDCLHPEK.H	3							5.2e-08	9.6e-07	397.42	397.4		397.4	680.339	680.34	-1.67	0	2037.99	2038	-0.0034		21.19		peptide (many samples)	1	1	7000	1	1	2290000	1	8835	717000	21.26
380	452	IRE1_LKR_WT	QANILLGACSLDCLHPEK	2560000	2560000	261	261	0	430	Tryptic	21.45	0	315	332	R.qANILLGACSLDCLHPEK.H	3	Q1(Deamidated/0.9840)	Q	315	Deamidated/0.9840	6	1	6.2e-06	0.00011	234.79	234.8		32.6	680.67	680.668	2.64	0	2038.99	2038.98	0.0054	-0.18	21.48		peptide (many samples)	1	1	7233	1	1	689000	1	9068	361000	21.45
381	396	IRE1_LKR_WT	QANILLGACSLDCLHPEKHEDVIAR	9200000	9200000	263	263	1	433	Tryptic	20.6	1	315	339	R.QANILLGACSLDCLHPEKHEDVIAR.E	4							3.8e-10	7e-09	718.45	718.5		718.5	715.611	715.611	-0.04	0	2858.42	2858.42	-0.0001		20.55		peptide (many samples)	1	1	6399	1	1	1680000	1	8300	1150000	20.6
382	398	IRE1_LKR_WT	QANILLGACSLDCLHPEKHEDVIAR	3560000	3560000	263	263	1	434	Tryptic	20.6	1	315	339	R.QANILLGACSLDCLHPEKHEDVIAR.E	5							1e-11	1.9e-10	764.21	764.2		764.2	572.691	572.691	0.29	0	2858.42	2858.42	0.0008		20.6		peptide (many samples)	1	1	6446	1	1	822000	1	8340	1640000	20.6
383	1246	IRE1_LKR_WT	LGACSLDCL	10800000	10800000	215	215	0	364	Chymotryptic	21.55	2	320	328	L.LGACSLDCL.H	2							0.00022	0.0043	295	295		295	504.727	504.728	-1.28	0	1007.44	1007.44	-0.0013		21.55		peptide (many samples)	2	1	12851	2	1	3700000	1	12451	8660000	21.55
384	1009; 1052	IRE1_LKR_WT	GACSLDCLHPEKHEDVIAREL	637000000	637000000	99	99	1	173	Chymotryptic	18.77	2	321	341	L.GACSLDCLHPEKHEDVIAREL.I	3							2.60e-15 - 5.90e-15	5.05e-14 - 1.15e-13	880.05 - 899.51	880.1 - 899.5		880.1 - 899.5	817.0580 - 817.0584	817.058	-0.20; 0.40	0	2448.1520 - 2448.1535	2448.15	-0.0005; 0.0010		18.6100; 19.0400		peptide (many samples)	2	1	--	2	1	32500000	1	9584; 9985	2.788e+7; 4.043e+7	18.77
384.1	1009; 1052	IRE1_LKR_WT	GACSLDCLHPEKHEDVIAREL	637000000	637000000	99	99	1	173	Chymotryptic	18.77	2	321	341	L.GACSLDCLHPEKHEDVIAREL.I	3							2.60e-15 - 5.90e-15	5.05e-14 - 1.15e-13	880.05 - 899.51	880.1 - 899.5		880.1 - 899.5	817.0580 - 817.0584	817.058	-0.20; 0.40	0	2448.1520 - 2448.1535	2448.15	-0.0005; 0.0010		18.6100; 19.0400		peptide (per sample)	2	1	--	2	1	32500000	1	9584; 9985	2.788e+7; 4.043e+7	18.77
384.1.1	1009	IRE1_LKR_WT	GACSLDCLHPEKHEDVIAREL	637000000	637000000	99	99	1	173	Chymotryptic	18.77	2	321	341	L.GACSLDCLHPEKHEDVIAREL.I	3							2.6e-15	5e-14	880.05	880.1		880.1	817.058	817.058	-0.2	0	2448.15	2448.15	-0.0005		18.61		peptide (MS2)	2	1	9534	2	1	32500000	1	9584	27900000	18.77
384.1.2	1052	IRE1_LKR_WT	GACSLDCLHPEKHEDVIAREL	637000000	637000000		99	1	173	Chymotryptic	18.77	2	321	341	L.GACSLDCLHPEKHEDVIAREL.I	3							5.9e-15	1.1e-13	899.51	899.5		899.5	817.058	817.058	0.4	0	2448.15	2448.15	0.001		19.04		peptide (MS2)	2	1	10000	2	1	32500000	1	9985	40400000	18.77
385	997; 1040	IRE1_LKR_WT	GACSLDCLHPEKHEDVIAREL	1240000000	1240000000	99	99	1	174	Chymotryptic	18.77	2	321	341	L.GACSLDCLHPEKHEDVIAREL.I	4							3.77e-14 - 3.77e-12	7.26e-13 - 7.26e-11	735.03 - 805.49	735.0 - 805.5		735.0 - 805.5	613.0445 - 613.0453	613.045	-1.55; -0.16	0	2448.1487 - 2448.1521	2448.15	-0.0038; -0.0004		18.5300; 18.9300		peptide (many samples)	2	1	--	2	1	60400000	1	9509; 9893	2.184e+7; 5.791e+7	18.77
385.1	997; 1040	IRE1_LKR_WT	GACSLDCLHPEKHEDVIAREL	1240000000	1240000000	99	99	1	174	Chymotryptic	18.77	2	321	341	L.GACSLDCLHPEKHEDVIAREL.I	4							3.77e-14 - 3.77e-12	7.26e-13 - 7.26e-11	735.03 - 805.49	735.0 - 805.5		735.0 - 805.5	613.0445 - 613.0453	613.045	-1.55; -0.16	0	2448.1487 - 2448.1521	2448.15	-0.0038; -0.0004		18.5300; 18.9300		peptide (per sample)	2	1	--	2	1	60400000	1	9509; 9893	2.184e+7; 5.791e+7	18.77
385.1.1	997	IRE1_LKR_WT	GACSLDCLHPEKHEDVIAREL	1240000000	1240000000	99	99	1	174	Chymotryptic	18.77	2	321	341	L.GACSLDCLHPEKHEDVIAREL.I	4							3.8e-12	7.3e-11	735.03	735		735	613.044	613.045	-1.55	0	2448.15	2448.15	-0.0038		18.53		peptide (MS2)	2	1	9459	2	1	60400000	1	9509	21800000	18.77
385.1.2	1040	IRE1_LKR_WT	GACSLDCLHPEKHEDVIAREL	1240000000	1240000000		99	1	174	Chymotryptic	18.77	2	321	341	L.GACSLDCLHPEKHEDVIAREL.I	4							3.8e-14	7.3e-13	805.49	805.5		805.5	613.045	613.045	-0.16	0	2448.15	2448.15	-0.0004		18.93		peptide (MS2)	2	1	9893	2	1	60400000	1	9893	57900000	18.77
386	1028; 1060	IRE1_LKR_WT	GACSLDCLHPEKHEDVIAREL	216000000	216000000	99	99	1	175	Chymotryptic	18.73	2	321	341	L.GACSLDCLHPEKHEDVIAREL.I	5							3.50e-9 - 2.61e-7	6.75e-8 - 5.03e-6	376.77 - 598.31	376.8 - 598.3		376.8 - 598.3	490.6374 - 490.6376	490.638	-0.83; -0.46	0	2448.1505 - 2448.1514	2448.15	-0.0020; -0.0011		18.8200; 19.1100		peptide (many samples)	2	1	--	2	1	11700000	1	9779; 10048	2.255e+7; 2.260e+7	18.73
386.1	1028; 1060	IRE1_LKR_WT	GACSLDCLHPEKHEDVIAREL	216000000	216000000	99	99	1	175	Chymotryptic	18.73	2	321	341	L.GACSLDCLHPEKHEDVIAREL.I	5							3.50e-9 - 2.61e-7	6.75e-8 - 5.03e-6	376.77 - 598.31	376.8 - 598.3		376.8 - 598.3	490.6374 - 490.6376	490.638	-0.83; -0.46	0	2448.1505 - 2448.1514	2448.15	-0.0020; -0.0011		18.8200; 19.1100		peptide (per sample)	2	1	--	2	1	11700000	1	9779; 10048	2.255e+7; 2.260e+7	18.73
386.1.1	1028	IRE1_LKR_WT	GACSLDCLHPEKHEDVIAREL	216000000	216000000	99	99	1	175	Chymotryptic	18.73	2	321	341	L.GACSLDCLHPEKHEDVIAREL.I	5							3.5e-09	6.8e-08	598.31	598.3		598.3	490.637	490.638	-0.83	0	2448.15	2448.15	-0.002		18.82		peptide (MS2)	2	1	9761	2	1	11700000	1	9779	22600000	18.73
386.1.2	1060	IRE1_LKR_WT	GACSLDCLHPEKHEDVIAREL	216000000	216000000		99	1	175	Chymotryptic	18.73	2	321	341	L.GACSLDCLHPEKHEDVIAREL.I	5							2.6e-07	5e-06	376.77	376.8		376.8	490.638	490.638	-0.46	0	2448.15	2448.15	-0.0011		19.11		peptide (MS2)	2	1	10077	2	1	11700000	1	10048	22600000	18.73
387	1298	IRE1_LKR_WT	GACSLDCLHPEKHEDVIAREL	1710000000	1710000000	98	98	1	172	Chymotryptic	21.4	2	321	341	L.GACsLDCLHPEKHEDVIAREL.I	3	S4(Phospho/79.9663)	S	324	Phospho/79.9663	10	4	0.089	0.59	75.83	75.8		75.8	843.72	843.714	7.79	0	2528.14	2528.12	0.0197	2.63	22.45		peptide (many samples)	2	1	13985	2	1	130000000	1	13364	2720000	21.4
388	839; 869	IRE1_LKR_WT	DCLHPEKHEDVIAREL	282000000	282000000	40	40	1	65	Chymotryptic	16.2	1	326	341	L.DCLHPEKHEDVIAREL.I	2							4.03e-13 - 1.57e-8	7.75e-12 - 3.03e-7	460.08 - 723.58	460.1 - 723.6		460.1 - 723.6	980.9800 - 980.9836	980.981	-0.94; 2.80	0	1959.9454 - 1959.9527	1959.95	-0.0018; 0.0055		16.1100; 16.4300		peptide (many samples)	2	1	--	2	1	30200000	1	7304; 7602	3.792e+7; 7.865e+6	16.2
388.1	839; 869	IRE1_LKR_WT	DCLHPEKHEDVIAREL	282000000	282000000	40	40	1	65	Chymotryptic	16.2	1	326	341	L.DCLHPEKHEDVIAREL.I	2							4.03e-13 - 1.57e-8	7.75e-12 - 3.03e-7	460.08 - 723.58	460.1 - 723.6		460.1 - 723.6	980.9800 - 980.9836	980.981	-0.94; 2.80	0	1959.9454 - 1959.9527	1959.95	-0.0018; 0.0055		16.1100; 16.4300		peptide (per sample)	2	1	--	2	1	30200000	1	7304; 7602	3.792e+7; 7.865e+6	16.2
388.1.1	839	IRE1_LKR_WT	DCLHPEKHEDVIAREL	282000000	282000000	40	40	1	65	Chymotryptic	16.2	1	326	341	L.DCLHPEKHEDVIAREL.I	2							4e-13	7.8e-12	723.58	723.6		723.6	980.98	980.981	-0.94	0	1959.95	1959.95	-0.0018		16.11		peptide (MS2)	2	1	6935	2	1	30200000	1	7304	37900000	16.2
388.1.2	869	IRE1_LKR_WT	DCLHPEKHEDVIAREL	282000000	282000000		40	1	65	Chymotryptic	16.2	1	326	341	L.DCLHPEKHEDVIAREL.I	2							1.6e-08	3e-07	460.08	460.1		460.1	980.984	980.981	2.8	0	1959.95	1959.95	0.0055		16.43		peptide (MS2)	2	1	7280	2	1	30200000	1	7602	7870000	16.2
389	882; 838; 873; 874	IRE1_LKR_WT	DCLHPEKHEDVIAREL	1770000000	1760000000	40	40	1	66	Chymotryptic	16.2	1	326	341	L.DCLHPEKHEDVIAREL.I	3							2.76e-14 - 1.99e-4	5.32e-13 - 3.83e-3	251.91 - 839.23	251.9 - 839.2		251.9 - 839.2	654.3228 - 654.3287	654.323	8.71; 0.21; 0.49; -0.30	0	1959.9466 - 1959.9643	1959.95	0.0171; 0.0004; 0.0010; -0.0006		16.6700; 16.1100; 16.5200; 16.5400		peptide (many samples)	2	1	--	2	1	163000000	1	7805; 7303; 7678; 7691	1.245e+7; 1.426e+8; 1.232e+7; 9.907e+6	16.2
389.1	882; 838; 873; 874	IRE1_LKR_WT	DCLHPEKHEDVIAREL	1760000000	1760000000	40	40	1	66	Chymotryptic	16.2	1	326	341	L.DCLHPEKHEDVIAREL.I	3							2.76e-14 - 1.99e-4	5.32e-13 - 3.83e-3	251.91 - 839.23	251.9 - 839.2		251.9 - 839.2	654.3228 - 654.3287	654.323	8.71; 0.21; 0.49; -0.30	0	1959.9466 - 1959.9643	1959.95	0.0171; 0.0004; 0.0010; -0.0006		16.6700; 16.1100; 16.5200; 16.5400		peptide (per sample)	2	1	--	2	1	163000000	1	7805; 7303; 7678; 7691	1.245e+7; 1.426e+8; 1.232e+7; 9.907e+6	16.2
389.1.1	882	IRE1_LKR_WT	DCLHPEKHEDVIAREL	1760000000	1760000000	40	40	1	66	Chymotryptic	16.2	1	326	341	L.DCLHPEKHEDVIAREL.I	3							0.0002	0.0038	251.91	251.9		251.9	654.329	654.323	8.71	0	1959.96	1959.95	0.0171		16.67		peptide (MS2)	2	1	7490	2	1	163000000	1	7805	12400000	16.2
389.1.2	838	IRE1_LKR_WT	DCLHPEKHEDVIAREL	1760000000	1760000000		40	1	66	Chymotryptic	16.2	1	326	341	L.DCLHPEKHEDVIAREL.I	3							2.8e-14	5.3e-13	839.23	839.2		839.2	654.323	654.323	0.21	0	1959.95	1959.95	0.0004		16.11		peptide (MS2)	2	1	6933	2	1	163000000	1	7303	143000000	16.2
389.1.3	873	IRE1_LKR_WT	DCLHPEKHEDVIAREL	1760000000	1760000000		40	1	66	Chymotryptic	16.2	1	326	341	L.DCLHPEKHEDVIAREL.I	3							2.8e-13	5.3e-12	775.38	775.4		775.4	654.323	654.323	0.49	0	1959.95	1959.95	0.001		16.52		peptide (MS2)	2	1	7357	2	1	163000000	1	7678	12300000	16.2
389.1.4	874	IRE1_LKR_WT	DCLHPEKHEDVIAREL	1760000000	1760000000		40	1	66	Chymotryptic	16.2	1	326	341	L.DCLHPEKHEDVIAREL.I	3							1.2e-13	2.3e-12	768.63	768.6		768.6	654.323	654.323	-0.3	0	1959.95	1959.95	-0.0006		16.54		peptide (MS2)	2	1	7368	2	1	163000000	1	7691	9910000	16.2
390	841; 861	IRE1_LKR_WT	DCLHPEKHEDVIAREL	2050000000	2040000000	40	40	1	67	Chymotryptic	16.2	1	326	341	L.DCLHPEKHEDVIAREL.I	4							1.75e-10 - 8.91e-9	3.37e-9 - 1.72e-7	531.03 - 635.28	531.0 - 635.3		531.0 - 635.3	490.9932 - 490.9941	490.994	-1.70; -0.02	0	1959.9439 - 1959.9472	1959.95	-0.0033; -0.0000		16.1300; 16.3700		peptide (many samples)	2	1	--	2	1	194000000	1	7316; 7543	2.107e+8; 1.124e+8	16.2
390.1	841; 861	IRE1_LKR_WT	DCLHPEKHEDVIAREL	2040000000	2040000000	40	40	1	67	Chymotryptic	16.2	1	326	341	L.DCLHPEKHEDVIAREL.I	4							1.75e-10 - 8.91e-9	3.37e-9 - 1.72e-7	531.03 - 635.28	531.0 - 635.3		531.0 - 635.3	490.9932 - 490.9941	490.994	-1.70; -0.02	0	1959.9439 - 1959.9472	1959.95	-0.0033; -0.0000		16.1300; 16.3700		peptide (per sample)	2	1	--	2	1	194000000	1	7316; 7543	2.107e+8; 1.124e+8	16.2
390.1.1	841	IRE1_LKR_WT	DCLHPEKHEDVIAREL	2040000000	2040000000	40	40	1	67	Chymotryptic	16.2	1	326	341	L.DCLHPEKHEDVIAREL.I	4							1.7e-10	3.4e-09	635.28	635.3		635.3	490.993	490.994	-1.7	0	1959.94	1959.95	-0.0033		16.13		peptide (MS2)	2	1	6950	2	1	194000000	1	7316	211000000	16.2
390.1.2	861	IRE1_LKR_WT	DCLHPEKHEDVIAREL	2040000000	2040000000		40	1	67	Chymotryptic	16.2	1	326	341	L.DCLHPEKHEDVIAREL.I	4							8.9e-09	1.7e-07	531.03	531		531	490.994	490.994	-0.02	0	1959.95	1959.95	0		16.37		peptide (MS2)	2	1	7208	2	1	194000000	1	7543	112000000	16.2
391	695	IRE1_LKR_WT	HPEKHEDVIAREL	31300000	31300000	150	150	0	248	Chymotryptic	13.51	0	329	341	L.HPEKHEDVIAREL.I	4							0.00013	0.0025	252.2	199.8		199.8	393.958	393.959	-1.68	0	1571.8	1571.81	-0.0026		13.45		peptide (many samples)	2	1	4182	2	1	4020000	1	4929	7000000	13.51
392	39; 56	IRE1_LKR_WT	HEDVIAR	2100000000	2100000000	146	146	0	243	Tryptic	11.28	0	333	339	K.HEDVIAR.E	2							9.59e-9 - 9.42e-7	1.77e-7 - 1.74e-5	594.26 - 651.64	594.3 - 651.6		594.3 - 651.6	420.222	420.222	-0.26	0	838.429	838.43	-0.0002		11.1900; 11.8800		peptide (many samples)	1	1	--	1	1	420000000	1	2419; 2836	7.183e+6; 1.119e+6	11.28
392.1	39; 56	IRE1_LKR_WT	HEDVIAR	2100000000	2100000000	146	146	0	243	Tryptic	11.28	0	333	339	K.HEDVIAR.E	2							9.59e-9 - 9.42e-7	1.77e-7 - 1.74e-5	594.26 - 651.64	594.3 - 651.6		594.3 - 651.6	420.222	420.222	-0.26	0	838.429	838.43	-0.0002		11.1900; 11.8800		peptide (per sample)	1	1	--	1	1	420000000	1	2419; 2836	7.183e+6; 1.119e+6	11.28
392.1.1	39	IRE1_LKR_WT	HEDVIAR	2100000000	2100000000	146	146	0	243	Tryptic	11.28	0	333	339	K.HEDVIAR.E	2							9.6e-09	1.8e-07	651.64	651.6		651.6	420.222	420.222	-0.26	0	838.429	838.43	-0.0002		11.19		peptide (MS2)	1	1	985	1	1	420000000	1	2419	7180000	11.28
392.1.2	56	IRE1_LKR_WT	HEDVIAR	2100000000	2100000000		146	0	243	Tryptic	11.28	0	333	339	K.HEDVIAR.E	2							9.4e-07	1.7e-05	594.26	594.3		594.3	420.222	420.222	-0.26	0	838.429	838.43	-0.0002		11.88		peptide (MS2)	1	1	1374	1	1	420000000	1	2836	1120000	11.28
393	82; 103	IRE1_LKR_WT	ELIEK	1350000000	1350000000	58	58	0	100	Tryptic	12.75	0	340	344	R.ELIEK.M	2							4.82e-4 - 1.51e-3	8.82e-3 - 2.73e-2	250.92 - 357.60	121.0 - 172.9		121.0 - 172.9	316.1864 - 316.1864	316.187	-0.82; -1.01	0	630.3582 - 630.3583	630.359	-0.0005; -0.0006		12.6400; 13.0800		peptide (many samples)	1	1	--	1	1	241000000	1	3310; 3598	2.055e+6; 7.624e+5	12.75
393.1	82; 103	IRE1_LKR_WT	ELIEK	1350000000	1350000000	58	58	0	100	Tryptic	12.75	0	340	344	R.ELIEK.M	2							4.82e-4 - 1.51e-3	8.82e-3 - 2.73e-2	250.92 - 357.60	121.0 - 172.9		121.0 - 172.9	316.1864 - 316.1864	316.187	-0.82; -1.01	0	630.3582 - 630.3583	630.359	-0.0005; -0.0006		12.6400; 13.0800		peptide (per sample)	1	1	--	1	1	241000000	1	3310; 3598	2.055e+6; 7.624e+5	12.75
393.1.1	82	IRE1_LKR_WT	ELIEK	1350000000	1350000000	58	58	0	100	Tryptic	12.75	0	340	344	R.ELIEK.M	2							0.00048	0.0088	357.6	172.9		172.9	316.186	316.187	-0.82	0	630.358	630.359	-0.0005		12.64		peptide (MS2)	1	1	1809	1	1	241000000	1	3310	2060000	12.75
393.1.2	103	IRE1_LKR_WT	ELIEK	1350000000	1350000000		58	0	100	Tryptic	12.75	0	340	344	R.ELIEK.M	2							0.0015	0.027	250.92	121		121	316.186	316.187	-1.01	0	630.358	630.359	-0.0006		13.08		peptide (MS2)	1	1	2070	1	1	241000000	1	3598	762000	12.75
394	175	IRE1_LKR_WT	ELIEKMIAMDPQK	5120000	5120000	59	59	0	101	Tryptic	16.81	1	340	352	R.ELIEKmIAmDPQK.R	2	M6(Oxidation/15.9949); M9(Oxidation/15.9949)	M,M	345348	Oxidation/15.9949; Oxidation/15.9949	4,4	6,9	3.3e-05	0.00061	289.85	289.8		289.8	789.398	789.399	-1.54	0	1576.78	1576.78	-0.0024		15		peptide (many samples)	1	1	3204	1	1	743000	1	4801	206000	16.81
395	176	IRE1_LKR_WT	ELIEKMIAMDPQK	5230000	5230000	59	59	0	102	Tryptic	16.8	1	340	352	R.ELIEKmIAmDPQK.R	3	M6(Oxidation/15.9949); M9(Oxidation/15.9949)	M,M	345348	Oxidation/15.9949; Oxidation/15.9949	4,4	6,9	6.2e-05	0.0011	233.2	233.2		233.2	526.602	526.602	0.54	0	1576.78	1576.78	0.0008		15.05		peptide (many samples)	1	1	3228	1	1	853000	1	4825	2280000	16.8
396	128; 126	IRE1_LKR_WT	ELIEKMIAMDPQKRPSAK	1050000	1050000	60	60	1	103	Tryptic	13.64	2	340	357	R.ELIEKmIAmDPQKRPSAK.H	3	M6(Oxidation/15.9949); M9(Oxidation/15.9949)	M,M	345348	Oxidation/15.9949; Oxidation/15.9949	4,4	6,9	1.15e-4 - 9.78e-4	2.11e-3 - 1.78e-2	187.83 - 265.73	187.8 - 265.7		187.8 - 265.7	706.3734 - 706.3749	706.375	-1.65; 0.42	0	2116.0985 - 2116.1029	2116.1	-0.0035; 0.0009		13.6600; 13.6300		peptide (many samples)	1	1	--	1	1	213000	1	3983; 3962	4.387e+5; 3.963e+5	13.64
396.1	128; 126	IRE1_LKR_WT	ELIEKMIAMDPQKRPSAK	1050000	1050000	60	60	1	103	Tryptic	13.64	2	340	357	R.ELIEKmIAmDPQKRPSAK.H	3	M6(Oxidation/15.9949); M9(Oxidation/15.9949)	M,M	345348	Oxidation/15.9949; Oxidation/15.9949	4,4	6,9	1.15e-4 - 9.78e-4	2.11e-3 - 1.78e-2	187.83 - 265.73	187.8 - 265.7		187.8 - 265.7	706.3734 - 706.3749	706.375	-1.65; 0.42	0	2116.0985 - 2116.1029	2116.1	-0.0035; 0.0009		13.6600; 13.6300		peptide (per sample)	1	1	--	1	1	213000	1	3983; 3962	4.387e+5; 3.963e+5	13.64
396.1.1	128	IRE1_LKR_WT	ELIEKMIAMDPQKRPSAK	1050000	1050000	60	60	1	103	Tryptic	13.64	2	340	357	R.ELIEKmIAmDPQKRPSAK.H	3	M6(Oxidation/15.9949); M9(Oxidation/15.9949)	M,M	345348	Oxidation/15.9949; Oxidation/15.9949	4,4	6,9	0.00098	0.018	187.83	187.8		187.8	706.373	706.375	-1.65	0	2116.1	2116.1	-0.0035		13.66		peptide (MS2)	1	1	2436	1	1	213000	1	3983	439000	13.64
396.1.2	126	IRE1_LKR_WT	ELIEKMIAMDPQKRPSAK	1050000	1050000		60	1	103	Tryptic	13.64	2	340	357	R.ELIEKmIAmDPQKRPSAK.H	3	M6(Oxidation/15.9949); M9(Oxidation/15.9949)	M,M	345348	Oxidation/15.9949; Oxidation/15.9949	4,4	6,9	0.00011	0.0021	265.73	265.7		265.7	706.375	706.375	0.42	0	2116.1	2116.1	0.0009		13.63		peptide (MS2)	1	1	2416	1	1	213000	1	3962	396000	13.64
397	764	IRE1_LKR_WT	IEKMIAMDPQKRPSAKHVL	22000000	22000000	178	178	1	297	Chymotryptic	15.02	0	342	360	L.IEKMIAMDPQKRPSAKHVL.K	4							1.1e-09	2.1e-08	622.08	622.1		622.1	548.805	548.807	-2.94	0	2191.19	2191.2	-0.0064		14.97		peptide (many samples)	2	1	5708	2	1	4380000	1	6256	7480000	15.02
398	682	IRE1_LKR_WT	IEKMIAMDPQKRPSAKHVL	147000000	147000000	177	177	1	296	Chymotryptic	13.48	0	342	360	L.IEKMIAmDPQKRPSAKHVL.K	4	M7(Oxidation/15.9949)	M	348	Oxidation/15.9949	9	7	2.6e-07	4.9e-06	513.31	417.4		152.5	552.806	552.805	1.05	0	2207.19	2207.19	0.0023	-1.54	13.06		peptide (many samples)	2	1	3859	2	1	17000000	1	4622	5970000	13.48
399	683	IRE1_LKR_WT	IEKMIAMDPQKRPSAKHVL	5730000	5730000	176	176	0	295	Chymotryptic	13.55	0	342	360	L.IEKMIAmDPqKRPSAKHVL.K	3	M7(Oxidation/15.9949); Q10(Deamidated/0.9840)	M,Q	348351	Oxidation/15.9949; Deamidated/0.9840	9,11	7,10	0.0016	0.03	164.94	164.9		107.7	737.07	737.066	5.52	0	2208.19	2208.18	0.0122		13.13		peptide (many samples)	2	1	3936	2	1	1600000	1	4688	1420000	13.55
400	694	IRE1_LKR_WT	IEKMIAMDPQKRPSAKHVL	452000	452000	175	175	1	291	Chymotryptic	13.45	0	342	360	L.IEKmIAMDPQKRPSAKHVL.K	2	M4(Oxidation/15.9949)	M	345	Oxidation/15.9949	9	4	0.0014	0.026	146.48	146.5		28.2	1104.6	1104.6	-2.9	0	2207.19	2207.19	-0.0064		13.44		peptide (many samples)	2	1	4168	2	1	498000	1	4917	279000	13.45
401	704; 701	IRE1_LKR_WT	IEKMIAMDPQKRPSAKHVL	30300000	30300000	175	175	1	292	Chymotryptic	13.47	0	342	360	L.IEKmIAMDPQKRPSAKHVL.K	3	M4(Oxidation/15.9949)	M	345	Oxidation/15.9949	9	4	2.26e-9 - 3.25e-8	4.35e-8 - 6.27e-7	400.41 - 571.52	400.4 - 571.5		118.1 - 163.9	736.7379 - 736.7382	736.738	0.09; 0.42	0	2207.1920 - 2207.1927	2207.19	0.0002; 0.0009		13.5600; 13.5300		peptide (many samples)	2	1	--	2	1	4920000	1	5025; 5000	1.752e+6; 4.469e+6	13.47
401.1	704; 701	IRE1_LKR_WT	IEKMIAMDPQKRPSAKHVL	30300000	30300000	175	175	1	292	Chymotryptic	13.47	0	342	360	L.IEKmIAMDPQKRPSAKHVL.K	3	M4(Oxidation/15.9949)	M	345	Oxidation/15.9949	9	4	2.26e-9 - 3.25e-8	4.35e-8 - 6.27e-7	400.41 - 571.52	400.4 - 571.5		118.1 - 163.9	736.7379 - 736.7382	736.738	0.09; 0.42	0	2207.1920 - 2207.1927	2207.19	0.0002; 0.0009		13.5600; 13.5300		peptide (per sample)	2	1	--	2	1	4920000	1	5025; 5000	1.752e+6; 4.469e+6	13.47
401.1.1	704	IRE1_LKR_WT	IEKMIAMDPQKRPSAKHVL	30300000	30300000	175	175	1	292	Chymotryptic	13.47	0	342	360	L.IEKmIAMDPQKRPSAKHVL.K	3	M4(Oxidation/15.9949)	M	345	Oxidation/15.9949	9	4	3.3e-08	6.3e-07	400.41	400.4		118.1	736.738	736.738	0.09	0	2207.19	2207.19	0.0002		13.56		peptide (MS2)	2	1	4298	2	1	4920000	1	5025	1750000	13.47
401.1.2	701	IRE1_LKR_WT	IEKMIAMDPQKRPSAKHVL	30300000	30300000		175	1	292	Chymotryptic	13.47	0	342	360	L.IEKmIAMDPQKRPSAKHVL.K	3	M4(Oxidation/15.9949)	M	345	Oxidation/15.9949	9	4	2.3e-09	4.4e-08	571.52	571.5		163.9	736.738	736.738	0.42	0	2207.19	2207.19	0.0009		13.53		peptide (MS2)	2	1	4271	2	1	4920000	1	5000	4470000	13.47
402	709; 698	IRE1_LKR_WT	IEKMIAMDPQKRPSAKHVL	147000000	147000000	175	175	1	293	Chymotryptic	13.48	0	342	360	L.IEKmIAMDPQKRPSAKHVL.K	4	M4(Oxidation/15.9949)	M	345	Oxidation/15.9949	9	4	3.02e-12 - 6.95e-8	5.81e-11 - 1.34e-6	362.27 - 712.16	362.3 - 712.2		99.1 - 199.1	552.8051 - 552.8066	552.805	2.49; -0.17	0	2207.1914 - 2207.1973	2207.19	0.0055; -0.0004	-1.54	13.6000; 13.4800		peptide (many samples)	2	1	--	2	1	17000000	1	5061; 4959	3.807e+6; 4.867e+7	13.48
402.1	709; 698	IRE1_LKR_WT	IEKMIAMDPQKRPSAKHVL	147000000	147000000	175	175	1	293	Chymotryptic	13.48	0	342	360	L.IEKmIAMDPQKRPSAKHVL.K	4	M4(Oxidation/15.9949)	M	345	Oxidation/15.9949	9	4	3.02e-12 - 6.95e-8	5.81e-11 - 1.34e-6	362.27 - 712.16	362.3 - 712.2		99.1 - 199.1	552.8051 - 552.8066	552.805	2.49; -0.17	0	2207.1914 - 2207.1973	2207.19	0.0055; -0.0004	-1.54	13.6000; 13.4800		peptide (per sample)	2	1	--	2	1	17000000	1	5061; 4959	3.807e+6; 4.867e+7	13.48
402.1.1	709	IRE1_LKR_WT	IEKMIAMDPQKRPSAKHVL	147000000	147000000	175	175	1	293	Chymotryptic	13.48	0	342	360	L.IEKmIAMDPQKRPSAKHVL.K	4	M4(Oxidation/15.9949)	M	345	Oxidation/15.9949	9	4	7e-08	1.3e-06	362.27	362.3		99.1	552.807	552.805	2.49	0	2207.2	2207.19	0.0055	-1.54	13.6		peptide (MS2)	2	1	4338	2	1	17000000	1	5061	3810000	13.48
402.1.2	698	IRE1_LKR_WT	IEKMIAMDPQKRPSAKHVL	147000000	147000000		175	1	293	Chymotryptic	13.48	0	342	360	L.IEKmIAMDPQKRPSAKHVL.K	4	M4(Oxidation/15.9949)	M	345	Oxidation/15.9949	9	4	3e-12	5.8e-11	712.16	712.2		199.1	552.805	552.805	-0.17	0	2207.19	2207.19	-0.0004	-1.54	13.48		peptide (MS2)	2	1	4216	2	1	17000000	1	4959	48700000	13.48
403	692	IRE1_LKR_WT	IEKMIAMDPQKRPSAKHVL	133000000	133000000	175	175	1	294	Chymotryptic	13.47	0	342	360	L.IEKmIAMDPQKRPSAKHVL.K	5	M4(Oxidation/15.9949)	M	345	Oxidation/15.9949	9	4	6.6e-06	0.00013	349.68	349.7		114.6	442.445	442.446	-0.58	0	2207.19	2207.19	-0.0013		13.42		peptide (many samples)	2	1	4148	2	1	16800000	1	4901	20200000	13.47
404	716; 710	IRE1_LKR_WT	IEKMIAMDPQKRPSAKHVL	32400000	32400000	172	172	0	284	Chymotryptic	13.4	0	342	360	L.IEKmIAMDPqKRPSAKHVL.K	4	M4(Oxidation/15.9949); Q10(Deamidated/0.9840)	M,Q	345351	Oxidation/15.9949; Deamidated/0.9840	9,11	4,10	2.06e-7 - 1.51e-3	3.97e-6 - 2.85e-2	202.61 - 407.55	202.6 - 407.6		55.6 - 148.9	553.0531 - 553.0548	553.051	3.31; 6.52	0	2208.1831 - 2208.1902	2208.18	0.0073; 0.0144	-1.07	13.8300; 13.6000		peptide (many samples)	2	1	--	2	1	3090000	1	5254; 5061	1.274e+7; 3.807e+6	13.4
404.1	716; 710	IRE1_LKR_WT	IEKMIAMDPQKRPSAKHVL	32400000	32400000	172	172	0	284	Chymotryptic	13.4	0	342	360	L.IEKmIAMDPqKRPSAKHVL.K	4	M4(Oxidation/15.9949); Q10(Deamidated/0.9840)	M,Q	345351	Oxidation/15.9949; Deamidated/0.9840	9,11	4,10	2.06e-7 - 1.51e-3	3.97e-6 - 2.85e-2	202.61 - 407.55	202.6 - 407.6		55.6 - 148.9	553.0531 - 553.0548	553.051	3.31; 6.52	0	2208.1831 - 2208.1902	2208.18	0.0073; 0.0144	-1.07	13.8300; 13.6000		peptide (per sample)	2	1	--	2	1	3090000	1	5254; 5061	1.274e+7; 3.807e+6	13.4
404.1.1	716	IRE1_LKR_WT	IEKMIAMDPQKRPSAKHVL	32400000	32400000	172	172	0	284	Chymotryptic	13.4	0	342	360	L.IEKmIAMDPqKRPSAKHVL.K	4	M4(Oxidation/15.9949); Q10(Deamidated/0.9840)	M,Q	345351	Oxidation/15.9949; Deamidated/0.9840	9,11	4,10	2.1e-07	4e-06	407.55	407.6		148.9	553.053	553.051	3.31	0	2208.18	2208.18	0.0073	-1.07	13.83		peptide (MS2)	2	1	4575	2	1	3090000	1	5254	12700000	13.4
404.1.2	710	IRE1_LKR_WT	IEKMIAMDPQKRPSAKHVL	32400000	32400000		172	0	284	Chymotryptic	13.4	0	342	360	L.IEKmIAMDPqKRPSAKHVL.K	4	M4(Oxidation/15.9949); Q10(Deamidated/0.9840)	M,Q	345351	Oxidation/15.9949; Deamidated/0.9840	9,11	4,10	0.0015	0.028	202.61	202.6		55.6	553.055	553.051	6.52	0	2208.19	2208.18	0.0144	-1.07	13.6		peptide (MS2)	2	1	4339	2	1	3090000	1	5061	3810000	13.4
405	649	IRE1_LKR_WT	IEKMIAMDPQKRPSAKHVL	4800000	4800000	174	174	1	287	Chymotryptic	11.75	0	342	360	L.IEKmIAmDPQKRPSAKHVL.K	2	M4(Oxidation/15.9949); M7(Oxidation/15.9949)	M,M	345348	Oxidation/15.9949; Oxidation/15.9949	9,9	4,7	3.4e-08	6.6e-07	494.27	494.3		494.3	1112.6	1112.6	-0.78	0	2223.18	2223.19	-0.0017		11.78		peptide (many samples)	2	1	2642	2	1	1600000	1	3566	4030000	11.75
406	655; 643	IRE1_LKR_WT	IEKMIAMDPQKRPSAKHVL	288000000	288000000	174	174	1	288	Chymotryptic	11.79	0	342	360	L.IEKmIAmDPQKRPSAKHVL.K	3	M4(Oxidation/15.9949); M7(Oxidation/15.9949)	M,M	345348	Oxidation/15.9949; Oxidation/15.9949	9,9	4,7	2.60e-8 - 1.63e-3	5.02e-7 - 3.07e-2	27.72 - 487.76	27.7 - 487.8		27.7 - 487.8	742.0688 - 742.0701	742.069	-0.95; 0.78	0	2223.1846 - 2223.1885	2223.19	-0.0021; 0.0017		12.0300; 11.6900		peptide (many samples)	2	1	--	2	1	29700000	1	3756; 3494	1.023e+6; 4.143e+6	11.79
406.1	655; 643	IRE1_LKR_WT	IEKMIAMDPQKRPSAKHVL	288000000	288000000	174	174	1	288	Chymotryptic	11.79	0	342	360	L.IEKmIAmDPQKRPSAKHVL.K	3	M4(Oxidation/15.9949); M7(Oxidation/15.9949)	M,M	345348	Oxidation/15.9949; Oxidation/15.9949	9,9	4,7	2.60e-8 - 1.63e-3	5.02e-7 - 3.07e-2	27.72 - 487.76	27.7 - 487.8		27.7 - 487.8	742.0688 - 742.0701	742.069	-0.95; 0.78	0	2223.1846 - 2223.1885	2223.19	-0.0021; 0.0017		12.0300; 11.6900		peptide (per sample)	2	1	--	2	1	29700000	1	3756; 3494	1.023e+6; 4.143e+6	11.79
406.1.1	655	IRE1_LKR_WT	IEKMIAMDPQKRPSAKHVL	288000000	288000000	174	174	1	288	Chymotryptic	11.79	0	342	360	L.IEKmIAmDPQKRPSAKHVL.K	3	M4(Oxidation/15.9949); M7(Oxidation/15.9949)	M,M	345348	Oxidation/15.9949; Oxidation/15.9949	9,9	4,7	0.0016	0.031	27.72	27.7		27.7	742.069	742.069	-0.95	0	2223.18	2223.19	-0.0021		12.03		peptide (MS2)	2	1	2841	2	1	29700000	1	3756	1020000	11.79
406.1.2	643	IRE1_LKR_WT	IEKMIAMDPQKRPSAKHVL	288000000	288000000		174	1	288	Chymotryptic	11.79	0	342	360	L.IEKmIAmDPQKRPSAKHVL.K	3	M4(Oxidation/15.9949); M7(Oxidation/15.9949)	M,M	345348	Oxidation/15.9949; Oxidation/15.9949	9,9	4,7	2.6e-08	5e-07	487.76	487.8		487.8	742.07	742.069	0.78	0	2223.19	2223.19	0.0017		11.69		peptide (MS2)	2	1	2557	2	1	29700000	1	3494	4140000	11.79
407	654; 642	IRE1_LKR_WT	IEKMIAMDPQKRPSAKHVL	1130000000	1130000000	174	174	1	289	Chymotryptic	11.8	0	342	360	L.IEKmIAmDPQKRPSAKHVL.K	4	M4(Oxidation/15.9949); M7(Oxidation/15.9949)	M,M	345348	Oxidation/15.9949; Oxidation/15.9949	9,9	4,7	1.36e-7 - 1.55e-2	2.62e-6 - 1.92e-1	7.06 - 540.98	7.1 - 541.0		7.1 - 541.0	556.8033 - 556.8043	556.804	-1.17; 0.58	0	2223.1841 - 2223.1880	2223.19	-0.0026; 0.0013	-3.23	12.0200; 11.6700		peptide (many samples)	2	1	--	2	1	118000000	1	3747; 3474	3.461e+7; 6.102e+6	11.8
407.1	654; 642	IRE1_LKR_WT	IEKMIAMDPQKRPSAKHVL	1130000000	1130000000	174	174	1	289	Chymotryptic	11.8	0	342	360	L.IEKmIAmDPQKRPSAKHVL.K	4	M4(Oxidation/15.9949); M7(Oxidation/15.9949)	M,M	345348	Oxidation/15.9949; Oxidation/15.9949	9,9	4,7	1.36e-7 - 1.55e-2	2.62e-6 - 1.92e-1	7.06 - 540.98	7.1 - 541.0		7.1 - 541.0	556.8033 - 556.8043	556.804	-1.17; 0.58	0	2223.1841 - 2223.1880	2223.19	-0.0026; 0.0013	-3.23	12.0200; 11.6700		peptide (per sample)	2	1	--	2	1	118000000	1	3747; 3474	3.461e+7; 6.102e+6	11.8
407.1.1	654	IRE1_LKR_WT	IEKMIAMDPQKRPSAKHVL	1130000000	1130000000	174	174	1	289	Chymotryptic	11.8	0	342	360	L.IEKmIAmDPQKRPSAKHVL.K	4	M4(Oxidation/15.9949); M7(Oxidation/15.9949)	M,M	345348	Oxidation/15.9949; Oxidation/15.9949	9,9	4,7	0.015	0.19	7.06	7.1		7.1	556.803	556.804	-1.17	0	2223.18	2223.19	-0.0026	-3.23	12.02		peptide (MS2)	2	1	2831	2	1	118000000	1	3747	34600000	11.8
407.1.2	642	IRE1_LKR_WT	IEKMIAMDPQKRPSAKHVL	1130000000	1130000000		174	1	289	Chymotryptic	11.8	0	342	360	L.IEKmIAmDPQKRPSAKHVL.K	4	M4(Oxidation/15.9949); M7(Oxidation/15.9949)	M,M	345348	Oxidation/15.9949; Oxidation/15.9949	9,9	4,7	1.4e-07	2.6e-06	540.98	541		541	556.804	556.804	0.58	0	2223.19	2223.19	0.0013	-3.23	11.67		peptide (MS2)	2	1	2532	2	1	118000000	1	3474	6100000	11.8
408	647	IRE1_LKR_WT	IEKMIAMDPQKRPSAKHVL	963000000	963000000	174	174	1	290	Chymotryptic	11.8	0	342	360	L.IEKmIAmDPQKRPSAKHVL.K	5	M4(Oxidation/15.9949); M7(Oxidation/15.9949)	M,M	345348	Oxidation/15.9949; Oxidation/15.9949	9,9	4,7	8.2e-08	1.6e-06	378.19	378.2		378.2	445.644	445.645	-0.38	0	2223.19	2223.19	-0.0009		11.73		peptide (many samples)	2	1	2591	2	1	100000000	1	3525	80200000	11.8
[truncated: 640 more rows]
[truncated: 5 more columns]

## Sheet: KR WT 3P
Row#	PID	Protein_x000D_ name	Sequence_x000D_ (unformatted)	XIC area_x000D_ summed	XIC_x000D_ AUC	_grp_x000D_ num	Feature_x000D_ number	iso	Sample-charge_x000D_ ID	Digest_x000D_ name	Apex Time_x000D_ (Posit)	Digest_x000D_ Missed Cleavages	Start_x000D_ AA	End_x000D_ AA	Sequence	z	Mod._x000D_ Summary	Mod._x000D_ AAs	Var. Pos._x000D_ Protein	Mod._x000D_ Names	_mod_x000D_ ids	Var. Pos._x000D_ Peptide	PEP_x000D_ 2D	PEP_x000D_ 1D	Score	Delta_x000D_ Score	Score_x000D_ Delta	Delta Mod._x000D_ Score	Obs._x000D_ m/z	Calc._x000D_ m/z	ppm	Off-_x000D_ By-X	Obs.M	Calc.M	Delta_x000D_ (Dalton)	Delta R.T. Obs-_x000D_ Delta R.T. Prd.	Scan Time(s)_x000D_ (Posit)	Glycans	Row_x000D_ type	MS_x000D_ Id	_prot_id	Qry.#	MS2 Search_x000D_ Id	Score_x000D_ Rank	Apex Int._x000D_ (Posit)	Score_x000D_ Ratio	Scan Number(s)_x000D_ (Posit)	Obs._x000D_ Frag. Sum	Obs. time_x000D_ Var (min)
[truncated: 2,956 more rows]
[truncated: 5 more columns]

[truncated: 19 more sheets: S724A S729A 1P trypsin, S724A S729A 1P chymotrypsin, S724A S726A 1P, S726A S729A 1P, S724A 2P, S726A 2P, S729A 2P, R611A 3P, K716A 3P, R687A 3P, R722A 3P, N750A 3P, R611A K716A 3P, R611A R687A 3P, R687A K716A 3P, R722A N750A 3P, R611A, R687A, K716A 3P, R611A R687A K716A R722A N750A3P, x]
