# Supplementary material for: Activation of the IRE1 RNase through remodeling of the kinase front pocket by ATP-competitive ligands
Source: Nat Commun. 2020 Dec 14;11:6387. doi: 10.1038/s41467-020-19974-5 (PMC7736581; doi:10.1038/s41467-020-19974-5)
Supplement: Supplementary file 10 — Source data [file 41467_2020_19974_MOESM10_ESM.xlsx]

## Sheet: Figure 1b,c
Figure 1b - RNA cleavage assay - fold change (DMSO control)
Compound (uM)	G-1749		G-9807		AMG-18
10	1.82	1.72	3.13	3.21	0.16	0.1
3.33333	1.81	1.79	3.61	3.56	0.16	0.12
1.11111	1.9	1.85	3.5	3.56	0.2	0.1
0.37037	1.95	1.87	3.43	3.56	0.38	0.18
0.123457	1.91	1.81	3.34	3.43	0.27	0.22
0.041152	1.78	1.86	2.57	2.78	0.42	0.32
0.013717	1.56	1.48	2.13	2.14	0.56	0.52
0.004572	1.26	1.37	1.63	1.68	0.69	0.59
0.001524	1.33	1.3	1.27	1.32	0.8	0.81
0.000508	1.06	1.22	1.18	1.28	0.84	0.82
Figure 1c - XBP1s mRNA in KMS11 cells (bDNA assay, fold change vs. DMSO and no RNA controls)
Compound [uM]	G-9807		G-1749
20	7.57	5.04	7.93	8.07
6.667	7.26	5.77	6.82	6.54
2.222	5.3	4.35	5.27	5.98
0.741	2.89	2.15	3.74	3.86
0.247	2.17	1.74	1.58	1.74
0.082	1.91	1.32	1.01	1.25
0.027	1.74	1.27	1.14	1.03
0.009	1.81	1.07	1.08	1.15
0.003	1.37	1.27	0.91	1
	AMG-18
10	0.0006	0.0003
3.33333	0.008	0.0038
1.11	0.0127	0.0129
0.37037	0.1917	0.2754
0.123457	0.653	0.6074
0.041152	0.9006	0.9528
0.013717	1.018	1.0149
0.004572	0.9067	0.9944
0.001524	1.0037	0.9173

## Sheet: Figure 1d
Analytical Ultracentrifugation (sedimentation velocity) - g(s*)
s*(svedbergs)	3.3 uM IRE1-0P	10 uM IRE1-0P	30 uM IRE1-0P	3.3 uM IRE1-3P	10 uM IRE1-3P	30 uM IRE1-3P
1.10759	0.0157141
1.11598	0.0164307
1.12437	0.0170889
1.13276	0.0176974
1.14115	0.0182477
1.14954	0.0187472
1.15793	0.0192109
1.16632	0.0196632
1.17471	0.0201182
1.1831	0.0205814
1.19149	0.0210578
1.19989	0.0215777
1.20828	0.0221507
1.21667	0.0227548
1.22506	0.0233732
1.23345	0.0240095
1.24184	0.0246842
1.25023	0.02541
1.25862	0.0261944
1.26701	0.0270492
1.2754	0.02797
1.28379	0.0289522
1.29218	0.02999
1.30058	0.0310616
1.30897	0.0321468
1.31736	0.0332523
1.32575	0.0343765
1.33414	0.0355092
1.34253	0.0366321
1.35092	0.0377437
1.35931	0.038851
1.3677	0.0399549
1.37609	0.0410337
1.38448	0.0420724
1.39287	0.0430782
1.40126	0.0440775
1.40966	0.0450874
1.41805	0.0461137
1.42644	0.0471635
1.43483	0.0482436
1.44322	0.0493415
1.45161	0.0504592
1.46	0.0516088
1.46839	0.0527914
1.47678	0.0540119
1.48517	0.0552817
1.49356	0.0565901
1.50195	0.0579217
1.51035	0.059263
1.51874	0.0606107
1.52713	0.0619528
1.53552	0.0632829
1.54391	0.0646055
1.5523	0.0659348
1.56069	0.067288
1.56908	0.0686671
1.57747	0.0700637
1.58586	0.0714758
1.59425	0.0729076
1.60264	0.0743563
1.61103	0.0758117
1.61943	0.0772716
1.62782	0.0787308
1.63621	0.0801837
1.6446	0.0816325
1.65299	0.0830855
1.66138	0.0845492
1.66977	0.0860434
1.67816	0.0875881
1.68655	0.0892017
1.69494	0.0908937
1.70333	0.0926804
1.71172	0.0945679
1.72012	0.0965488
1.72851	0.0986206
1.7369	0.100779
1.74529	0.10302
1.75368	0.105334
1.76207	0.107707
1.77046	0.11012
1.77885	0.112566
1.78724	0.115049
1.79563	0.117579
1.80402	0.120168
1.81242	0.122823
1.82081	0.125548
1.8292	0.12834
1.83759	0.131189
1.84598	0.134074
1.85437	0.136983
1.86276	0.139904
1.87115	0.142836
1.87954	0.145773
1.88793	0.148712
1.89632	0.151654
1.90471	0.154587
1.9131	0.157503
1.92149	0.16041
1.92989	0.16332
1.93828	0.166242
1.94667	0.169188
1.95506	0.17217
1.96345	0.175186
1.97184	0.178227
1.98023	0.181283
1.98862	0.184353
1.99701	0.187435
2.0054	0.190528
2.01379	0.193635
2.02218	0.196761
2.03058	0.19991
2.03897	0.20309
2.04736	0.206289
2.05575	0.209495
2.06414	0.212708
2.07253	0.215926
2.08092	0.219162
2.08931	0.222414
2.0977	0.225668
2.10609	0.228912
2.11448	0.232149
2.12287	0.235376
2.13126	0.238583
2.13966	0.241773
2.14805	0.244959
2.15644	0.248141
2.16483	0.251313
2.17322	0.254472
2.18161	0.257618
2.19	0.260755
2.19839	0.263882
2.20678	0.267001
2.21517	0.270107
2.22356	0.273213
2.23196	0.276332
2.24035	0.279466
2.24874	0.282617
2.25713	0.285794
2.26552	0.289015
2.27391	0.292301
2.2823	0.295663
2.29069	0.299096
2.29908	0.302599
2.30747	0.306177
2.31586	0.309823
2.32425	0.313527
2.33264	0.317288
2.34104	0.321105
2.34943	0.324978
2.35782	0.328902
2.36621	0.332877
2.3746	0.336908
2.38299	0.340994
2.39138	0.345137
2.39977	0.349329
2.40816	0.353573
2.41655	0.357869
2.42494	0.362211
2.43333	0.366575
2.44172	0.370933
2.45012	0.375267
2.45851	0.379569
2.4669	0.383839
2.47529	0.388078
2.48368	0.392284
2.49207	0.396456
2.50046	0.400593
2.50885	0.404687
2.51724	0.408738
2.52563	0.412741
2.53402	0.416704
2.54242	0.42062
2.55081	0.424476
2.5592	0.428266
2.56759	0.431982
2.57598	0.435612
2.58437	0.43914
2.59276	0.442557
2.60115	0.445861
2.60954	0.449067
2.61793	0.452193
2.62632	0.455246
2.63471	0.458224
2.6431	0.461128
2.6515	0.463955
2.65989	0.466702
2.66828	0.469373
2.67667	0.471967
2.68506	0.47449
2.69345	0.476942
2.70184	0.479323
2.71023	0.481619
2.71862	0.48383
2.72701	0.485966
2.7354	0.488034
2.74379	0.490054
2.75218	0.49204
2.76058	0.494001
2.76897	0.495946
2.77736	0.497872
2.78575	0.499775
2.79414	0.50164
2.80253	0.50346
2.81092	0.505228
2.81931	0.506932
2.8277	0.508568
2.83609	0.510131
2.84448	0.511614
2.85288	0.513018
2.86127	0.514344
2.86966	0.515597
2.87805	0.516784
2.88644	0.517917
2.89483	0.518997
2.90322	0.520015
2.91161	0.520963
2.92	0.52182
2.92839	0.522576
2.93678	0.523233
2.94517	0.523795
2.95356	0.524267
2.96196	0.524649
2.97035	0.524947
2.97874	0.525166
2.98713	0.525317
2.99552	0.52542
3.00391	0.525479
3.0123	0.525501
3.02069	0.525499
3.02908	0.525475
3.03747	0.525427
3.04586	0.525349
3.05425	0.525232
3.06264	0.525069
3.07104	0.524862
3.07943	0.524614
3.08782	0.524327
3.09621	0.524008
3.1046	0.523655
3.11299	0.523258
3.12138	0.522801
3.12977	0.52228
3.13816	0.521697
3.14655	0.521055
3.15494	0.520351
3.16334	0.51958
3.17173	0.51873
3.18012	0.517801
3.18851	0.516784
3.1969	0.515669
3.20529	0.514452
3.21368	0.513134
3.22207	0.511718
3.23046	0.510208
3.23885	0.508607
3.24724	0.506917
3.25563	0.505143
3.26402	0.503289
3.27242	0.501356
3.28081	0.499349
3.2892	0.497281
3.29759	0.495168
3.30598	0.493019
3.31437	0.490832
3.32276	0.488603
3.33115	0.486337
3.33954	0.484036
3.34793	0.481703
3.35632	0.479341
3.36471	0.476957
3.3731	0.474559
3.3815	0.472144
3.38989	0.469719
3.39828	0.467284
3.40667	0.46484
3.41506	0.462382
3.42345	0.459907
3.43184	0.457409
3.44023	0.454886
3.44862	0.452338
3.45701	0.449767
3.4654	0.447171
3.47379	0.444539
3.48218	0.441864
3.49058	0.439146
3.49897	0.436395
3.50736	0.433605
3.51575	0.430781
3.52414	0.427919
3.53253	0.425017
3.54092	0.42207
3.54931	0.419077
3.5577	0.41604
3.56609	0.412954
3.57448	0.409818
3.58288	0.406634
3.59127	0.403403
3.59966	0.400129
3.60805	0.396819
3.61644	0.393479
3.62483	0.390116
3.63322	0.386728
3.64161	0.383315
3.65	0.37988
3.65839	0.376427
3.66678	0.372954
3.67517	0.369452
3.68357	0.365917
3.69196	0.362346
3.70035	0.358745
3.70874	0.355125
3.71713	0.351492
3.72552	0.347849
3.73391	0.344193
3.7423	0.340529
3.75069	0.336862
3.75908	0.333197
3.76747	0.329545
3.77586	0.325904
3.78425	0.322267
3.79264	0.318629
3.80104	0.314984
3.80943	0.311334
3.81782	0.30768
3.82621	0.304026
3.8346	0.300377
3.84299	0.29674
3.85138	0.293132
3.85977	0.289569
3.86816	0.28606
3.87655	0.2826
3.88494	0.279183
3.89333	0.275801
3.90173	0.272458
3.91012	0.269161
3.91851	0.265917
3.9269	0.262717
3.93529	0.259551
3.94368	0.256403
3.95207	0.253275
3.96046	0.250175
3.96885	0.247107
3.97724	0.244076
3.98563	0.241083
3.99403	0.238125
4.00242	0.235203
4.01081	0.23231
4.0192	0.229442
4.02759	0.226585
4.03598	0.223722
4.04437	0.220851
4.05276	0.217977
4.06115	0.215101
4.06954	0.212229
4.07793	0.209363
4.08632	0.206495
4.09471	0.203614
4.10311	0.200729
4.1115	0.197858
4.11989	0.19502
4.12828	0.192222
4.13667	0.189464
4.14506	0.186742
4.15345	0.184055
4.16184	0.181404
4.17023	0.178794
4.17862	0.176225
4.18701	0.173703
4.1954	0.171237
4.2038	0.168838
4.21219	0.166511
4.22058	0.164253
4.22897	0.162057
4.23736	0.15992
4.24575	0.157844
4.25414	0.155826
4.26253	0.15387
4.27092	0.151985
4.27931	0.15017
4.2877	0.148403
4.29609	0.146667
4.30448	0.144951
4.31288	0.143249
4.32127	0.14156
4.32966	0.139881
4.33805	0.138212
4.34644	0.136548
4.35483	0.134887
4.36322	0.133221
4.37161	0.131537
4.38	0.129823
4.38839	0.12808
4.39678	0.126316
4.40517	0.12454
4.41357	0.12276
4.42196	0.120968
4.43035	0.119161
4.43874	0.117336
4.44713	0.115487
4.45552	0.113613
4.46391	0.111722
4.4723	0.109825
4.48069	0.107929
4.48908	0.10604
4.49747	0.104161
4.50586	0.102295
4.51426	0.100441
4.52265	0.0986005
4.53104	0.096775
4.53943	0.0949662
4.54782	0.0931828
4.55621	0.0914343
4.5646	0.0897173
4.57299	0.0880259
4.58138	0.0863518
4.58977	0.0846887
4.59816	0.0830422
4.60655	0.0814195
4.61494	0.079825
4.62333	0.0782663
4.63173	0.0767471
4.64012	0.0752684
4.64851	0.0738314
4.6569	0.0724341
4.66529	0.0710769
4.67368	0.0697592
4.68207	0.0684809
4.69046	0.0672436
4.69885	0.0660494
4.70724	0.0649012
4.71563	0.0638043
4.72403	0.0627535
4.73242	0.0617438
4.74081	0.0607808
4.7492	0.0598679
4.75759	0.0590069
4.76598	0.0581943
4.77437	0.0574253
4.78276	0.0566939
4.79115	0.0559965
4.79954	0.0553237
4.80793	0.0546698
4.81632	0.054033
4.82472	0.0534112
4.83311	0.0528034
4.8415	0.0522077
4.84989	0.0516242
4.85828	0.0510528
4.86667	0.0504916
4.87506	0.0499399
4.88345	0.0493902
4.89184	0.0488378
4.90023	0.0482905
4.90862	0.0477515
4.91701	0.0472122
4.9254	0.0466673
4.93379	0.0461194
4.94219	0.0455784
4.95058	0.0450468
4.95897	0.0445239
4.96736	0.0440091
4.97575	0.0435092
4.98414	0.0430279
4.99253	0.0425611
5.00092	0.0421074
5.00931	0.0416663
5.0177	0.0412366
5.02609	0.0408136
5.03449	0.0403941
5.04288	0.0399765
5.05127	0.0395588
5.05966	0.0391453
5.06805	0.038739
5.07644	0.0383329
5.08483	0.0379234
5.09322	0.0375169
5.10161	0.0371207
5.11	0.0367333
5.11839	0.0363472
5.12678	0.0359635
5.13518	0.0355856
5.14356	0.035215
5.15196	0.0348489
5.16035	0.0344837
5.16874	0.0341211
5.17713	0.0337588
5.18552	0.0333959
5.19391	0.033033
5.2023	0.0326767
5.21069	0.0323309
5.21908	0.0319987
5.22747	0.0316826
5.23586	0.0313831
5.24425	0.0310946
5.25265	0.0308136
5.26104	0.0305407
5.26943	0.0302722
5.27782	0.0300022
5.28621	0.0297309
5.2946	0.0294603
5.30299	0.0291876
5.31138	0.0289126
5.31977	0.0286343
5.32816	0.0283483
5.33655	0.0280564
5.34495	0.0277615
5.35334	0.0274669
5.36173	0.0271727
5.37012	0.0268768
5.37851	0.0265716
5.3869	0.0262513
5.39529	0.0259108
5.40368	0.0255462
5.41207	0.0251556
5.42046	0.0247442
5.42885	0.0243207
5.43724	0.0238892
5.44564	0.0234537
5.45402	0.0230151
5.46242	0.022571
5.47081	0.0221213
5.4792	0.0216675
5.48759	0.0212081
5.49598	0.0207448
1.10383		0.00754827
1.11183		0.00811247
1.11983		0.00872211
1.12783		0.00938041
1.13583		0.0100811
1.14382		0.0108143
1.15182		0.0115643
1.15982		0.0123223
1.16782		0.0130807
1.17582		0.0138315
1.18382		0.0145727
1.19182		0.0153127
1.19982		0.0160566
1.20781		0.0168058
1.21581		0.0175563
1.22381		0.0183034
1.23181		0.0190519
1.23981		0.0198172
1.24781		0.0206041
1.25581		0.0214034
1.26381		0.0222095
1.2718		0.0230218
1.2798		0.0238347
1.2878		0.0246462
1.2958		0.0254548
1.3038		0.026259
1.3118		0.0270612
1.3198		0.0278676
1.3278		0.0286793
1.33579		0.0295037
1.34379		0.0303467
1.35179		0.031207
1.35979		0.0320792
1.36779		0.0329583
1.37579		0.0338397
1.38379		0.0347237
1.39179		0.0356121
1.39979		0.0365043
1.40778		0.0373947
1.41578		0.0382836
1.42378		0.0391833
1.43178		0.0401019
1.43978		0.0410444
1.44778		0.0420181
1.45578		0.0430297
1.46378		0.0440837
1.47177		0.0451878
1.47977		0.0463466
1.48777		0.0475652
1.49577		0.0488485
1.50377		0.0501933
1.51177		0.051599
1.51977		0.0530698
1.52777		0.0546072
1.53576		0.0562119
1.54376		0.0578882
1.55176		0.0596359
1.55976		0.0614549
1.56776		0.0633425
1.57576		0.065296
1.58376		0.0673105
1.59176		0.0693762
1.59975		0.0714845
1.60775		0.0736315
1.61575		0.0758112
1.62375		0.0780124
1.63175		0.0802248
1.63975		0.0824401
1.64775		0.0846535
1.65575		0.086859
1.66374		0.0890523
1.67174		0.0912344
1.67974		0.0934053
1.68774		0.0955624
1.69574		0.0977087
1.70374		0.0998488
1.71174		0.101982
1.71974		0.104107
1.72773		0.106226
1.73573		0.108339
1.74373		0.110447
1.75173		0.112552
1.75973		0.114662
1.76773		0.11678
1.77573		0.118907
1.78373		0.121045
1.79172		0.123203
1.79972		0.125391
1.80772		0.127615
1.81572		0.129878
1.82372		0.13218
1.83172		0.134521
1.83972		0.136901
1.84772		0.139319
1.85571		0.141773
1.86371		0.144258
1.87171		0.146767
1.87971		0.149299
1.88771		0.151854
1.89571		0.154431
1.90371		0.157031
1.91171		0.159659
1.9197		0.162315
1.9277		0.164997
1.9357		0.167703
1.9437		0.170436
1.9517		0.173195
1.9597		0.175978
1.9677		0.178786
1.9757		0.181615
1.98369		0.184465
1.99169		0.187335
1.99969		0.190226
2.00769		0.193138
2.01569		0.196069
2.02369		0.199021
2.03169		0.202003
2.03969		0.205017
2.04768		0.20807
2.05568		0.211165
2.06368		0.214303
2.07168		0.217484
2.07968		0.220706
2.08768		0.223966
2.09568		0.227264
2.10368		0.230598
2.11167		0.233966
2.11967		0.23737
2.12767		0.240805
2.13567		0.244267
2.14367		0.247753
2.15167		0.251266
2.15967		0.254804
2.16767		0.258371
2.17566		0.26197
2.18366		0.2656
2.19166		0.26926
2.19966		0.272942
2.20766		0.276639
2.21566		0.28034
2.22366		0.284039
2.23166		0.287733
2.23965		0.291422
2.24765		0.295104
2.25565		0.29878
2.26365		0.302449
2.27165		0.306114
2.27965		0.309776
2.28765		0.313435
2.29565		0.317092
2.30364		0.320749
2.31164		0.324408
2.31964		0.32807
2.32764		0.331734
2.33564		0.335394
2.34364		0.339046
2.35164		0.342688
2.35964		0.34632
2.36764		0.349947
2.37563		0.353578
2.38363		0.357218
2.39163		0.360873
2.39963		0.364537
2.40763		0.368206
2.41563		0.371877
2.42363		0.37555
2.43163		0.379222
2.43962		0.38289
2.44762		0.386549
2.45562		0.390195
2.46362		0.393827
2.47162		0.397443
2.47962		0.401038
2.48762		0.4046
2.49562		0.408127
2.50361		0.411619
2.51161		0.415075
2.51961		0.418497
2.52761		0.421884
2.53561		0.42523
2.54361		0.428526
2.55161		0.431765
2.55961		0.434945
2.5676		0.43807
2.5756		0.441147
2.5836		0.44418
2.5916		0.447167
2.5996		0.450107
2.6076		0.452999
2.6156		0.455843
2.6236		0.458641
2.63159		0.46139
2.63959		0.464088
2.64759		0.466742
2.65559		0.469358
2.66359		0.471943
2.67159		0.474496
2.67959		0.47702
2.68759		0.479513
2.69558		0.481973
2.70358		0.484403
2.71158		0.486809
2.71958		0.489194
2.72758		0.491557
2.73558		0.493893
2.74358		0.496195
2.75158		0.498459
2.75957		0.500682
2.76757		0.502863
2.77557		0.505006
2.78357		0.507108
2.79157		0.509167
2.79957		0.511186
2.80757		0.513162
2.81557		0.515092
2.82356		0.516974
2.83156		0.518804
2.83956		0.520576
2.84756		0.522287
2.85556		0.523935
2.86356		0.525517
2.87156		0.527034
2.87956		0.528478
2.88756		0.529846
2.89555		0.531134
2.90355		0.532346
2.91155		0.533482
2.91955		0.534545
2.92755		0.535535
2.93555		0.53645
2.94355		0.537286
2.95155		0.538043
2.95954		0.538721
2.96754		0.539319
2.97554		0.539837
2.98354		0.540273
2.99154		0.540626
2.99954		0.540896
3.00754		0.541086
3.01554		0.541197
3.02353		0.541229
3.03153		0.541183
3.03953		0.54106
3.04753		0.540863
3.05553		0.540596
3.06353		0.540264
3.07153		0.539866
3.07953		0.539404
3.08752		0.538879
3.09552		0.538291
3.10352		0.537645
3.11152		0.536945
3.11952		0.536193
3.12752		0.535389
3.13552		0.534534
3.14352		0.533631
3.15151		0.532679
3.15951		0.531681
3.16751		0.530638
3.17551		0.529552
3.18351		0.528427
3.19151		0.527264
3.19951		0.526065
3.20751		0.524828
3.2155		0.523552
3.2235		0.522234
3.2315		0.520867
3.2395		0.51945
3.2475		0.517979
3.2555		0.516455
3.2635		0.514877
3.2715		0.513243
3.27949		0.511551
3.28749		0.509802
3.29549		0.507996
3.30349		0.506135
3.31149		0.504215
3.31949		0.502239
3.32749		0.500207
3.33549		0.498118
3.34348		0.495968
3.35148		0.493753
3.35948		0.491471
3.36748		0.489121
3.37548		0.486704
3.38348		0.484223
3.39148		0.481682
3.39948		0.47909
3.40748		0.476449
3.41547		0.473762
3.42347		0.471032
3.43147		0.468259
3.43947		0.46544
3.44747		0.462577
3.45547		0.45967
3.46347		0.456721
3.47147		0.453732
3.47946		0.450707
3.48746		0.447645
3.49546		0.444545
3.50346		0.441409
3.51146		0.438238
3.51946		0.435035
3.52746		0.431806
3.53546		0.428555
3.54345		0.425285
3.55145		0.421995
3.55945		0.418686
3.56745		0.415357
3.57545		0.412006
3.58345		0.408637
3.59145		0.405253
3.59945		0.401857
3.60744		0.398455
3.61544		0.395053
3.62344		0.391652
3.63144		0.388248
3.63944		0.38484
3.64744		0.381424
3.65544		0.378005
3.66344		0.374584
3.67143		0.371168
3.67943		0.36776
3.68743		0.364365
3.69543		0.360979
3.70343		0.3576
3.71143		0.354225
3.71943		0.350853
3.72743		0.347483
3.73543		0.344115
3.74342		0.340747
3.75142		0.337379
3.75942		0.334006
3.76742		0.330626
3.77542		0.327231
3.78342		0.323818
3.79142		0.320386
3.79942		0.316941
3.80741		0.313488
3.81541		0.310029
3.82341		0.306567
3.83141		0.303101
3.83941		0.299627
3.84741		0.296139
3.85541		0.292637
3.86341		0.289122
3.8714		0.285596
3.8794		0.28206
3.8874		0.278521
3.8954		0.274981
3.9034		0.271446
3.9114		0.267917
3.9194		0.264394
3.9274		0.260883
3.93539		0.257387
3.94339		0.253915
3.95139		0.25047
3.95939		0.247056
3.96739		0.243671
3.97539		0.240314
3.98339		0.236984
3.99139		0.233683
3.99939		0.230407
4.00738		0.227162
4.01538		0.223951
4.02338		0.220777
4.03138		0.217641
4.03938		0.214545
4.04738		0.211493
4.05538		0.208483
4.06337		0.205513
4.07137		0.202582
4.07937		0.199692
4.08737		0.196847
4.09537		0.194044
4.10337		0.191282
4.11137		0.18856
4.11937		0.185873
4.12737		0.183222
4.13536		0.180606
4.14336		0.178027
4.15136		0.175485
4.15936		0.172979
4.16736		0.170512
4.17536		0.168084
4.18336		0.165695
4.19135		0.163346
4.19935		0.161033
4.20735		0.158755
4.21535		0.156509
4.22335		0.154294
4.23135		0.152109
4.23935		0.149953
4.24735		0.147823
4.25535		0.145715
4.26334		0.143629
4.27134		0.141565
4.27934		0.139523
4.28734		0.137504
4.29534		0.135509
4.30334		0.133536
4.31134		0.131586
4.31933		0.12966
4.32733		0.127756
4.33533		0.125872
4.34333		0.124007
4.35133		0.122159
4.35933		0.120323
4.36733		0.1185
4.37533		0.116692
4.38333		0.114896
4.39132		0.113114
4.39932		0.111346
4.40732		0.109592
4.41532		0.107853
4.42332		0.10613
4.43132		0.10442
4.43932		0.102724
4.44732		0.101043
4.45531		0.0993765
4.46331		0.0977225
4.47131		0.096081
4.47931		0.0944515
4.48731		0.0928315
4.49531		0.091222
4.50331		0.0896248
4.51131		0.0880426
4.5193		0.0864791
4.5273		0.0849377
4.5353		0.0834208
4.5433		0.08193
4.5513		0.0804668
4.5593		0.0790341
4.5673		0.0776332
4.5753		0.0762653
4.58329		0.0749318
4.59129		0.0736361
4.59929		0.0723818
4.60729		0.0711697
4.61529		0.0699984
4.62329		0.0688657
4.63129		0.0677716
4.63929		0.0667163
4.64729		0.0656999
4.65528		0.064722
4.66328		0.0637804
4.67128		0.0628736
4.67928		0.0619975
4.68728		0.0611474
4.69528		0.060319
4.70328		0.059508
4.71127		0.0587138
4.71927		0.0579352
4.72727		0.0571687
4.73527		0.0564122
4.74327		0.0556635
4.75127		0.0549197
4.75927		0.0541768
4.76727		0.0534324
4.77527		0.0526869
4.78326		0.051942
4.79126		0.0512008
4.79926		0.0504657
4.80726		0.0497365
4.81526		0.0490142
4.82326		0.0483009
4.83126		0.0475974
4.83925		0.046902
4.84725		0.0462161
4.85525		0.0455423
4.86325		0.044884
4.87125		0.0442444
4.87925		0.0436212
4.88725		0.0430133
4.89525		0.042423
4.90325		0.0418506
4.91124		0.041297
4.91924		0.0407631
4.92724		0.0402503
4.93524		0.0397587
4.94324		0.0392871
4.95124		0.0388335
4.95924		0.0383956
4.96724		0.0379696
4.97523		0.0375543
4.98323		0.0371485
4.99123		0.0367492
4.99923		0.0363576
5.00723		0.035978
5.01523		0.0356118
5.02323		0.0352593
5.03123		0.0349191
5.03922		0.0345893
5.04722		0.0342717
5.05522		0.0339662
5.06322		0.0336701
5.07122		0.0333814
5.07922		0.0330982
5.08722		0.0328202
5.09522		0.0325457
5.10321		0.0322718
5.11121		0.0319964
5.11921		0.0317176
5.12721		0.0314344
5.13521		0.0311488
5.14321		0.0308628
5.15121		0.030577
5.15921		0.0302944
5.16721		0.0300138
5.1752		0.0297314
5.1832		0.0294448
5.1912		0.0291526
5.1992		0.0288548
5.2072		0.0285509
5.2152		0.0282385
5.2232		0.0279178
5.23119		0.0275933
5.23919		0.027269
5.24719		0.0269474
5.25519		0.0266283
5.26319		0.0263124
5.27119		0.0260025
5.27919		0.0257013
5.28719		0.0254107
5.29519		0.0251302
5.30318		0.0248557
5.31118		0.0245834
5.31918		0.0243101
5.32718		0.0240311
5.33518		0.0237432
5.34318		0.0234454
5.35118		0.0231363
5.35917		0.0228128
1.12762			0.0142839
1.13591			0.0147357
1.1442			0.0151901
1.15249			0.0156478
1.16079			0.0161038
1.16908			0.0165583
1.17737			0.0170129
1.18566			0.0174671
1.19395			0.0179228
1.20224			0.0183874
1.21053			0.0188632
1.21883			0.0193511
1.22712			0.0198553
1.23541			0.0203762
1.2437			0.0209154
1.25199			0.0214752
1.26028			0.0220561
1.26857			0.0226562
1.27686			0.0232719
1.28516			0.0239032
1.29345			0.024552
1.30174			0.0252209
1.31003			0.0259116
1.31832			0.0266275
1.32661			0.0273695
1.3349			0.0281413
1.34319			0.0289437
1.35149			0.0297768
1.35978			0.0306433
1.36807			0.0315435
1.37636			0.0324723
1.38465			0.0334278
1.39294			0.0344062
1.40123			0.0354025
1.40952			0.0364149
1.41782			0.0374411
1.42611			0.0384799
1.4344			0.039534
1.44269			0.0406081
1.45098			0.0417059
1.45927			0.0428277
1.46757			0.0439721
1.47586			0.0451362
1.48415			0.0463183
1.49244			0.0475164
1.50073			0.0487319
1.50902			0.0499644
1.51731			0.0512138
1.5256			0.0524804
1.5339			0.0537626
1.54219			0.0550599
1.55048			0.0563745
1.55877			0.0577077
1.56706			0.0590634
1.57535			0.0604455
1.58364			0.0618565
1.59194			0.0632986
1.60023			0.0647733
1.60852			0.0662783
1.61681			0.0678103
1.6251			0.0693679
1.63339			0.0709515
1.64168			0.0725613
1.64997			0.0742007
1.65827			0.0758737
1.66656			0.0775834
1.67485			0.0793288
1.68314			0.08111
1.69143			0.0829263
1.69972			0.084776
1.70801			0.08666
1.7163			0.08858
1.7246			0.0905364
1.73289			0.0925297
1.74118			0.0945578
1.74947			0.0966195
1.75776			0.0987138
1.76605			0.10084
1.77434			0.102997
1.78263			0.105184
1.79093			0.107405
1.79922			0.109658
1.80751			0.111943
1.8158			0.114259
1.82409			0.116604
1.83238			0.118972
1.84067			0.121362
1.84897			0.123772
1.85726			0.126205
1.86555			0.128663
1.87384			0.131149
1.88213			0.133663
1.89042			0.136205
1.89871			0.138775
1.90701			0.141374
1.9153			0.144001
1.92359			0.146659
1.93188			0.149346
1.94017			0.152065
1.94846			0.154818
1.95675			0.157606
1.96504			0.160429
1.97334			0.163287
1.98163			0.166183
1.98992			0.169119
1.99821			0.172098
2.0065			0.175124
2.01479			0.178199
2.02308			0.181321
2.03138			0.184488
2.03967			0.187697
2.04796			0.190947
2.05625			0.194235
2.06454			0.197561
2.07283			0.200925
2.08112			0.204324
2.08941			0.207758
2.0977			0.211226
2.106			0.214727
2.11429			0.218259
2.12258			0.221816
2.13087			0.225397
2.13916			0.229
2.14745			0.232625
2.15575			0.236267
2.16404			0.239926
2.17233			0.243598
2.18062			0.247278
2.18891			0.250965
2.1972			0.254657
2.20549			0.258357
2.21378			0.262062
2.22207			0.265775
2.23037			0.269492
2.23866			0.273212
2.24695			0.276937
2.25524			0.280664
2.26353			0.284394
2.27182			0.288125
2.28011			0.291857
2.28841			0.295591
2.2967			0.29933
2.30499			0.303073
2.31328			0.30682
2.32157			0.310571
2.32986			0.314326
2.33815			0.318084
2.34645			0.321847
2.35474			0.325614
2.36303			0.329387
2.37132			0.333164
2.37961			0.336945
2.3879			0.340728
2.39619			0.344511
2.40448			0.348294
2.41278			0.352077
2.42107			0.355858
2.42936			0.359634
2.43765			0.363405
2.44594			0.367169
2.45423			0.370924
2.46252			0.374667
2.47081			0.378395
2.47911			0.382105
2.4874			0.385796
2.49569			0.389464
2.50398			0.393107
2.51227			0.396723
2.52056			0.400311
2.52885			0.403868
2.53715			0.407394
2.54544			0.410886
2.55373			0.414347
2.56202			0.417776
2.57031			0.421173
2.5786			0.424537
2.58689			0.427868
2.59518			0.431165
2.60348			0.434427
2.61177			0.437655
2.62006			0.440849
2.62835			0.44401
2.63664			0.447139
2.64493			0.450236
2.65322			0.4533
2.66152			0.456333
2.66981			0.459336
2.6781			0.46231
2.68639			0.465253
2.69468			0.468164
2.70297			0.471043
2.71126			0.47389
2.71956			0.476702
2.72785			0.479477
2.73614			0.482212
2.74443			0.484905
2.75272			0.487556
2.76101			0.490163
2.7693			0.492726
2.77759			0.495243
2.78588			0.497715
2.79418			0.500137
2.80247			0.502507
2.81076			0.504826
2.81905			0.507091
2.82734			0.509302
2.83563			0.511455
2.84393			0.513547
2.85222			0.515577
2.86051			0.517545
2.8688			0.51945
2.87709			0.52129
2.88538			0.523063
2.89367			0.524768
2.90196			0.526406
2.91025			0.527977
2.91855			0.529478
2.92684			0.530908
2.93513			0.532268
2.94342			0.533554
2.95171			0.534764
2.96			0.535897
2.96829			0.536953
2.97659			0.53793
2.98488			0.538826
2.99317			0.539641
3.00146			0.540374
3.00975			0.541028
3.01804			0.541603
3.02633			0.542098
3.03463			0.542512
3.04292			0.542846
3.05121			0.543101
3.0595			0.543277
3.06779			0.543373
3.07608			0.543388
3.08437			0.543325
3.09266			0.543183
3.10096			0.542961
3.10925			0.54266
3.11754			0.542281
3.12583			0.541825
3.13412			0.541293
3.14241			0.540687
3.1507			0.540006
3.15899			0.539252
3.16729			0.538425
3.17558			0.537525
3.18387			0.53655
3.19216			0.535502
3.20045			0.534381
3.20874			0.533187
3.21703			0.531918
3.22533			0.530576
3.23362			0.529162
3.24191			0.527679
3.2502			0.526128
3.25849			0.524512
3.26678			0.52283
3.27507			0.521087
3.28336			0.519284
3.29166			0.517422
3.29995			0.515503
3.30824			0.513528
3.31653			0.511497
3.32482			0.509411
3.33311			0.507273
3.3414			0.505082
3.3497			0.502843
3.35799			0.500558
3.36628			0.498228
3.37457			0.495856
3.38286			0.493447
3.39115			0.491002
3.39944			0.488524
3.40774			0.48601
3.41603			0.483459
3.42432			0.48087
3.43261			0.478241
3.4409			0.475571
3.44919			0.47286
3.45748			0.470107
3.46577			0.467311
3.47406			0.464472
3.48236			0.461592
3.49065			0.458672
3.49894			0.455713
3.50723			0.452716
3.51552			0.449681
3.52381			0.446609
3.53211			0.443499
3.5404			0.440348
3.54869			0.437157
3.55698			0.433922
3.56527			0.430642
3.57356			0.427319
3.58185			0.423955
3.59014			0.420552
3.59843			0.417112
3.60673			0.41364
3.61502			0.410138
3.62331			0.40661
3.6316			0.403057
3.63989			0.399481
3.64818			0.395886
3.65647			0.392271
3.66477			0.388636
3.67306			0.384983
3.68135			0.381312
3.68964			0.377626
3.69793			0.373925
3.70622			0.370212
3.71451			0.36649
3.72281			0.362762
3.7311			0.35903
3.73939			0.355297
3.74768			0.351566
3.75597			0.34784
3.76426			0.344122
3.77255			0.340412
3.78084			0.336711
3.78914			0.333018
3.79743			0.329334
3.80572			0.32566
3.81401			0.321996
3.8223			0.318344
3.83059			0.314706
3.83888			0.311085
3.84718			0.307482
3.85547			0.303897
3.86376			0.300331
3.87205			0.296784
3.88034			0.293255
3.88863			0.289745
3.89692			0.286254
3.90521			0.282783
3.91351			0.279333
3.9218			0.275902
3.93009			0.272489
3.93838			0.269091
3.94667			0.265709
3.95496			0.262345
3.96325			0.258999
3.97154			0.255673
3.97984			0.252367
3.98813			0.249079
3.99642			0.245811
4.00471			0.24256
4.013			0.239325
4.02129			0.236106
4.02958			0.232905
4.03788			0.229723
4.04617			0.226561
4.05446			0.223422
4.06275			0.220305
4.07104			0.21721
4.07933			0.214137
4.08762			0.211087
4.09591			0.20806
4.10421			0.205058
4.1125			0.20208
4.12079			0.199127
4.12908			0.196197
4.13737			0.193293
4.14566			0.190415
4.15395			0.187563
4.16225			0.18474
4.17054			0.181946
4.17883			0.179184
4.18712			0.176455
4.19541			0.173761
4.2037			0.1711
4.21199			0.168472
4.22028			0.165875
4.22858			0.163309
4.23687			0.160775
4.24516			0.158275
4.25345			0.15581
4.26174			0.153379
4.27003			0.15098
4.27832			0.148615
4.28662			0.146284
4.29491			0.143989
4.3032			0.14173
4.31149			0.139505
4.31978			0.137314
4.32807			0.135156
4.33636			0.13303
4.34466			0.130934
4.35295			0.128867
4.36124			0.126828
4.36953			0.124813
4.37782			0.122824
4.38611			0.12086
4.3944			0.118922
4.40269			0.117011
4.41099			0.115124
4.41928			0.113259
4.42757			0.111417
4.43586			0.109597
4.44415			0.1078
4.45244			0.106026
4.46073			0.104274
4.46902			0.102543
4.47732			0.100833
4.48561			0.0991461
4.4939			0.0974821
4.50219			0.095841
4.51048			0.0942229
4.51877			0.0926285
4.52706			0.0910591
4.53536			0.0895172
4.54365			0.0880049
4.55194			0.0865236
4.56023			0.0850735
4.56852			0.0836545
4.57681			0.0822654
4.5851			0.0809065
4.59339			0.0795775
4.60169			0.0782786
4.60998			0.07701
4.61827			0.0757719
4.62656			0.0745644
4.63485			0.0733875
4.64314			0.0722403
4.65143			0.0711219
4.65972			0.0700309
4.66802			0.068966
4.67631			0.0679265
4.6846			0.0669111
4.69289			0.0659188
4.70118			0.0649478
4.70947			0.0639956
4.71776			0.06306
4.72606			0.0621387
4.73435			0.0612298
4.74264			0.0603332
4.75093			0.0594503
4.75922			0.0585811
4.76751			0.0577259
4.7758			0.0568839
4.78409			0.0560541
4.79239			0.0552354
4.80068			0.0544269
4.80897			0.0536278
4.81726			0.0528392
4.82555			0.0520623
4.83384			0.051297
4.84213			0.0505434
4.85043			0.0498015
4.85872			0.0490722
4.86701			0.0483555
4.8753			0.0476519
4.88359			0.0469621
4.89188			0.0462869
4.90017			0.0456266
4.90846			0.0449823
4.91676			0.0443529
4.92505			0.0437371
4.93334			0.0431347
4.94163			0.042546
4.94992			0.0419711
4.95821			0.0414108
4.9665			0.0408657
4.9748			0.0403359
4.98309			0.0398211
4.99138			0.0393195
4.99967			0.0388297
5.00796			0.038351
5.01625			0.0378834
5.02454			0.0374269
5.03284			0.0369818
5.04113			0.036548
5.04942			0.036125
5.05771			0.035711
5.066			0.0353048
5.07429			0.0349069
5.08258			0.0345166
5.09087			0.0341345
5.09917			0.0337609
5.10746			0.0333948
5.11575			0.0330353
5.12404			0.0326817
5.13233			0.032333
5.14062			0.0319887
5.14891			0.0316483
5.15721			0.0313112
5.1655			0.0309787
5.17379			0.0306516
5.18208			0.0303305
5.19037			0.0300156
5.19866			0.0297061
5.20695			0.0294005
5.21524			0.0290982
5.22354			0.0287996
5.23183			0.0285068
5.24012			0.0282215
5.24841			0.027943
5.2567			0.0276716
5.26499			0.0274063
5.27328			0.0271463
5.28157			0.0268922
5.28987			0.0266443
5.29816			0.0264027
5.30645			0.0261671
5.31474			0.0259366
5.32303			0.0257118
5.33132			0.0254927
5.33961			0.0252776
5.3479			0.025065
5.3562			0.0248544
5.36449			0.0246453
5.37278			0.0244386
5.38107			0.0242359
5.38936			0.0240379
5.39765			0.0238443
5.40594			0.0236539
5.41424			0.0234654
5.42253			0.0232787
5.43082			0.0230929
5.43911			0.0229084
5.4474			0.0227261
5.45569			0.0225453
5.46398			0.0223653
5.47227			0.0221864
1.50172				0.0887239
1.50984				0.088222
1.51795				0.0877474
1.52607				0.0873143
1.53419				0.0869257
1.54231				0.0865879
1.55042				0.0863171
1.55854				0.0861347
1.56666				0.0860532
1.57478				0.0860717
1.58289				0.0861879
1.59101				0.0864089
1.59913				0.0867431
1.60725				0.087192
1.61536				0.0877528
1.62348				0.0884244
1.6316				0.0892089
1.63972				0.0901074
1.64783				0.0911166
1.65595				0.0922324
1.66407				0.093449
1.67218				0.0947669
1.6803				0.0961961
1.68842				0.0977404
1.69654				0.0993957
1.70465				0.101157
1.71277				0.103012
1.72089				0.104936
1.72901				0.1069
1.73712				0.108885
1.74524				0.110888
1.75336				0.112918
1.76148				0.114978
1.76959				0.117067
1.77771				0.119184
1.78583				0.121323
1.79394				0.123476
1.80206				0.125629
1.81018				0.127769
1.8183				0.129887
1.82641				0.131985
1.83453				0.134061
1.84265				0.136108
1.85077				0.13812
1.85888				0.140097
1.867				0.142041
1.87512				0.143956
1.88324				0.145848
1.89135				0.147722
1.89947				0.149577
1.90759				0.151409
1.91571				0.15322
1.92382				0.155014
1.93194				0.156785
1.94006				0.158525
1.94818				0.160225
1.95629				0.161883
1.96441				0.163506
1.97253				0.165114
1.98065				0.166732
1.98876				0.16838
1.99688				0.170057
2.005				0.171748
2.01311				0.173447
2.02123				0.175155
2.02935				0.17687
2.03747				0.178592
2.04558				0.18032
2.0537				0.182056
2.06182				0.183802
2.06994				0.18556
2.07805				0.187337
2.08617				0.189138
2.09429				0.190966
2.10241				0.192825
2.11052				0.194715
2.11864				0.19664
2.12676				0.198598
2.13488				0.200583
2.14299				0.202593
2.15111				0.204632
2.15923				0.206706
2.16735				0.208814
2.17546				0.210945
2.18358				0.213095
2.1917				0.215269
2.19982				0.217479
2.20793				0.219727
2.21605				0.222009
2.22417				0.224312
2.23229				0.226621
2.2404				0.22892
2.24852				0.231212
2.25664				0.233511
2.26476				0.235828
2.27287				0.238169
2.28099				0.24054
2.28911				0.242945
2.29722				0.245395
2.30534				0.247894
2.31346				0.250445
2.32158				0.253044
2.32969				0.255684
2.33781				0.258358
2.34593				0.261064
2.35405				0.263801
2.36216				0.266566
2.37028				0.269348
2.3784				0.27214
2.38652				0.27494
2.39463				0.277741
2.40275				0.280536
2.41087				0.28332
2.41899				0.286101
2.4271				0.288888
2.43522				0.291693
2.44334				0.294522
2.45146				0.297374
2.45957				0.300254
2.46769				0.303165
2.47581				0.306116
2.48392				0.309115
2.49204				0.312173
2.50016				0.315286
2.50828				0.31845
2.51639				0.321659
2.52451				0.324908
2.53263				0.32819
2.54075				0.331501
2.54886				0.33483
2.55698				0.338173
2.5651				0.341526
2.57322				0.344892
2.58133				0.348274
2.58945				0.351677
2.59757				0.355103
2.60568				0.358553
2.6138				0.36203
2.62192				0.36554
2.63004				0.369089
2.63815				0.372676
2.64627				0.376304
2.65439				0.379974
2.66251				0.383682
2.67062				0.38742
2.67874				0.391179
2.68686				0.394946
2.69498				0.39871
2.70309				0.402458
2.71121				0.406176
2.71933				0.40986
2.72745				0.413501
2.73556				0.41709
2.74368				0.420621
2.7518				0.424089
2.75992				0.427489
2.76803				0.430816
2.77615				0.434066
2.78427				0.437238
2.79239				0.440329
2.8005				0.44334
2.80862				0.44627
2.81674				0.44912
2.82485				0.451882
2.83297				0.454549
2.84109				0.457113
2.84921				0.459568
2.85732				0.461912
2.86544				0.464146
2.87356				0.466268
2.88168				0.468278
2.88979				0.470179
2.89791				0.471972
2.90603				0.473658
2.91415				0.47524
2.92226				0.476722
2.93038				0.478107
2.9385				0.479404
2.94662				0.480623
2.95473				0.48177
2.96285				0.482854
2.97097				0.483876
2.97909				0.484837
2.9872				0.485741
2.99532				0.486592
3.00344				0.487397
3.01155				0.488159
3.01967				0.488881
3.02779				0.489564
3.03591				0.490212
3.04402				0.490829
3.05214				0.491416
3.06026				0.491973
3.06838				0.492498
3.07649				0.492998
3.08461				0.493483
3.09273				0.493962
3.10085				0.494441
3.10896				0.494923
3.11708				0.495402
3.1252				0.495875
3.13332				0.496337
3.14143				0.496786
3.14955				0.497219
3.15767				0.497637
3.16579				0.498039
3.1739				0.498426
3.18202				0.498791
3.19014				0.499125
3.19826				0.499421
3.20637				0.499678
3.21449				0.499895
3.22261				0.500076
3.23073				0.500224
3.23884				0.500333
3.24696				0.500402
3.25508				0.500429
3.2632				0.500414
3.27131				0.500358
3.27943				0.500259
3.28755				0.500112
3.29566				0.499914
3.30378				0.499667
3.3119				0.499374
3.32002				0.49904
3.32813				0.498664
3.33625				0.49824
3.34437				0.497765
3.35249				0.497234
3.3606				0.496639
3.36872				0.495981
3.37684				0.495266
3.38496				0.494501
3.39307				0.493688
3.40119				0.492827
3.40931				0.491919
3.41743				0.490961
3.42554				0.48995
3.43366				0.488892
3.44178				0.487796
3.4499				0.486667
3.45801				0.485506
3.46613				0.484311
3.47425				0.483079
3.48237				0.481807
3.49048				0.480502
3.4986				0.479161
3.50672				0.47778
3.51483				0.476357
3.52295				0.474893
3.53107				0.473394
3.53919				0.471867
3.5473				0.470315
3.55542				0.468735
3.56354				0.467121
3.57166				0.465465
3.57977				0.463764
3.58789				0.462016
3.59601				0.46022
3.60413				0.458377
3.61224				0.456494
3.62036				0.454574
3.62848				0.452613
3.63659				0.450604
3.64471				0.448548
3.65283				0.446443
3.66095				0.444289
3.66906				0.442091
3.67718				0.439854
3.6853				0.437577
3.69342				0.435254
3.70153				0.432878
3.70965				0.43045
3.71777				0.427973
3.72589				0.425452
3.734				0.422889
3.74212				0.420284
3.75024				0.417643
3.75836				0.414972
3.76647				0.412272
3.77459				0.409542
3.78271				0.406776
3.79083				0.40397
3.79894				0.401123
3.80706				0.398238
3.81518				0.395325
3.82329				0.392391
3.83141				0.389443
3.83953				0.386482
3.84765				0.383509
3.85576				0.380525
3.86388				0.377529
3.872				0.374515
3.88012				0.371485
3.88823				0.368439
3.89635				0.365376
3.90447				0.362297
3.91259				0.359199
3.9207				0.356079
3.92882				0.352934
3.93694				0.349762
3.94506				0.346572
3.95317				0.343372
3.96129				0.340163
3.96941				0.336942
3.97753				0.333705
3.98564				0.330449
3.99376				0.32717
4.00188				0.323862
4.00999				0.320524
4.01811				0.31716
4.02623				0.313775
4.03435				0.310372
4.04246				0.306951
4.05058				0.303516
4.0587				0.300066
4.06682				0.296599
4.07493				0.293106
4.08305				0.289586
4.09117				0.286039
4.09929				0.282469
4.1074				0.278876
4.11552				0.275261
4.12364				0.271633
4.13176				0.268001
4.13987				0.264372
4.14799				0.260752
4.15611				0.257148
4.16423				0.253564
4.17234				0.250005
4.18046				0.246477
4.18858				0.242979
4.1967				0.239507
4.20481				0.236055
4.21293				0.23262
4.22105				0.2292
4.22917				0.2258
4.23728				0.222423
4.2454				0.219074
4.25352				0.215757
4.26164				0.212474
4.26975				0.209221
4.27787				0.205994
4.28599				0.202793
4.2941				0.199621
4.30222				0.196477
4.31034				0.193362
4.31846				0.190278
4.32657				0.187232
4.33469				0.18423
4.34281				0.18127
4.35093				0.178353
4.35904				0.175485
4.36716				0.172667
4.37528				0.169893
4.3834				0.167155
4.39151				0.164446
4.39963				0.161759
4.40775				0.15909
4.41587				0.156441
4.42398				0.153813
4.4321				0.151204
4.44022				0.148615
4.44834				0.14605
4.45645				0.14352
4.46457				0.14103
4.47269				0.138587
4.48081				0.136193
4.48892				0.133848
4.49704				0.131548
4.50516				0.129293
4.51327				0.127083
4.52139				0.12492
4.52951				0.122807
4.53763				0.120744
4.54574				0.11873
4.55386				0.116766
4.56198				0.114849
4.5701				0.112977
4.57821				0.111145
4.58633				0.109348
4.59445				0.107589
4.60257				0.105867
4.61068				0.104181
4.6188				0.102529
4.62692				0.100911
4.63504				0.0993289
4.64315				0.0977871
4.65127				0.0962894
4.65939				0.0948334
4.66751				0.0934142
4.67562				0.0920274
4.68374				0.0906726
4.69186				0.0893482
4.69997				0.0880495
4.70809				0.0867686
4.71621				0.0854981
4.72433				0.0842332
4.73244				0.0829728
4.74056				0.0817198
4.74868				0.0804781
4.7568				0.0792497
4.76491				0.0780337
4.77303				0.0768279
4.78115				0.075631
4.78927				0.074441
4.79738				0.0732573
4.8055				0.0720803
4.81362				0.070912
4.82174				0.0697539
4.82985				0.0686081
4.83797				0.0674765
4.84609				0.0663564
4.85421				0.0652436
4.86232				0.0641349
4.87044				0.063032
[truncated: 1,100 more rows]

## Sheet: Figure 1e
Analytical Ultracentrifugation (sedimentation velocity) - g(s*)
s*(svedbergs)	3.3 μM IRE1-0P + 3.9 μM G-1749	10 μM IRE1-0P + 11.7 μM G-1749	30 μM IRE10P + 35 μM G-1749	3.3 μM IRE1-0P + 3.9 μM G-9807	10 μM IRE10P + 11.7 μM G-9807	30 μM IRE1-0P + 35 μM G-9807
1.31477	0.0453378
1.32337	0.0465441
1.33196	0.0477008
1.34055	0.0488112
1.34915	0.0498781
1.35774	0.0509048
1.36633	0.0519005
1.37493	0.0528738
1.38352	0.0538278
1.39211	0.0547682
1.40071	0.0557039
1.4093	0.0566427
1.41789	0.0575897
1.42649	0.0585476
1.43508	0.0595205
1.44367	0.0605102
1.45227	0.0615151
1.46086	0.0625362
1.46945	0.0635742
1.47805	0.0646241
1.48664	0.0656844
1.49523	0.0667598
1.50383	0.067854
1.51242	0.0689698
1.52101	0.070116
1.52961	0.0712982
1.5382	0.0725136
1.54679	0.0737589
1.55539	0.0750319
1.56398	0.076333
1.57257	0.0776628
1.58116	0.0790244
1.58976	0.0804245
1.59835	0.0818679
1.60695	0.0833564
1.61554	0.0848865
1.62413	0.0864554
1.63272	0.0880661
1.64132	0.0897223
1.64991	0.0914251
1.6585	0.0931728
1.6671	0.0949595
1.67569	0.0967821
1.68429	0.0986391
1.69288	0.100532
1.70147	0.10246
1.71006	0.104426
1.71866	0.10643
1.72725	0.108472
1.73585	0.110548
1.74444	0.112664
1.75303	0.11482
1.76162	0.117012
1.77022	0.119238
1.77881	0.121497
1.7874	0.123781
1.796	0.126086
1.80459	0.128416
1.81318	0.130777
1.82178	0.133171
1.83037	0.1356
1.83896	0.138068
1.84756	0.140575
1.85615	0.143119
1.86474	0.145698
1.87334	0.148311
1.88193	0.150959
1.89052	0.153643
1.89912	0.156361
1.90771	0.159108
1.9163	0.161882
1.9249	0.164686
1.93349	0.167525
1.94208	0.1704
1.95068	0.173315
1.95927	0.176265
1.96786	0.179252
1.97646	0.182273
1.98505	0.185325
1.99364	0.18841
2.00224	0.191529
2.01083	0.194679
2.01942	0.197863
2.02802	0.201081
2.03661	0.204336
2.0452	0.207629
2.0538	0.210968
2.06239	0.214352
2.07098	0.217782
2.07958	0.221254
2.08817	0.224768
2.09676	0.228319
2.10536	0.231904
2.11395	0.235517
2.12254	0.239155
2.13114	0.242814
2.13973	0.246494
2.14832	0.250196
2.15692	0.253919
2.16551	0.257663
2.1741	0.261429
2.1827	0.265218
2.19129	0.269027
2.19988	0.272849
2.20848	0.27668
2.21707	0.280518
2.22566	0.284361
2.23426	0.288208
2.24285	0.292059
2.25144	0.295914
2.26003	0.299774
2.26863	0.303639
2.27722	0.307508
2.28581	0.31138
2.29441	0.31525
2.303	0.319119
2.3116	0.322979
2.32019	0.326825
2.32878	0.330656
2.33738	0.334469
2.34597	0.338265
2.35456	0.342041
2.36315	0.345797
2.37175	0.349534
2.38034	0.353253
2.38894	0.356956
2.39753	0.360647
2.40612	0.364325
2.41472	0.367986
2.42331	0.371628
2.4319	0.37525
2.44049	0.378849
2.44909	0.382425
2.45768	0.385976
2.46627	0.389503
2.47487	0.393008
2.48346	0.396492
2.49205	0.399953
2.50065	0.403392
2.50924	0.406807
2.51783	0.410199
2.52643	0.413565
2.53502	0.416903
2.54361	0.42021
2.55221	0.423483
2.5608	0.426725
2.56939	0.429938
2.57799	0.433121
2.58658	0.436277
2.59517	0.439403
2.60377	0.442498
2.61236	0.445557
2.62095	0.44858
2.62955	0.451563
2.63814	0.454506
2.64673	0.457406
2.65533	0.460262
2.66392	0.46307
2.67251	0.465829
2.68111	0.468541
2.6897	0.471207
2.69829	0.473826
2.70689	0.476399
2.71548	0.478926
2.72407	0.48141
2.73267	0.483848
2.74126	0.486238
2.74985	0.488581
2.75845	0.490875
2.76704	0.493118
2.77563	0.495308
2.78423	0.497442
2.79282	0.499517
2.80141	0.501532
2.81001	0.503489
2.8186	0.505386
2.82719	0.507222
2.83579	0.508992
2.84438	0.510696
2.85297	0.512333
2.86157	0.513906
2.87016	0.515416
2.87875	0.516868
2.88734	0.518263
2.89594	0.519603
2.90453	0.520889
2.91312	0.522123
2.92172	0.523305
2.93031	0.524436
2.93891	0.525515
2.9475	0.526539
2.95609	0.527505
2.96468	0.52841
2.97328	0.529252
2.98187	0.530027
2.99046	0.53073
2.99906	0.53136
3.00765	0.531916
3.01625	0.532397
3.02484	0.532803
3.03343	0.533133
3.04203	0.533389
3.05062	0.533572
3.05921	0.533684
3.0678	0.533725
3.0764	0.533692
3.08499	0.533586
3.09358	0.533408
3.10218	0.533159
3.11077	0.532836
3.11936	0.532439
3.12796	0.531965
3.13655	0.531412
3.14514	0.530776
3.15374	0.530056
3.16233	0.52925
3.17092	0.528356
3.17952	0.527372
3.18811	0.526297
3.1967	0.52513
3.2053	0.523871
3.21389	0.522521
3.22248	0.521084
3.23108	0.519561
3.23967	0.517955
3.24826	0.516271
3.25686	0.514513
3.26545	0.512686
3.27404	0.51079
3.28264	0.508826
3.29123	0.506798
3.29982	0.504705
3.30842	0.502546
3.31701	0.500323
3.3256	0.498036
3.3342	0.495688
3.34279	0.493282
3.35138	0.49082
3.35998	0.488302
3.36857	0.485728
3.37716	0.483103
3.38576	0.480428
3.39435	0.477708
3.40294	0.474944
3.41154	0.472141
3.42013	0.469299
3.42872	0.466421
3.43732	0.46351
3.44591	0.460567
3.4545	0.457595
3.4631	0.454597
3.47169	0.451575
3.48028	0.448529
3.48888	0.445459
3.49747	0.442365
3.50606	0.439247
3.51466	0.436103
3.52325	0.432932
3.53184	0.429732
3.54044	0.426507
3.54903	0.423255
3.55762	0.419978
3.56622	0.416678
3.57481	0.413356
3.5834	0.410014
3.59199	0.406653
3.60059	0.403274
3.60918	0.399877
3.61777	0.39646
3.62637	0.393028
3.63496	0.389579
3.64356	0.386115
3.65215	0.382634
3.66074	0.379137
3.66933	0.375622
3.67793	0.372089
3.68652	0.368539
3.69511	0.364972
3.70371	0.361388
3.7123	0.357787
3.7209	0.354169
3.72949	0.350535
3.73808	0.346887
3.74667	0.343226
3.75527	0.339556
3.76386	0.33588
3.77245	0.332201
3.78105	0.32852
3.78964	0.324839
3.79823	0.321162
3.80683	0.317488
3.81542	0.31382
3.82401	0.31016
3.83261	0.30651
3.8412	0.30287
3.84979	0.299239
3.85839	0.295617
3.86698	0.292002
3.87557	0.288395
3.88417	0.284799
3.89276	0.281216
3.90135	0.277646
3.90995	0.274091
3.91854	0.270554
3.92713	0.267034
3.93573	0.263533
3.94432	0.260055
3.95291	0.256599
3.96151	0.253165
3.9701	0.249756
3.97869	0.246376
3.98729	0.243024
3.99588	0.239703
4.00447	0.23641
4.01307	0.233146
4.02166	0.229911
4.03025	0.226704
4.03885	0.223524
4.04744	0.220372
4.05603	0.217246
4.06463	0.214146
4.07322	0.211071
4.08181	0.20802
4.09041	0.20499
4.099	0.20198
4.10759	0.198991
4.11619	0.196024
4.12478	0.193083
4.13337	0.190171
4.14197	0.187287
4.15056	0.184431
4.15915	0.181601
4.16775	0.178797
4.17634	0.176017
4.18493	0.173263
4.19353	0.170534
4.20212	0.167828
4.21071	0.165147
4.21931	0.162489
4.2279	0.159858
4.23649	0.157251
4.24509	0.154668
4.25368	0.152108
4.26227	0.149572
4.27086	0.147058
4.27946	0.144567
4.28805	0.142097
4.29664	0.139649
4.30524	0.137221
4.31383	0.134816
4.32242	0.132435
4.33102	0.130078
4.33961	0.127746
4.34821	0.12544
4.3568	0.123164
4.36539	0.120918
4.37399	0.118703
4.38258	0.116517
4.39117	0.11436
4.39977	0.112232
4.40836	0.110132
4.41695	0.108061
4.42554	0.10602
4.43414	0.104008
4.44273	0.102025
4.45132	0.100072
4.45992	0.0981516
4.46851	0.0962648
4.4771	0.0944123
4.4857	0.0925949
4.49429	0.0908131
4.50288	0.0890665
4.51148	0.087355
4.52007	0.085678
4.52866	0.0840349
4.53726	0.0824267
4.54585	0.0808543
4.55444	0.0793179
4.56304	0.0778189
4.57163	0.0763563
4.58022	0.0749281
4.58882	0.0735341
4.59741	0.0721742
4.606	0.0708475
4.6146	0.0695524
4.62319	0.0682863
4.63178	0.0670484
4.64038	0.0658382
4.64897	0.0646548
4.65756	0.0634982
4.66616	0.0623685
4.67475	0.061266
4.68334	0.0601906
4.69194	0.0591428
4.70053	0.0581245
4.70912	0.0571363
4.71772	0.0561769
4.72631	0.0552434
4.7349	0.0543341
4.7435	0.0534476
4.75209	0.0525809
4.76068	0.0517308
4.76928	0.0508964
4.77787	0.050078
4.78646	0.0492757
4.79506	0.0484893
4.80365	0.0477185
4.81224	0.0469627
4.82084	0.0462217
4.82943	0.0454949
4.83802	0.0447828
4.84662	0.0440866
4.85521	0.0434063
4.8638	0.0427418
4.8724	0.0420937
4.88099	0.041463
4.88958	0.0408501
4.89818	0.0402546
4.90677	0.0396767
4.91536	0.0391167
4.92396	0.0385733
4.93255	0.038045
4.94114	0.0375297
4.94974	0.0370258
4.95833	0.0365309
4.96692	0.0360415
4.97551	0.0355565
4.98411	0.0350763
4.9927	0.0346012
5.00129	0.0341305
5.00989	0.0336633
5.01848	0.0332019
5.02707	0.0327491
5.03567	0.0323058
5.04426	0.0318714
5.05286	0.0314454
5.06145	0.0310274
5.07004	0.0306165
5.07863	0.0302124
5.08723	0.029814
5.09582	0.0294203
5.10441	0.0290298
5.11301	0.0286415
5.1216	0.0282541
5.13019	0.0278656
5.13879	0.0274747
5.14738	0.0270815
5.15597	0.0266876
5.16457	0.0262944
5.17316	0.0259021
5.18175	0.0255102
5.19035	0.0251192
5.19894	0.0247304
5.20753	0.024346
5.21613	0.0239675
5.22472	0.0235967
5.23331	0.0232357
5.24191	0.0228847
5.2505	0.0225436
5.25909	0.0222128
5.26769	0.0218936
5.27628	0.0215875
5.28487	0.0212934
5.29347	0.0210101
5.30206	0.0207378
5.31065	0.0204776
5.31925	0.0202301
5.32784	0.0199962
5.33643	0.0197757
5.34503	0.0195679
5.35362	0.0193728
5.36221	0.0191916
5.37081	0.0190257
5.3794	0.0188752
5.38799	0.0187406
5.39659	0.0186243
5.40518	0.0185275
5.41377	0.0184492
5.42237	0.0183854
5.43096	0.0183338
5.43955	0.0182932
5.44815	0.0182633
5.45674	0.0182442
5.46533	0.0182339
5.47393	0.0182296
5.48252	0.0182289
5.49111	0.0182296
1.30091		0.0328398
1.30924		0.033737
1.31758		0.0346368
1.32592		0.0355434
1.33426		0.0364566
1.3426		0.0373768
1.35094		0.0383082
1.35928		0.0392583
1.36762		0.0402356
1.37596		0.0412396
1.3843		0.0422663
1.39264		0.0433108
1.40098		0.0443679
1.40932		0.0454389
1.41765		0.0465249
1.42599		0.0476266
1.43433		0.0487432
1.44267		0.0498748
1.45101		0.0510246
1.45935		0.0521988
1.46769		0.0533998
1.47603		0.0546291
1.48437		0.0558908
1.49271		0.0571859
1.50104		0.0585156
1.50938		0.0598816
1.51772		0.0612835
1.52606		0.0627191
1.5344		0.0641821
1.54274		0.0656665
1.55108		0.0671739
1.55942		0.0687077
1.56776		0.0702693
1.5761		0.0718645
1.58444		0.0734957
1.59278		0.075162
1.60112		0.0768648
1.60945		0.0786056
1.61779		0.080386
1.62613		0.0822033
1.63447		0.0840517
1.64281		0.0859284
1.65115		0.0878323
1.65949		0.0897633
1.66783		0.0917214
1.67617		0.0937045
1.68451		0.0957124
1.69284		0.0977465
1.70118		0.0998061
1.70952		0.101893
1.71786		0.104009
1.7262		0.106153
1.73454		0.108323
1.74288		0.110519
1.75122		0.112737
1.75956		0.114972
1.7679		0.117225
1.77624		0.119496
1.78458		0.121782
1.79292		0.124085
1.80125		0.126404
1.80959		0.128744
1.81793		0.131108
1.82627		0.133498
1.83461		0.135918
1.84295		0.138372
1.85129		0.140863
1.85963		0.14339
1.86797		0.14595
1.87631		0.148548
1.88464		0.151184
1.89298		0.15386
1.90132		0.156576
1.90966		0.159329
1.918		0.162122
1.92634		0.164958
1.93468		0.167841
1.94302		0.170769
1.95136		0.173746
1.9597		0.176772
1.96804		0.179848
1.97638		0.182975
1.98472		0.18615
1.99305		0.189369
2.00139		0.192631
2.00973		0.19593
2.01807		0.199259
2.02641		0.202615
2.03475		0.206
2.04309		0.209416
2.05143		0.212859
2.05977		0.216328
2.06811		0.21982
2.07645		0.223335
2.08479		0.226874
2.09312		0.230435
2.10146		0.234015
2.1098		0.237613
2.11814		0.241225
2.12648		0.244849
2.13482		0.248482
2.14316		0.252123
2.1515		0.255768
2.15984		0.259416
2.16818		0.263069
2.17652		0.266727
2.18485		0.270392
2.19319		0.274068
2.20153		0.277752
2.20987		0.281444
2.21821		0.285143
2.22655		0.288847
2.23489		0.292556
2.24323		0.296271
2.25157		0.299992
2.25991		0.303719
2.26825		0.30745
2.27658		0.311189
2.28492		0.314934
2.29326		0.318687
2.3016		0.322445
2.30994		0.326209
2.31828		0.329977
2.32662		0.333751
2.33496		0.337529
2.3433		0.34131
2.35164		0.34509
2.35998		0.348869
2.36831		0.352647
2.37665		0.356423
2.38499		0.360194
2.39333		0.363959
2.40167		0.367715
2.41001		0.371462
2.41835		0.375199
2.42669		0.378924
2.43503		0.382635
2.44337		0.386329
2.45171		0.39
2.46005		0.393646
2.46839		0.397267
2.47672		0.400863
2.48506		0.404435
2.4934		0.407982
2.50174		0.411507
2.51008		0.415011
2.51842		0.418496
2.52676		0.421963
2.5351		0.425411
2.54344		0.428838
2.55178		0.432243
2.56012		0.435629
2.56846		0.438997
2.57679		0.442344
2.58513		0.44567
2.59347		0.448972
2.60181		0.452251
2.61015		0.455507
2.61849		0.458743
2.62683		0.461962
2.63517		0.465163
2.64351		0.468346
2.65185		0.471506
2.66018		0.47464
2.66852		0.477744
2.67686		0.480812
2.6852		0.483839
2.69354		0.486819
2.70188		0.489749
2.71022		0.492624
2.71856		0.495445
2.7269		0.498209
2.73524		0.500911
2.74358		0.50355
2.75192		0.506127
2.76025		0.508639
2.76859		0.511082
2.77693		0.513453
2.78527		0.515745
2.79361		0.517954
2.80195		0.520078
2.81029		0.522115
2.81863		0.524065
2.82697		0.525929
2.83531		0.527707
2.84365		0.529401
2.85199		0.531014
2.86033		0.532548
2.86866		0.534006
2.877		0.535386
2.88534		0.536689
2.89368		0.537916
2.90202		0.539062
2.91036		0.540129
2.9187		0.541118
2.92704		0.542028
2.93538		0.54286
2.94372		0.543619
2.95206		0.544308
2.96039		0.544932
2.96873		0.545491
2.97707		0.545986
2.98541		0.546415
2.99375		0.546775
3.00209		0.547067
3.01043		0.547289
3.01877		0.547438
3.02711		0.547513
3.03545		0.547511
3.04379		0.547435
3.05213		0.547284
3.06046		0.547059
3.0688		0.546759
3.07714		0.546388
3.08548		0.545946
3.09382		0.545429
3.10216		0.544838
3.1105		0.544171
3.11884		0.543426
3.12718		0.542601
3.13552		0.541692
3.14385		0.5407
3.15219		0.539628
3.16053		0.538478
3.16887		0.537254
3.17721		0.535958
3.18555		0.534589
3.19389		0.533152
3.20223		0.531647
3.21057		0.530073
3.21891		0.528433
3.22725		0.526725
3.23559		0.524952
3.24392		0.523117
3.25226		0.521221
3.2606		0.519266
3.26894		0.517254
3.27728		0.515189
3.28562		0.513072
3.29396		0.510906
3.3023		0.508695
3.31064		0.506441
3.31898		0.504144
3.32732		0.501803
3.33566		0.499418
3.344		0.496986
3.35233		0.494507
3.36067		0.491982
3.36901		0.489411
3.37735		0.486796
3.38569		0.484139
3.39403		0.481441
3.40237		0.478701
3.41071		0.475918
3.41905		0.47309
3.42739		0.470214
3.43573		0.467293
3.44406		0.464326
3.4524		0.461315
3.46074		0.458259
3.46908		0.455159
3.47742		0.452016
3.48576		0.44883
3.4941		0.445604
3.50244		0.442338
3.51078		0.439034
3.51912		0.435695
3.52746		0.432325
3.53579		0.428926
3.54413		0.425498
3.55247		0.422043
3.56081		0.418559
3.56915		0.415051
3.57749		0.411523
3.58583		0.407979
3.59417		0.404423
3.60251		0.400857
3.61085		0.397285
3.61919		0.393704
3.62752		0.390114
3.63586		0.386515
3.6442		0.382908
3.65254		0.37929
3.66088		0.375664
3.66922		0.372031
3.67756		0.368392
3.6859		0.364749
3.69424		0.361099
3.70258		0.357442
3.71092		0.353777
3.71926		0.350108
3.72759		0.346437
3.73593		0.342763
3.74427		0.339086
3.75261		0.335402
3.76095		0.331708
3.76929		0.328004
3.77763		0.324287
3.78597		0.320557
3.79431		0.316816
3.80265		0.313065
3.81099		0.309309
3.81933		0.30555
3.82767		0.30179
3.836		0.298028
3.84434		0.294266
3.85268		0.290506
3.86102		0.286752
3.86936		0.283009
3.8777		0.279278
3.88604		0.275561
3.89438		0.271856
3.90272		0.268163
3.91106		0.264485
3.9194		0.260825
3.92773		0.257187
3.93607		0.253578
3.94441		0.25
3.95275		0.246459
3.96109		0.242956
3.96943		0.239494
3.97777		0.236075
3.98611		0.232698
3.99445		0.229359
4.00279		0.226062
4.01113		0.222809
4.01947		0.2196
4.0278		0.21643
4.03614		0.213298
4.04448		0.210201
4.05282		0.207139
4.06116		0.204114
4.0695		0.201124
4.07784		0.198172
4.08618		0.195259
4.09452		0.192382
4.10286		0.189538
4.1112		0.186721
4.11953		0.183928
4.12787		0.181157
4.13621		0.178408
4.14455		0.175682
4.15289		0.172978
4.16123		0.170294
4.16957		0.167632
4.17791		0.164991
4.18625		0.162369
4.19459		0.159769
4.20293		0.157192
4.21127		0.154642
4.2196		0.152115
4.22794		0.149613
4.23628		0.147137
4.24462		0.144688
4.25296		0.142264
4.2613		0.139864
4.26964		0.13749
4.27798		0.135144
4.28632		0.132832
4.29466		0.130557
4.303		0.128321
4.31133		0.12612
4.31967		0.123953
4.32801		0.121821
4.33635		0.119724
4.34469		0.117665
4.35303		0.115642
4.36137		0.113655
4.36971		0.111702
4.37805		0.109782
4.38639		0.107893
4.39473		0.106039
4.40306		0.104218
4.41141		0.102427
4.41974		0.100664
4.42808		0.098929
4.43642		0.0972236
4.44476		0.0955464
4.4531		0.093895
4.46144		0.0922659
4.46978		0.0906572
4.47812		0.0890685
4.48646		0.0875012
4.4948		0.0859557
4.50314		0.084432
4.51147		0.0829289
4.51981		0.0814451
4.52815		0.0799819
4.53649		0.078541
4.54483		0.0771225
4.55317		0.0757264
4.56151		0.0743544
4.56985		0.0730072
4.57819		0.0716838
4.58653		0.0703861
4.59487		0.0691145
4.6032		0.0678667
4.61154		0.0666422
4.61988		0.0654412
4.62822		0.0642642
4.63656		0.0631116
4.6449		0.0619811
4.65324		0.0608714
4.66158		0.0597822
4.66992		0.0587143
4.67826		0.057668
4.6866		0.0566443
4.69494		0.055644
4.70327		0.0546652
4.71161		0.0537056
4.71995		0.0527652
4.72829		0.0518446
4.73663		0.0509399
4.74497		0.0500484
4.75331		0.0491701
4.76165		0.0483054
4.76999		0.0474575
4.77833		0.04663
4.78667		0.0458238
4.795		0.0450385
4.80334		0.0442737
4.81168		0.0435304
4.82002		0.0428108
4.82836		0.0421162
4.8367		0.0414442
4.84504		0.040792
4.85338		0.040158
4.86172		0.0395405
4.87006		0.0389374
4.8784		0.0383491
4.88673		0.0377775
4.89508		0.0372218
4.90341		0.0366798
4.91175		0.0361545
4.92009		0.0356483
4.92843		0.0351608
4.93677		0.03469
4.94511		0.0342313
4.95345		0.0337804
4.96179		0.0333353
4.97013		0.0328961
4.97847		0.0324631
4.98681		0.0320358
4.99514		0.0316129
5.00348		0.031193
5.01182		0.0307777
5.02016		0.0303689
5.0285		0.0299667
5.03684		0.0295714
5.04518		0.029184
5.05352		0.0288047
5.06186		0.0284315
5.0702		0.0280639
5.07854		0.0277027
5.08688		0.0273456
5.09521		0.0269915
5.10355		0.0266408
5.11189		0.0262939
5.12023		0.0259521
5.12857		0.0256155
5.13691		0.0252833
5.14525		0.0249547
5.15359		0.0246283
5.16193		0.0243018
5.17027		0.0239751
5.17861		0.0236492
5.18694		0.0233243
5.19528		0.0230002
5.20362		0.022678
5.21196		0.0223578
5.2203		0.0220387
5.22864		0.0217188
5.23698		0.0213998
5.24532		0.0210838
5.25366		0.0207716
5.262		0.0204648
5.27034		0.0201629
5.27867		0.0198654
5.28701		0.0195739
5.29535		0.0192899
5.30369		0.0190155
5.31203		0.0187524
5.32037		0.0185005
5.32871		0.0182602
5.33705		0.0180351
5.34539		0.0178263
5.35373		0.0176322
5.36207		0.0174508
5.37041		0.0172798
5.37875		0.0171169
5.38708		0.0169603
5.39542		0.0168106
5.40376		0.0166705
5.4121		0.0165389
5.42044		0.0164142
5.42878		0.0162944
5.43712		0.0161776
5.44546		0.0160632
5.4538		0.0159503
5.46214		0.0158368
5.47048		0.0157214
5.47881		0.0156041
5.48715		0.0154853
1.31091			0.029389
1.31785			0.0299154
1.32479			0.0304442
1.33172			0.0309832
1.33866			0.0315368
1.34559			0.0321091
1.35253			0.0326996
1.35947			0.033308
1.3664			0.0339339
1.37334			0.0345762
1.38027			0.0352352
1.38721			0.0359109
1.39415			0.0366028
1.40108			0.0373138
1.40802			0.0380475
1.41495			0.0388044
1.42189			0.039586
1.42883			0.0403942
1.43576			0.0412322
1.4427			0.0421023
1.44964			0.0430022
1.45657			0.0439254
1.46351			0.0448679
1.47044			0.0458291
1.47738			0.0468073
1.48432			0.0477991
1.49125			0.0488014
1.49819			0.0498154
1.50512			0.0508426
1.51206			0.0518844
1.519			0.0529423
1.52593			0.0540166
1.53287			0.055107
1.5398			0.0562129
1.54674			0.0573314
1.55367			0.0584597
1.56061			0.0595967
1.56755			0.060741
1.57448			0.0618931
1.58142			0.063053
1.58836			0.0642224
1.59529			0.0654043
1.60223			0.0666037
1.60916			0.067825
1.6161			0.0690701
1.62304			0.0703409
1.62997			0.0716399
1.63691			0.07297
1.64384			0.0743313
1.65078			0.0757229
1.65772			0.077145
1.66465			0.0785987
1.67159			0.0800856
1.67852			0.0816081
1.68546			0.0831704
1.6924			0.084776
1.69933			0.0864266
1.70627			0.0881237
1.71321			0.0898681
1.72014			0.0916595
1.72708			0.0934986
1.73401			0.0953844
1.74095			0.0973157
1.74788			0.0992893
1.75482			0.101303
1.76176			0.103355
1.76869			0.105446
1.77563			0.107573
1.78256			0.109735
1.7895			0.11193
1.79644			0.114158
1.80337			0.116417
1.81031			0.118705
1.81724			0.121019
1.82418			0.123358
1.83112			0.125715
1.83805			0.128086
1.84499			0.13047
1.85193			0.132862
1.85886			0.135263
1.8658			0.13767
1.87273			0.14008
1.87967			0.142492
1.88661			0.144906
1.89354			0.147325
1.90048			0.149748
1.90741			0.152174
1.91435			0.154603
1.92129			0.157034
1.92822			0.15947
1.93516			0.161912
1.94209			0.164361
1.94903			0.166818
1.95597			0.169284
1.9629			0.171756
1.96984			0.174234
1.97677			0.176721
1.98371			0.179223
1.99065			0.181743
1.99758			0.184285
2.00452			0.186849
2.01146			0.189438
2.01839			0.192055
2.02533			0.194705
2.03226			0.197388
2.0392			0.200105
2.04614			0.202856
2.05307			0.205646
2.06001			0.208476
2.06694			0.211344
2.07388			0.214248
2.08081			0.217188
2.08775			0.220162
2.09469			0.223172
2.10162			0.22622
2.10856			0.229314
2.1155			0.232455
2.12243			0.235643
2.12937			0.238872
2.1363			0.242137
2.14324			0.245436
2.15018			0.248767
2.15711			0.25213
2.16405			0.255521
2.17098			0.258935
2.17792			0.26237
2.18486			0.265822
2.19179			0.269288
2.19873			0.272765
2.20566			0.27625
2.2126			0.279747
2.21954			0.283259
2.22647			0.286787
2.23341			0.290332
2.24034			0.29389
2.24728			0.297453
2.25422			0.301016
2.26115			0.304573
2.26809			0.308124
2.27502			0.311674
2.28196			0.315224
2.2889			0.318776
2.29583			0.32233
2.30277			0.325886
2.30971			0.329442
2.31664			0.333
2.32358			0.336559
2.33051			0.340122
2.33745			0.343689
2.34438			0.347265
2.35132			0.350848
2.35826			0.354429
2.36519			0.358001
2.37213			0.361557
2.37907			0.365096
2.386			0.368621
2.39294			0.372137
2.39987			0.375647
2.40681			0.379153
2.41375			0.382651
2.42068			0.386139
2.42762			0.389612
2.43455			0.393066
2.44149			0.396501
2.44843			0.399913
2.45536			0.403301
2.4623			0.406667
2.46923			0.41001
2.47617			0.41333
2.48311			0.416623
2.49004			0.419884
2.49698			0.423115
2.50391			0.426323
2.51085			0.429515
2.51779			0.432695
2.52472			0.435861
2.53166			0.439009
2.53859			0.442134
2.54553			0.445233
2.55247			0.448302
2.5594			0.45134
2.56634			0.454352
2.57328			0.457339
2.58021			0.460303
2.58715			0.463247
2.59408			0.466172
2.60102			0.469079
2.60796			0.471967
2.61489			0.474834
2.62183			0.477679
2.62876			0.480501
2.6357			0.483304
2.64263			0.486085
2.64957			0.488839
2.65651			0.491562
2.66344			0.494253
2.67038			0.496911
2.67732			0.499537
2.68425			0.502134
2.69119			0.504704
2.69812			0.507248
2.70506			0.509767
2.712			0.51226
2.71893			0.514723
2.72587			0.517151
2.7328			0.519542
2.73974			0.521894
2.74668			0.524203
2.75361			0.526469
2.76055			0.528692
2.76748			0.530872
2.77442			0.533009
2.78136			0.5351
2.78829			0.537143
2.79523			0.539137
2.80217			0.541084
2.8091			0.542984
2.81604			0.544837
2.82297			0.546644
2.82991			0.548404
2.83684			0.550115
2.84378			0.551774
2.85072			0.553381
2.85765			0.554935
2.86459			0.556437
2.87153			0.557887
2.87846			0.559285
2.8854			0.56063
2.89233			0.561924
2.89927			0.563165
2.9062			0.564351
2.91314			0.565481
2.92008			0.566555
2.92701			0.567576
2.93395			0.568545
2.94089			0.56946
2.94782			0.570317
2.95476			0.571113
2.96169			0.571845
2.96863			0.57251
2.97557			0.573109
2.9825			0.573641
2.98944			0.574105
2.99637			0.574499
3.00331			0.574822
3.01025			0.575076
3.01718			0.575263
3.02412			0.575384
3.03105			0.57544
3.03799			0.575431
3.04493			0.575356
3.05186			0.575216
3.0588			0.575012
3.06573			0.57474
3.07267			0.5744
3.07961			0.573991
3.08654			0.573517
3.09348			0.572983
3.10041			0.572393
3.10735			0.571751
3.11429			0.571058
3.12122			0.570312
3.12816			0.569512
3.1351			0.568658
3.14203			0.567753
3.14897			0.566797
3.1559			0.565788
3.16284			0.564724
3.16978			0.563602
3.17671			0.562421
3.18365			0.561181
3.19058			0.559884
3.19752			0.55853
3.20446			0.557122
3.21139			0.555663
3.21833			0.554154
3.22526			0.552596
3.2322			0.550984
3.23914			0.549315
3.24607			0.547585
3.25301			0.545793
3.25994			0.543939
3.26688			0.542028
3.27382			0.540065
3.28075			0.538053
3.28769			0.535995
3.29462			0.533892
3.30156			0.531745
3.3085			0.529557
3.31543			0.527331
3.32237			0.525073
3.3293			0.522784
3.33624			0.520466
3.34318			0.518116
3.35011			0.515737
3.35705			0.513324
3.36399			0.51088
3.37092			0.508404
3.37786			0.5059
3.38479			0.503373
3.39173			0.500829
3.39866			0.49827
3.4056			0.495696
3.41254			0.493106
3.41947			0.490497
3.42641			0.487864
3.43335			0.485206
3.44028			0.482523
3.44722			0.479815
3.45415			0.477083
3.46109			0.474324
3.46802			0.471534
3.47496			0.468713
3.4819			0.46586
3.48883			0.462975
3.49577			0.460057
3.50271			0.457107
3.50964			0.454127
3.51658			0.451117
3.52351			0.448076
3.53045			0.445003
3.53739			0.441894
3.54432			0.438747
3.55126			0.435561
3.55819			0.432337
3.56513			0.429077
3.57207			0.425784
3.579			0.422459
3.58594			0.419104
3.59287			0.415719
3.59981			0.412307
3.60675			0.408868
3.61368			0.405406
3.62062			0.401927
3.62756			0.398431
3.63449			0.394924
3.64143			0.391408
3.64836			0.387886
3.6553			0.384358
3.66223			0.380825
3.66917			0.37729
3.67611			0.373753
3.68304			0.370217
3.68998			0.366686
3.69692			0.363161
3.70385			0.359644
3.71079			0.356135
3.71772			0.352637
3.72466			0.349152
3.73159			0.345681
3.73853			0.342225
3.74547			0.338784
3.7524			0.335357
3.75934			0.331946
3.76628			0.328549
3.77321			0.325165
3.78015			0.321793
3.78708			0.318433
3.79402			0.315083
3.80096			0.311747
3.80789			0.308423
3.81483			0.305114
3.82176			0.30182
3.8287			0.29854
3.83564			0.295274
3.84257			0.292024
3.84951			0.28879
3.85644			0.285573
3.86338			0.282374
3.87032			0.279193
3.87725			0.276028
3.88419			0.27288
3.89113			0.269749
3.89806			0.266635
3.905			0.263539
3.91193			0.260461
3.91887			0.257403
3.9258			0.254364
3.93274			0.251344
3.93968			0.248344
3.94661			0.245363
3.95355			0.2424
3.96048			0.239457
3.96742			0.236534
3.97436			0.233632
3.98129			0.230752
3.98823			0.227894
3.99517			0.225055
4.0021			0.222235
4.00904			0.219433
4.01597			0.216648
4.02291			0.213881
4.02985			0.211134
4.03678			0.208406
4.04372			0.205699
4.05065			0.20301
4.05759			0.200341
4.06453			0.19769
4.07146			0.195059
4.0784			0.192446
4.08533			0.189854
4.09227			0.187284
4.09921			0.184736
4.10614			0.182209
4.11308			0.179703
4.12001			0.177217
4.12695			0.174751
4.13389			0.172305
4.14082			0.169882
4.14776			0.167483
4.15469			0.165109
4.16163			0.162761
4.16857			0.160438
4.1755			0.158139
4.18244			0.155866
4.18938			0.153617
4.19631			0.151393
4.20325			0.149196
4.21018			0.147026
4.21712			0.144884
4.22405			0.142767
4.23099			0.140677
4.23793			0.138611
4.24486			0.136569
4.2518			0.134551
4.25873			0.132557
4.26567			0.130586
4.27261			0.12864
4.27954			0.126718
4.28648			0.124818
4.29342			0.122939
4.30035			0.121081
4.30729			0.119244
4.31422			0.117429
4.32116			0.115637
4.3281			0.113866
4.33503			0.11212
4.34197			0.110396
4.3489			0.108695
4.35584			0.107016
4.36278			0.105359
4.36971			0.103724
4.37665			0.10211
4.38358			0.100518
4.39052			0.0989474
4.39746			0.0974007
4.40439			0.095879
4.41133			0.0943814
4.41826			0.092907
4.4252			0.0914567
4.43214			0.0900313
4.43907			0.0886312
4.44601			0.0872556
4.45294			0.0859029
4.45988			0.0845718
4.46682			0.0832609
4.47375			0.0819687
4.48069			0.080694
4.48763			0.0794377
4.49456			0.0782001
4.5015			0.0769808
4.50843			0.0757793
4.51537			0.0745973
4.52231			0.0734358
4.52924			0.0722948
4.53618			0.0711717
4.54311			0.0700598
4.55005			0.0689524
4.55699			0.0678473
4.56392			0.0667431
4.57086			0.0656378
4.57779			0.06453
4.58473			0.0634193
4.59167			0.0623071
4.5986			0.0611951
4.60554			0.0600849
4.61247			0.0589783
4.61941			0.0578772
4.62635			0.0567826
4.63328			0.0556945
4.64022			0.0546155
4.64715			0.0535506
4.65409			0.0525041
4.66103			0.0514754
4.66796			0.0504639
4.6749			0.0494702
4.68183			0.0485006
4.68877			0.0475689
4.69571			0.0466885
4.70264			0.0458646
4.70958			0.0451007
4.71652			0.0443986
4.72345			0.0437585
4.73039			0.0431782
4.73732			0.0426551
4.74426			0.042188
4.7512			0.0417769
4.75813			0.0414206
4.76507			0.0411174
4.772			0.040866
4.77894			0.0406654
4.78587			0.0405095
4.79281			0.0403881
4.79975			0.0402934
4.80668			0.0402238
4.81362			0.0401768
4.82055			0.0401494
4.82749			0.0401353
4.83443			0.0401228
4.84136			0.0401016
4.8483			0.0400675
4.85524			0.0400149
4.86217			0.0399405
4.86911			0.0398474
4.87604			0.0397448
4.88298			0.0396403
4.88992			0.0395295
4.89685			0.0394061
4.90379			0.0392664
4.91072			0.0391093
4.91766			0.0389347
4.9246			0.0387374
4.93153			0.038511
4.93847			0.0382546
4.9454			0.0379678
4.95234			0.0376498
4.95928			0.0373022
4.96621			0.0369292
4.97315			0.0365366
1.44056				0.0340981
1.44903				0.034383
1.4575				0.0347341
1.46598				0.03516
1.47445				0.0356561
1.48293				0.0362234
1.4914				0.0368652
1.49987				0.0375811
1.50835				0.0383755
1.51682				0.0392545
1.52529				0.0402147
1.53377				0.0412435
1.54224				0.0423294
1.55072				0.0434729
1.55919				0.0446786
1.56766				0.0459527
1.57614				0.0472997
1.58461				0.048721
1.59309				0.0502055
1.60156				0.0517411
1.61003				0.0533211
1.61851				0.0549415
1.62698				0.056596
1.63545				0.058276
1.64393				0.0599745
1.6524				0.0616873
1.66088				0.0634142
1.66935				0.0651585
1.67782				0.06692
1.6863				0.0686955
1.69477				0.0704812
1.70324				0.0722744
1.71172				0.0740758
1.72019				0.0758825
1.72867				0.0776943
1.73714				0.0795179
1.74561				0.0813502
1.75409				0.0831846
1.76256				0.0850162
1.77104				0.0868392
1.77951				0.0886456
1.78798				0.090432
1.79646				0.0922023
1.80493				0.0939623
1.8134				0.0957123
1.82188				0.0974506
1.83035				0.0991762
1.83883				0.100888
1.8473				0.102584
1.85577				0.104271
1.86425				0.105953
1.87272				0.107631
1.8812				0.109309
1.88967				0.110994
1.89814				0.112692
1.90662				0.114408
1.91509				0.116143
1.92356				0.117902
1.93204				0.119683
1.94051				0.121488
1.94899				0.123319
1.95746				0.125175
1.96593				0.127055
1.97441				0.128961
1.98288				0.130895
1.99136				0.132859
1.99983				0.134848
2.0083				0.136864
2.01678				0.13891
2.02525				0.140989
2.03373				0.143107
2.0422				0.145268
2.05067				0.147476
2.05915				0.149733
2.06762				0.152046
2.0761				0.15442
2.08457				0.156857
2.09304				0.159357
2.10152				0.161915
2.10999				0.164531
2.11846				0.167206
2.12694				0.169939
2.13541				0.17273
2.14389				0.175577
2.15236				0.178473
2.16083				0.181412
2.16931				0.184391
2.17778				0.187409
2.18626				0.190459
2.19473				0.193537
2.2032				0.196639
2.21168				0.199766
2.22015				0.202918
2.22862				0.206094
2.2371				0.20929
2.24557				0.212504
2.25405				0.21573
2.26252				0.218966
2.27099				0.22221
2.27947				0.225459
2.28794				0.228713
2.29642				0.231969
2.30489				0.235225
2.31336				0.238477
2.32184				0.241722
2.33031				0.244954
2.33878				0.248166
2.34726				0.251355
2.35573				0.254523
2.36421				0.257673
2.37268				0.260801
2.38115				0.263904
2.38963				0.266977
2.3981				0.270019
2.40658				0.273027
2.41505				0.276005
2.42352				0.278957
2.432				0.281888
2.44047				0.284797
2.44894				0.287689
2.45742				0.290565
2.46589				0.293425
2.47437				0.296271
2.48284				0.299105
2.49131				0.301929
2.49979				0.30475
2.50826				0.30757
2.51674				0.310392
2.52521				0.31322
2.53368				0.316055
2.54216				0.318894
2.55063				0.321738
2.5591				0.324584
2.56758				0.327434
2.57605				0.330284
2.58453				0.333134
2.593				0.335983
2.60147				0.33883
2.60995				0.341673
2.61842				0.344509
2.6269				0.347337
2.63537				0.35016
2.64384				0.352983
2.65232				0.355805
2.66079				0.358627
2.66926				0.361448
2.67774				0.364264
2.68621				0.367071
2.69469				0.369867
2.70316				0.37265
2.71163				0.37542
2.72011				0.378177
2.72858				0.380919
2.73705				0.38364
2.74553				0.386335
2.754				0.389001
2.76248				0.391627
2.77095				0.39421
2.77942				0.396743
2.7879				0.399225
2.79637				0.401655
2.80485				0.404035
2.81332				0.406366
2.82179				0.408647
2.83027				0.41088
2.83874				0.413067
2.84721				0.415212
2.85569				0.417316
2.86416				0.41938
2.87264				0.421403
2.88111				0.423387
2.88958				0.425329
2.89806				0.427226
2.90653				0.429076
2.91501				0.430882
2.92348				0.432652
2.93195				0.434386
2.94043				0.436088
2.9489				0.437755
2.95737				0.439384
2.96585				0.440976
2.97432				0.442528
2.9828				0.444041
2.99127				0.445515
2.99974				0.446956
3.00822				0.448364
3.01669				0.449742
3.02517				0.451097
3.03364				0.452436
3.04211				0.453766
3.05059				0.45509
3.05906				0.456411
3.06754				0.45773
3.07601				0.459043
3.08448				0.460348
3.09296				0.461643
3.10143				0.462921
3.1099				0.464178
3.11838				0.465413
3.12685				0.466628
3.13533				0.467824
3.1438				0.469003
3.15227				0.470164
3.16075				0.47131
3.16922				0.472438
3.1777				0.473539
3.18617				0.474606
3.19464				0.475634
3.20312				0.476623
3.21159				0.477574
3.22006				0.478489
3.22854				0.479368
3.23701				0.480212
3.24549				0.48102
3.25396				0.481791
3.26243				0.482522
3.27091				0.483211
3.27938				0.483857
3.28786				0.484455
3.29633				0.484998
3.3048				0.485477
3.31328				0.485886
3.32175				0.486217
3.33022				0.486469
3.3387				0.486643
3.34717				0.486741
3.35565				0.486766
3.36412				0.486722
3.37259				0.486611
3.38107				0.486432
3.38954				0.486184
3.39802				0.485864
3.40649				0.485472
3.41496				0.485007
3.42344				0.484469
3.43191				0.48386
3.44039				0.483186
3.44886				0.482451
3.45733				0.481658
3.46581				0.480805
3.47428				0.479894
3.48275				0.478924
3.49123				0.477894
3.4997				0.476801
3.50818				0.475645
3.51665				0.474427
3.52512				0.473149
3.5336				0.471812
3.54207				0.470416
3.55055				0.468963
3.55902				0.467457
3.56749				0.465907
3.57597				0.464316
3.58444				0.46269
3.59292				0.461031
3.60139				0.45934
3.60986				0.457616
3.61834				0.455861
3.62681				0.454076
3.63528				0.452263
3.64376				0.450424
3.65223				0.448558
3.66071				0.446667
3.66918				0.44475
3.67765				0.442808
3.68613				0.440841
3.6946				0.438848
3.70308				0.436827
3.71155				0.434779
3.72002				0.432703
3.7285				0.4306
3.73697				0.428468
3.74544				0.426309
3.75392				0.424125
3.76239				0.421918
3.77087				0.41969
3.77934				0.417441
3.78781				0.415169
3.79629				0.412875
3.80476				0.410559
3.81324				0.408221
3.82171				0.405855
3.83018				0.403452
3.83866				0.401012
3.84713				0.398533
3.8556				0.396016
3.86408				0.393458
3.87255				0.390857
3.88103				0.388213
3.8895				0.385524
3.89797				0.382783
3.90645				0.379991
3.91492				0.377148
3.9234				0.374257
3.93187				0.371318
3.94034				0.368335
3.94882				0.365309
3.95729				0.362239
3.96576				0.359129
3.97424				0.355978
3.98271				0.35279
3.99119				0.349569
3.99966				0.346322
4.00813				0.343049
4.01661				0.339749
4.02508				0.336424
4.03355				0.333075
4.04203				0.329704
4.0505				0.326315
4.05898				0.322913
4.06745				0.319502
4.07592				0.316086
4.0844				0.312675
4.09287				0.30928
4.10135				0.305904
4.10982				0.302547
4.11829				0.299213
4.12677				0.295904
4.13524				0.292622
4.14372				0.289369
4.15219				0.286151
4.16066				0.282973
4.16914				0.27984
4.17761				0.276755
4.18608				0.273716
4.19456				0.270725
4.20303				0.267782
4.21151				0.264887
4.21998				0.262041
4.22845				0.259244
4.23693				0.256495
4.2454				0.25379
4.25387				0.251122
4.26235				0.248488
4.27082				0.245888
4.2793				0.243323
4.28777				0.240793
4.29624				0.238299
4.30472				0.23584
4.31319				0.233413
4.32167				0.231011
4.33014				0.228629
4.33861				0.226265
4.34709				0.22391
4.35556				0.221561
4.36404				0.219214
4.37251				0.21687
4.38098				0.21453
4.38946				0.212195
4.39793				0.209864
4.40641				0.207535
4.41488				0.205207
4.42335				0.202876
4.43183				0.200538
4.4403				0.198191
4.44877				0.195835
4.45725				0.193468
4.46572				0.191089
4.4742				0.188701
4.48267				0.186304
4.49114				0.1839
4.49962				0.181493
4.50809				0.179086
4.51656				0.176685
4.52504				0.17429
4.53351				0.1719
4.54199				0.16951
4.55046				0.167118
4.55893				0.164726
4.56741				0.162331
4.57588				0.159935
4.58436				0.157545
4.59283				0.155163
4.6013				0.15279
4.60978				0.15043
4.61825				0.148083
4.62673				0.145752
4.6352				0.143435
4.64367				0.141131
4.65215				0.138837
4.66062				0.136554
4.66909				0.134283
4.67757				0.132027
4.68604				0.129785
4.69452				0.12756
4.70299				0.125352
4.71146				0.123162
4.71994				0.120994
4.72841				0.118848
4.73689				0.116721
4.74536				0.114611
4.75383				0.112516
4.76231				0.110436
4.77078				0.108368
4.77925				0.106312
4.78773				0.104268
4.7962				0.102244
4.80468				0.100246
4.81315				0.0982785
4.82162				0.0963411
4.8301				0.0944365
4.83857				0.0925639
4.84704				0.0907237
4.85552				0.0889174
4.86399				0.0871464
4.87247				0.0854116
4.88094				0.083714
4.88941				0.0820547
4.89789				0.0804348
4.90636				0.0788557
4.91484				0.0773198
4.92331				0.0758274
4.93178				0.0743758
4.94026				0.0729635
4.94873				0.0715911
4.95721				0.0702607
4.96568				0.0689717
4.97415				0.0677227
4.98263				0.0665113
4.9911				0.0653378
4.99958				0.0642047
5.00805				0.0631157
5.01652				0.0620712
5.025				0.0610703
5.03347				0.0601129
5.04194				0.0592
5.05042				0.0583301
5.05889				0.0574979
5.06736				0.056697
5.07584				0.0559239
5.08431				0.0551771
5.09279				0.054454
5.10126				0.0537548
5.10973				0.0530787
5.11821				0.0524221
5.12668				0.0517815
5.13516				0.0511533
5.14363				0.0505338
5.1521				0.0499201
5.16058				0.0493109
5.16905				0.0487037
5.17753				0.048096
5.186				0.0474873
5.19447				0.0468803
5.20295				0.0462765
5.21142				0.045675
5.2199				0.045074
5.22837				0.044474
5.23684				0.0438756
5.24532				0.0432809
5.25379				0.0426893
5.26226				0.0420963
5.27074				0.0414964
5.27921				0.0408877
5.28769				0.0402697
5.29616				0.0396412
5.30463				0.0390005
5.31311				0.0383475
5.32158				0.0376844
5.33005				0.0370138
5.33853				0.0363368
5.347				0.0356554
5.35548				0.0349726
5.36395				0.0342875
5.37242				0.033599
5.3809				0.0329081
5.38937				0.0322171
5.39785				0.0315285
5.40632				0.0308461
5.41479				0.0301733
5.42327				0.0295121
5.43174				0.028865
5.44022				0.0282337
5.44869				0.0276177
5.45716				0.0270146
5.46564				0.0264236
5.47411				0.0258434
5.48258				0.0252714
5.49106				0.0247061
[truncated: 1,058 more rows]

## Sheet: Figure S1b,c
Figure S1b - Kinase binding (competitive ATP-site binding TR-FRET assay)
Compound [uM]	AMG-18		G-1749		G-9807
10	99.4309	97.3869	100.476	97.2103	91.05	94.51
3.33333	102.28	101.723	101.23	100.895	96.91	96.96
1.11111	102.466	101.847	99.8063	104.328	97.45	98.39
0.37037	99.6787	101.351	101.816	101.397	97.68	97.82
0.123457	102.528	102.156	96.2054	96.6241	94.61	94.63
0.0411523	100.05	98.6257	84.6488	87.5798	86.89	87.52
0.0137174	82.5829	84.5031	61.9544	62.6243	68.61	68.64
0.00457247	48.5773	42.1354	29.7132	23.3487	36.13	37.54
0.00152416	15.3149	26.0307	11.1222	12.0433	17.71	14.37
0.000508053	18.2262	7.13871	3.92023	1.57542	8.05	6.77
0.000169351	1.13042	-5.86892	8.52612	5.26013	4.27	3.66
Figure S1c - DGAT2 mRNA in KMS11 cells (bDNA assay, fold change vs. DMSO and no RNA controls)
Compound [uM]	G-9807		G-1749
20	0.49	0.48	0.07	0.08
6.667	0.71	0.59	0.13	0.14
2.222	0.89	0.8	0.2	0.21
0.741	1.22	0.96	0.42	0.43
0.247	0.75	0.76	0.73	0.9
0.082	1.16	0.98	0.91	0.76
0.027	1.08	0.95	0.96	0.88
0.009	1.06	0.98	0.96	1.05
0.003	1.06	1.01	0.99	1
	AMG-18
10	1.732	1.7711
3.33333	2.0996	2.0969
1.11111	2.2565	2.3532
0.37037	2.013	2.1529
0.123457	1.6126	1.6737
0.041152	1.1977	1.2998
0.013717	1.1534	1.1085
0.004572	0.9391	1.0369
0.001524	0.8665	0.992

## Sheet: Figure S1d
Analytical Ultracentrifugation (sedimentation velocity) - g(s*)
s*(svedbergs)	10 μM IRE1-0P + 0.035% DMSO	10 μM IRE1-0P + 11.7 μM AMG-18
1.34922	0.0369107
1.3577	0.0374052
1.36619	0.0379596
1.37468	0.0385666
1.38316	0.039222
1.39165	0.0399297
1.40013	0.0406959
1.40862	0.0415254
1.4171	0.0424222
1.42559	0.0433809
1.43408	0.0443967
1.44256	0.0454698
1.45105	0.0465956
1.45953	0.0477731
1.46802	0.0490072
1.4765	0.0503055
1.48499	0.0516667
1.49348	0.0530822
1.50196	0.0545456
1.51045	0.0560565
1.51893	0.0576102
1.52742	0.0591924
1.5359	0.060792
1.54439	0.0624047
1.55288	0.0640302
1.56136	0.0656684
1.56985	0.0673188
1.57833	0.0689786
1.58682	0.0706435
1.5953	0.0723071
1.60379	0.0739688
1.61227	0.0756314
1.62076	0.0772971
1.62925	0.0789707
1.63773	0.0806508
1.64622	0.0823294
1.6547	0.0839977
1.66319	0.0856571
1.67167	0.0873149
1.68016	0.0889738
1.68864	0.0906287
1.69713	0.092277
1.70562	0.0939223
1.7141	0.09557
1.72259	0.0972264
1.73107	0.0988985
1.73956	0.100591
1.74805	0.102304
1.75653	0.104039
1.76502	0.105799
1.7735	0.107592
1.78199	0.109417
1.79047	0.111276
1.79896	0.113166
1.80744	0.115085
1.81593	0.117038
1.82442	0.11903
1.8329	0.12107
1.84139	0.123156
1.84987	0.125289
1.85836	0.127473
1.86684	0.129724
1.87533	0.13205
1.88382	0.134457
1.8923	0.136943
1.90079	0.139501
1.90927	0.14212
1.91776	0.144798
1.92624	0.147538
1.93473	0.150337
1.94321	0.153191
1.9517	0.156094
1.96019	0.159047
1.96867	0.162054
1.97716	0.165117
1.98564	0.16824
1.99413	0.171421
2.00261	0.174656
2.0111	0.177942
2.01959	0.181277
2.02807	0.184656
2.03656	0.188067
2.04504	0.191495
2.05353	0.19493
2.06201	0.198367
2.0705	0.201807
2.07898	0.205256
2.08747	0.208718
2.09596	0.212189
2.10444	0.21566
2.11293	0.219132
2.12141	0.222606
2.1299	0.226085
2.13838	0.229565
2.14687	0.23304
2.15536	0.236501
2.16384	0.239938
2.17233	0.243348
2.18081	0.246734
2.1893	0.250097
2.19778	0.253435
2.20627	0.256755
2.21476	0.260065
2.22324	0.263375
2.23173	0.266687
2.24021	0.269998
2.2487	0.273307
2.25718	0.276614
2.26567	0.27992
2.27415	0.28323
2.28264	0.286554
2.29113	0.289895
2.29961	0.293251
2.3081	0.296622
2.31658	0.300012
2.32507	0.303424
2.33356	0.306867
2.34204	0.310347
2.35053	0.313866
2.35901	0.317417
2.3675	0.320995
2.37598	0.324599
2.38447	0.328223
2.39295	0.33186
2.40144	0.335508
2.40993	0.339169
2.41841	0.34285
2.4269	0.346551
2.43538	0.350267
2.44387	0.353991
2.45235	0.357715
2.46084	0.361431
2.46932	0.365135
2.47781	0.368824
2.4863	0.372493
2.49478	0.376135
2.50327	0.379748
2.51175	0.383327
2.52024	0.386871
2.52873	0.390377
2.53721	0.393849
2.5457	0.39729
2.55418	0.4007
2.56267	0.404082
2.57115	0.407438
2.57964	0.410764
2.58812	0.414052
2.59661	0.417293
2.6051	0.420482
2.61358	0.423619
2.62207	0.426712
2.63055	0.429764
2.63904	0.43278
2.64752	0.435762
2.65601	0.438711
2.6645	0.441628
2.67298	0.44452
2.68147	0.447382
2.68995	0.450213
2.69844	0.453011
2.70692	0.455776
2.71541	0.458507
2.7239	0.461203
2.73238	0.463863
2.74087	0.466487
2.74935	0.469071
2.75784	0.471616
2.76632	0.474124
2.77481	0.476599
2.78329	0.479043
2.79178	0.481455
2.80027	0.483826
2.80875	0.486152
2.81724	0.488426
2.82572	0.490648
2.83421	0.492816
2.84269	0.49493
2.85118	0.496986
2.85967	0.498986
2.86815	0.500931
2.87664	0.502819
2.88512	0.504645
2.89361	0.506407
2.90209	0.508102
2.91058	0.509726
2.91906	0.511275
2.92755	0.512748
2.93604	0.514147
2.94452	0.515472
2.95301	0.516718
2.96149	0.517886
2.96998	0.518976
2.97846	0.519994
2.98695	0.520942
2.99544	0.521822
3.00392	0.52263
3.01241	0.523362
3.02089	0.524017
3.02938	0.524596
3.03786	0.525099
3.04635	0.525528
3.05484	0.525883
3.06332	0.526165
3.07181	0.526376
3.08029	0.526516
3.08878	0.526588
3.09726	0.526592
3.10575	0.526531
3.11423	0.526403
3.12272	0.526208
3.13121	0.52595
3.13969	0.525628
3.14818	0.52524
3.15666	0.524787
3.16515	0.524269
3.17363	0.523686
3.18212	0.523047
3.19061	0.522354
3.19909	0.521606
3.20758	0.520802
3.21606	0.519936
3.22455	0.519006
3.23303	0.518013
3.24152	0.516962
3.25	0.515852
3.25849	0.514684
3.26698	0.513458
3.27546	0.512172
3.28395	0.510825
3.29243	0.509415
3.30092	0.50794
3.3094	0.506398
3.31789	0.504791
3.32638	0.503117
3.33486	0.501374
3.34335	0.499559
3.35183	0.497666
3.36032	0.495688
3.36881	0.493624
3.37729	0.491475
3.38578	0.489249
3.39426	0.486951
3.40275	0.484583
3.41123	0.482141
3.41972	0.479621
3.4282	0.477022
3.43669	0.474347
3.44518	0.471597
3.45366	0.468779
3.46215	0.465898
3.47063	0.46296
3.47912	0.459969
3.4876	0.456929
3.49609	0.45384
3.50457	0.450706
3.51306	0.447532
3.52155	0.444325
3.53003	0.441093
3.53852	0.437845
3.547	0.43459
3.55549	0.431329
3.56398	0.428057
3.57246	0.424772
3.58095	0.42148
3.58943	0.418191
3.59792	0.414912
3.6064	0.411646
3.61489	0.408393
3.62337	0.405155
3.63186	0.401928
3.64035	0.398711
3.64883	0.395501
3.65732	0.392298
3.6658	0.389101
3.67429	0.385913
3.68277	0.382736
3.69126	0.379568
3.69975	0.376406
3.70823	0.373245
3.71672	0.370079
3.7252	0.3669
3.73369	0.363706
3.74217	0.360503
3.75066	0.357297
3.75915	0.354082
3.76763	0.350847
3.77612	0.347586
3.7846	0.344301
3.79309	0.340992
3.80157	0.337662
3.81006	0.334312
3.81854	0.330942
3.82703	0.327554
3.83552	0.324148
3.844	0.320725
3.85249	0.317283
3.86097	0.313818
3.86946	0.310333
3.87794	0.306829
3.88643	0.30331
3.89492	0.299782
3.9034	0.296251
3.91189	0.292719
3.92037	0.289184
3.92886	0.285643
3.93734	0.282101
3.94583	0.278569
3.95431	0.275051
3.9628	0.271551
3.97129	0.268066
3.97977	0.264597
3.98826	0.261148
3.99674	0.257721
4.00523	0.254318
4.01371	0.25094
4.0222	0.247588
4.03069	0.244265
4.03917	0.240975
4.04766	0.237722
4.05614	0.234511
4.06463	0.231343
4.07311	0.22822
4.0816	0.22514
4.09009	0.222105
4.09857	0.219115
4.10706	0.216172
4.11554	0.213274
4.12403	0.210419
4.13251	0.207605
4.141	0.204832
4.14949	0.202099
4.15797	0.199405
4.16646	0.196747
4.17494	0.194119
4.18343	0.191521
4.19191	0.188952
4.2004	0.186411
4.20888	0.183899
4.21737	0.181415
4.22586	0.178953
4.23434	0.17651
4.24283	0.174082
4.25131	0.171666
4.2598	0.169264
4.26828	0.166874
4.27677	0.164497
4.28526	0.162132
4.29374	0.159777
4.30223	0.157433
4.31071	0.155098
4.3192	0.152772
4.32768	0.150455
4.33617	0.14815
4.34466	0.145859
4.35314	0.143587
4.36163	0.141336
4.37011	0.139106
4.3786	0.136899
4.38708	0.134713
4.39557	0.132549
4.40405	0.130406
4.41254	0.128284
4.42103	0.126184
4.42951	0.124106
4.438	0.12205
4.44648	0.120015
4.45497	0.118001
4.46345	0.116011
4.47194	0.114048
4.48043	0.112113
4.48891	0.110206
4.4974	0.108331
4.50588	0.106486
4.51437	0.104674
4.52285	0.102892
4.53134	0.101141
4.53983	0.0994198
4.54831	0.0977314
4.5568	0.0960764
4.56528	0.0944553
4.57377	0.0928686
4.58225	0.0913177
4.59074	0.0898046
4.59922	0.0883312
4.60771	0.0868984
4.6162	0.0855074
4.62468	0.0841578
4.63317	0.0828479
4.64165	0.0815736
4.65014	0.0803322
4.65862	0.0791209
4.66711	0.0779395
4.6756	0.0767865
4.68408	0.0756592
4.69257	0.0745568
4.70105	0.0734791
4.70954	0.0724267
4.71802	0.0713965
4.72651	0.0703836
4.73499	0.0693852
4.74348	0.0684
4.75197	0.0674263
4.76045	0.0664638
4.76894	0.0655125
4.77742	0.0645703
4.78591	0.0636363
4.79439	0.0627102
4.80288	0.0617932
4.81137	0.0608869
4.81985	0.0599927
4.82834	0.059113
4.83682	0.0582495
4.84531	0.0574017
4.85379	0.0565704
4.86228	0.0557579
4.87076	0.0549635
4.87925	0.0541841
4.88774	0.0534159
4.89622	0.0526585
4.90471	0.0519147
4.91319	0.0511879
4.92168	0.0504795
4.93016	0.0497911
4.93865	0.0491234
4.94714	0.0484754
4.95562	0.0478487
4.96411	0.0472433
4.97259	0.0466586
4.98108	0.0460935
4.98956	0.0455472
4.99805	0.0450197
5.00654	0.0445109
5.01502	0.0440196
5.02351	0.0435448
5.03199	0.0430846
5.04048	0.0426356
5.04896	0.0421972
5.05745	0.041772
5.06593	0.0413628
5.07442	0.0409732
5.08291	0.0406026
5.09139	0.0402468
5.09988	0.0399023
5.10836	0.0395661
5.11685	0.0392362
5.12533	0.0389118
5.13382	0.0385905
5.14231	0.0382706
5.15079	0.0379508
5.15928	0.0376293
5.16776	0.0373051
5.17625	0.0369763
5.18473	0.0366404
5.19322	0.036297
5.20171	0.0359468
5.21019	0.0355919
5.21868	0.0352346
5.22716	0.0348762
5.23565	0.0345149
5.24413	0.0341494
5.25262	0.0337767
5.2611	0.033396
5.26959	0.0330106
5.27808	0.0326248
5.28656	0.0322411
5.29505	0.0318601
5.30353	0.0314805
5.31202	0.0311024
5.3205	0.0307266
5.32899	0.0303537
5.33748	0.0299862
5.34596	0.0296268
5.35445	0.0292772
5.36293	0.0289395
5.37142	0.0286144
5.3799	0.0283016
5.38839	0.0280002
5.39688	0.0277097
5.40536	0.02743
5.41385	0.0271642
5.42233	0.0269134
5.43082	0.0266777
5.4393	0.0264565
5.44779	0.0262468
5.45627	0.0260443
5.46476	0.025847
5.47325	0.0256553
5.48173	0.0254705
5.49022	0.0252937
5.4987	0.025125
5.50719	0.0249651
1.30594		0.0252795
1.3139		0.0256155
1.32186		0.0260244
1.32983		0.0265203
1.33779		0.0271074
1.34575		0.0277856
1.35372		0.0285516
1.36168		0.0294004
1.36964		0.0303252
1.3776		0.0313153
1.38557		0.032358
1.39353		0.0334416
1.40149		0.0345604
1.40946		0.0357115
1.41742		0.0368955
1.42538		0.0381171
1.43335		0.0393853
1.44131		0.0407057
1.44927		0.042072
1.45723		0.0434721
1.4652		0.0448918
1.47316		0.0463165
1.48112		0.0477336
1.48909		0.0491275
1.49705		0.0504864
1.50501		0.0518033
1.51297		0.0530723
1.52094		0.0542879
1.5289		0.0554506
1.53686		0.056565
1.54483		0.0576391
1.55279		0.0586838
1.56075		0.0597101
1.56872		0.0607255
1.57668		0.0617355
1.58464		0.0627401
1.59261		0.0637328
1.60057		0.0647081
1.60853		0.0656656
1.6165		0.0666102
1.62446		0.06755
1.63242		0.0684935
1.64038		0.0694509
1.64835		0.0704299
1.65631		0.071443
1.66427		0.072504
1.67224		0.0736244
1.6802		0.0748155
1.68816		0.0760872
1.69613		0.0774436
1.70409		0.078881
1.71205		0.080394
1.72001		0.0819763
1.72798		0.083622
1.73594		0.0853241
1.7439		0.0870737
1.75187		0.0888686
1.75983		0.0907161
1.76779		0.0926228
1.77575		0.0945869
1.78372		0.0966024
1.79168		0.0986634
1.79964		0.100766
1.80761		0.10291
1.81557		0.105091
1.82353		0.107305
1.8315		0.109544
1.83946		0.111801
1.84742		0.114069
1.85539		0.116339
1.86335		0.118605
1.87131		0.12087
1.87927		0.123137
1.88724		0.125411
1.8952		0.127695
1.90316		0.129994
1.91113		0.132316
1.91909		0.134665
1.92705		0.137037
1.93502		0.139426
1.94298		0.141833
1.95094		0.144265
1.9589		0.146729
1.96687		0.149229
1.97483		0.15176
1.98279		0.154324
1.99076		0.15692
1.99872		0.159547
2.00668		0.162208
2.01465		0.164906
2.02261		0.167648
2.03057		0.170439
2.03853		0.173283
2.0465		0.176177
2.05446		0.179117
2.06242		0.182097
2.07039		0.185111
2.07835		0.188152
2.08631		0.19122
2.09428		0.194315
2.10224		0.19744
2.1102		0.200591
2.11816		0.203761
2.12613		0.206944
2.13409		0.210138
2.14205		0.213348
2.15002		0.216578
2.15798		0.219834
2.16594		0.223118
2.17391		0.226432
2.18187		0.229768
2.18983		0.233126
2.1978		0.236497
2.20576		0.239878
2.21372		0.243271
2.22168		0.246681
2.22965		0.250115
2.23761		0.25358
2.24557		0.25708
2.25354		0.260613
2.2615		0.264173
2.26946		0.267763
2.27743		0.27139
2.28539		0.275058
2.29335		0.278769
2.30132		0.282524
2.30928		0.286317
2.31724		0.290142
2.3252		0.293992
2.33317		0.297863
2.34113		0.301755
2.34909		0.305673
2.35706		0.309615
2.36502		0.313583
2.37298		0.317578
2.38095		0.321594
2.38891		0.325621
2.39687		0.329653
2.40483		0.333684
2.4128		0.337707
2.42076		0.341723
2.42872		0.345736
2.43669		0.349739
2.44465		0.353723
2.45261		0.357684
2.46057		0.361619
2.46854		0.365524
2.4765		0.369394
2.48447		0.373229
2.49243		0.377027
2.50039		0.380786
2.50835		0.384501
2.51632		0.388168
2.52428		0.391783
2.53224		0.395345
2.54021		0.398849
2.54817		0.402293
2.55613		0.405682
2.5641		0.409018
2.57206		0.412307
2.58002		0.415552
2.58798		0.418755
2.59595		0.421914
2.60391		0.425032
2.61187		0.428113
2.61984		0.43116
2.6278		0.434173
2.63576		0.437155
2.64372		0.440109
2.65169		0.443039
2.65965		0.445946
2.66761		0.448831
2.67558		0.451695
2.68354		0.454539
2.6915		0.457367
2.69947		0.46018
2.70743		0.462985
2.71539		0.465788
2.72336		0.468591
2.73132		0.471394
2.73928		0.474192
2.74724		0.476976
2.75521		0.479743
2.76317		0.48249
2.77113		0.485214
2.7791		0.487913
2.78706		0.490586
2.79502		0.49323
2.80299		0.495845
2.81095		0.498428
2.81891		0.500976
2.82687		0.503488
2.83484		0.505961
2.8428		0.508393
2.85076		0.510785
2.85873		0.513132
2.86669		0.515429
2.87465		0.517671
2.88262		0.519848
2.89058		0.521952
2.89854		0.523977
2.90651		0.525919
2.91447		0.527779
2.92243		0.529558
2.93039		0.531259
2.93836		0.532876
2.94632		0.534408
2.95428		0.535852
2.96225		0.537205
2.97021		0.538466
2.97817		0.539635
2.98613		0.540711
2.9941		0.541695
3.00206		0.542589
3.01002		0.543393
3.01799		0.544108
3.02595		0.544736
3.03391		0.545278
3.04188		0.545739
3.04984		0.546122
3.0578		0.546434
3.06577		0.546679
3.07373		0.546867
3.08169		0.547002
3.08966		0.547082
3.09762		0.547105
3.10558		0.547072
3.11354		0.546988
3.12151		0.546851
3.12947		0.546662
3.13743		0.546422
3.1454		0.546134
3.15336		0.545797
3.16132		0.54541
3.16928		0.54497
3.17725		0.544473
3.18521		0.543918
3.19317		0.543305
3.20114		0.542632
3.2091		0.541899
3.21706		0.541102
3.22503		0.540239
3.23299		0.539307
3.24095		0.538302
3.24892		0.537221
3.25688		0.536066
3.26484		0.534838
3.2728		0.533542
3.28077		0.532178
3.28873		0.530752
3.29669		0.529265
3.30466		0.527716
3.31262		0.526104
3.32058		0.524429
3.32855		0.522695
3.33651		0.520905
3.34447		0.519066
3.35243		0.51718
3.3604		0.515244
3.36836		0.513259
3.37632		0.511222
3.38429		0.509137
3.39225		0.507003
3.40021		0.504824
3.40818		0.502598
3.41614		0.500324
3.4241		0.498004
3.43207		0.495637
3.44003		0.493225
3.44799		0.490769
3.45595		0.488267
3.46392		0.485719
3.47188		0.483129
3.47984		0.4805
3.48781		0.477832
3.49577		0.475128
3.50373		0.472388
3.5117		0.469608
3.51966		0.466789
3.52762		0.463934
3.53558		0.461047
3.54355		0.458132
3.55151		0.455192
3.55947		0.452228
3.56744		0.449243
3.5754		0.446242
3.58336		0.443232
3.59132		0.440215
3.59929		0.43719
3.60725		0.434154
3.61521		0.431105
3.62318		0.42804
3.63114		0.424962
3.6391		0.421869
3.64707		0.41876
3.65503		0.415632
3.66299		0.412482
3.67096		0.40931
3.67892		0.406117
3.68688		0.402904
3.69484		0.399675
3.70281		0.396429
3.71077		0.393166
3.71873		0.389886
3.7267		0.386588
3.73466		0.383268
3.74262		0.379923
3.75059		0.37655
3.75855		0.373145
3.76651		0.369707
3.77447		0.36624
3.78244		0.36275
3.7904		0.359238
3.79836		0.355703
3.80633		0.352146
3.81429		0.348568
3.82225		0.344973
3.83022		0.341366
3.83818		0.337749
3.84614		0.334124
3.85411		0.330494
3.86207		0.326858
3.87003		0.323218
3.87799		0.319576
3.88596		0.315933
3.89392		0.312292
3.90188		0.308656
3.90985		0.305026
3.91781		0.301405
3.92577		0.297797
3.93374		0.294207
3.9417		0.290637
3.94966		0.287082
3.95763		0.283544
3.96559		0.280027
3.97355		0.276535
3.98151		0.273071
3.98948		0.269637
3.99744		0.266231
4.0054		0.262852
4.01337		0.259496
4.02133		0.256164
4.02929		0.252851
4.03726		0.249556
4.04522		0.246277
4.05318		0.243012
4.06114		0.239764
4.06911		0.236535
4.07707		0.23333
4.08503		0.230151
4.093		0.226998
4.10096		0.223869
4.10892		0.220761
4.11688		0.217676
4.12485		0.214616
4.13281		0.211582
4.14077		0.208571
4.14874		0.20558
4.1567		0.20261
4.16466		0.19966
4.17263		0.196734
4.18059		0.193836
4.18855		0.190967
4.19651		0.188129
4.20448		0.185326
4.21244		0.18256
4.2204		0.179833
4.22837		0.177143
4.23633		0.174483
4.24429		0.17185
4.25226		0.169241
4.26022		0.166658
4.26818		0.164101
4.27615		0.161575
4.28411		0.159082
4.29207		0.156622
4.30004		0.15419
4.308		0.151784
4.31596		0.149405
4.32392		0.147054
4.33189		0.144732
4.33985		0.142436
4.34781		0.140166
4.35578		0.137922
4.36374		0.135706
4.3717		0.133516
4.37967		0.131352
4.38763		0.129213
4.39559		0.127103
4.40355		0.125023
4.41152		0.122978
4.41948		0.120968
4.42744		0.118991
4.43541		0.117046
4.44337		0.11513
4.45133		0.113237
4.4593		0.111366
4.46726		0.109522
4.47522		0.107709
4.48318		0.105926
4.49115		0.10417
4.49911		0.102439
4.50707		0.100733
4.51504		0.0990496
4.523		0.0973895
4.53096		0.0957514
4.53893		0.094134
4.54689		0.0925363
4.55485		0.0909565
4.56281		0.0893923
4.57078		0.0878426
4.57874		0.0863057
4.5867		0.0847817
4.59467		0.0832721
4.60263		0.0817786
4.61059		0.0803024
4.61856		0.0788472
4.62652		0.0774154
4.63448		0.0760042
4.64245		0.0746111
4.65041		0.073237
4.65837		0.0718839
4.66633		0.0705532
4.6743		0.0692471
4.68226		0.0679657
4.69022		0.0667064
4.69819		0.0654672
4.70615		0.064249
4.71411		0.0630544
4.72208		0.0618859
4.73004		0.0607438
4.738		0.0596265
4.74596		0.0585336
4.75393		0.057464
4.76189		0.0564156
4.76985		0.0553869
4.77782		0.0543776
4.78578		0.0533858
4.79374		0.0524091
4.80171		0.0514473
4.80967		0.0504998
4.81763		0.0495656
4.82559		0.0486464
4.83356		0.0477414
4.84152		0.0468473
4.84948		0.0459647
4.85745		0.0450958
4.86541		0.0442408
4.87337		0.0433977
4.88134		0.0425632
4.8893		0.0417357
4.89726		0.0409173
4.90522		0.0401109
4.91319		0.0393182
4.92115		0.0385391
4.92911		0.0377746
4.93708		0.0370256
4.94504		0.0362907
4.953		0.035569
4.96097		0.0348607
4.96893		0.0341665
4.97689		0.0334883
4.98485		0.0328267
4.99282		0.0321783
5.00078		0.031543
5.00874		0.0309227
5.01671		0.0303174
5.02467		0.0297278
5.03263		0.029157
5.0406		0.0286074
5.04856		0.0280803
5.05652		0.0275745
5.06449		0.0270855
5.07245		0.0266082
5.08041		0.0261395
5.08837		0.0256769
5.09634		0.025219
5.1043		0.024765
5.11226		0.0243177
5.12023		0.0238791
5.12819		0.0234504
5.13615		0.0230302
5.14412		0.022616
5.15208		0.0222059
5.16004		0.0218012
5.168		0.0214018
5.17597		0.0210055
5.18393		0.0206109
5.19189		0.0202146
5.19986		0.0198126
5.20782		0.0194027
5.21578		0.0189835
5.22375		0.0185559
5.23171		0.0181241
5.23967		0.0176931
5.24763		0.0172672
5.2556		0.0168509
5.26356		0.0164463
5.27152		0.0160525
5.27949		0.015665
5.28745		0.0152816
5.29541		0.014903
5.30338		0.0145301
5.31134		0.0141639
5.3193		0.0138052
5.32726		0.0134532
5.33523		0.0131065
5.34319		0.0127653
5.35115		0.0124309
5.35912		0.0121057
5.36708		0.0117913
5.37504		0.0114877
5.38301		0.0111959
5.39097		0.0109152
5.39893		0.0106408
5.4069		0.0103653
5.41486		0.0100823
5.42282		0.00978667
5.43079		0.00947676
5.43875		0.00914954
5.44671		0.00880073
5.45467		0.00842351
5.46264		0.00800932
5.4706		0.00755374
5.47856		0.00705585
5.48653		0.0065134
5.49449		0.00592607

## Sheet: Figure 3b,c
Figure 3b, left panel - RNA cleavage assay - fold change (DMSO control)
Compound (uM)	G-1749		Compound 1		G-7658		Compound 3		Compound 2		Compound 6		Compound 4		Compound 5
10	1.82	1.72	2.51	2.41	2.71	2.77	1.27	1.4	1.35	1.41	0.21	0.26	0.52	0.27	0.34	0.32
3.33333	1.81	1.79	2.26	2.15	2.64	2.8	1.32	1.16	1.39	1.37	0.24	0.25	0.32	0.3	0.29	0.29
1.11111	1.9	1.85	2.45	2.45	2.72	2.7	1.28	1.27	1.37	1.39	0.23	1.75*	0.3	0.26	0.26	0.29
0.37037	1.95	1.87	2.34	2.41	2.63	2.7	1.28	1.32	1.29	1.36	0.26	0.26	0.31	0.28	0.26	0.3
0.123457	1.91	1.81	2.26	2.3	2.46	2.59	1.22	1.35	1.34	1.44	0.28	0.36	0.43	0.39	0.32	0.32
0.041152	1.78	1.86	2.2	2.14	2.15	2.25	1.17	1.25	1.27	1.26	0.52	0.45	0.55	0.49	0.53	0.54
0.013717	1.56	1.48	1.9	1.99	2.13	2.13	1.02	1.16	1.12	1.95	0.63	0.76	0.51	0.62	0.74	0.7
0.004572	1.26	1.37	1.41	1.52	1.5	1.74	1.08	1.05	0.99	1.04	0.85	0.82	0.76	0.68	0.78	0.78
0.001524	1.33	1.3	1.22	1.15	1.38	1.28	1.07	1.12	0.85	0.97	0.91	0.93	0.97	0.85	0.83	0.81
0.000508	1.06	1.22	1.02	1.03	0.86	0.88	over*	1.07	0.9	0.9	0.94	0.99	1.06	0.93	0.88	0.89
Figure 3b, right panel - XBP1s mRNA in KMS11 cells (bDNA assay, fold change vs. DMSO and no RNA controls)
Compound [uM]	G-1749		Compound 1		G-7658		Compound 3		Compound 2		Compound 6		Compound 4		Compound 5
20	7.93	8.07	7.06	6.54	9.33	9.57	6.5	6.47	4.4	4.24	0.28	0.27	0.4	0.34	0.45	0.39
6.667	6.82	6.54	8.14	8.15	9.48	10.15	6.14	4.94	3.24	3.33	0.25	0.23	0.26	0.28	0.25	0.39
2.222	5.27	5.98	9.23	9.99	9.66	9.81	3.65	3.48	2.51	2.91	0.24	0.25	0.35	0.32	0.42	0.22
0.741	3.74	3.86	6.48	6.54	8.76	8.56	1.84	1.97	1.4	1.39	0.32	0.31	0.46	0.79	0.83	0.78
0.247	1.58	1.74	3.25	3.13	5.85	5.32	1.22	1.13	0.8	0.81	0.68	0.67	0.93	0.99	0.97	0.9
0.082	1.01	1.25	1.41	1.45	2.37	2.6	1.07	0.95	0.8	0.91	0.92	1.01	1.07	1.08	0.95	0.96
0.027	1.14	1.03	1.04	0.89	1.29	1.4	0.86	0.95	1.02	0.96	1.14	0.98	1.11	1.08	0.98	0.92
0.009	1.08	1.15	1.09	1.1	1.08	0.98	0.84	1.03	0.82	0.83	0.98	1.12	0.97	1.14	1.12	1
0.003	0.91	1	1.03	1.09	1.02	1.11	1	0.86	0.78	1.05	1.23	1.07	0.93	1.17	1.11	1.09
Figure 3c, left panel - RNA cleavage assay - fold change (DMSO control)
Compound (uM)	G-1749		Compound 7		Compound 8		Compound 9		Compound 10		Compound 11		Compound 12
10	1.82	1.72	0.16	0.14	0.07	0.06	0.05	0.17	0	0.02	0.22	0.2	0.04	0.05
3.33333	1.81	1.79	0.13	0.18	0.05	0.08	0.06	0.02	0.04	-0.01	0.24	0.24	0.13	0.03
1.11111	1.9	1.85	0.13	0.12	0.02	0.05	0.02	0.05	0.01	-0.03	0.18	0.17	0.02	0.02
0.37037	1.95	1.87	0.17	0.24	0.03	0.1	0.09	0.12	0.03	0.03	0.25	0.27	0.13	0.07
0.123457	1.91	1.81	0.36	0.34	0.22	0.15	0.28	0.56	0.14	0.17	0.28	0.36	0.23	0.24
0.041152	1.78	1.86	0.47	0.43	0.16	0.39	0.49	0.59	0.39	0.39	0.51	0.48	0.42	0.39
0.013717	1.56	1.48	0.73	0.77	0.49	0.56	0.67	0.86	0.63	0.73	0.66	0.79	0.59	0.79
0.004572	1.26	1.37	0.86	0.82	0.79	0.88	0.88	1.07	0.85	0.92	0.86	0.93	0.71	0.84
0.001524	1.33	1.3	0.97	0.87	0.81	0.82	0.75	0.93	0.8	0.9	0.89	1.05	0.76	0.79
0.000508	1.06	1.22	0.92	0.86	0.92	0.87	0.9	0.88	0.89	0.86	0.85	0.93	0.71	0.67
Figure 3c, right panel - XBP1s mRNA in KMS11 cells (bDNA assay, fold change vs. DMSO and no RNA controls)
Compound [uM]	G-1749		Compound 7		Compound 8		Compound 9		Compound 10		Compound 11		Compound 12
20	7.93	8.07	-0.01	-0.01	-0.26	-0.28	-0.3	-0.13	-0.1	-0.14	0.08	0.05	-0.11	-0.12
6.667	6.82	6.54	-0.14	-0.19	-0.33	-0.36	-0.3	-0.44	-0.07	-0.13	-0.16	0	-0.11	-0.15
2.222	5.27	5.98	-0.05	-0.08	-0.13	-0.12	0.04	0.08	-0.1	-0.08	-0.06	-0.16	-0.02	-0.05
0.741	3.74	3.86	0.12	0.17	0.06	0.15	0.28	0.35	-0.11	0.22	0.08	-0.01	0.38	0.32
0.247	1.58	1.74	0.71	0.8	0.47	0.46	0.56	0.57	0.72	0.64	0.57	0.52	0.71	0.82
0.082	1.01	1.25	0.85	0.39	0.6	0.63	0.75	0.59	0.95	0.9	0.76	0.64	0.89	1.05
0.027	1.14	1.03	1.12	0.97	0.68	0.69	0.67	0.63	1.09	0.74	0.87	0.67	0.99	1.02
0.009	1.08	1.15	1.03	0.95	0.85	0.51	0.89	0.47	0.95	0.96	0.8	0.83	0.99	over*
0.003	0.91	1	0.87	0.49	1.2	0.83	over*	0.83	1.02	1	0.8	0.94	over*	1.02

## Sheet: Figure 4b,c
Figure 4b - Deuterons over time - peptide RDLKPHNIL (141-149) - see supplementary file with multiplots
Time (min)	IRE1-0P/DMSO		IRE1-3P/DMSO		IRE1-0P/G-1749		IRE1-0P/AMG-18		IRE1-0P/G-9807
	Mean	SD	Mean	SD	Mean	SD	Mean	SD	Mean	SD
0.5	0.555383	0.00172842	0.656579	0.00528128	0.580931	0.0426736	0.305132	0.00313429	0.543495	0.00840895
2.6	0.722975	0.010901	0.699878	0	0.707563	0.0139266	0.530577	0.00404197	0.656238	0.00924498
12	0.71044	0.00420035	0.682539	0.00784275	0.86852	0.00146498	0.700702	0.00342678	0.700242	0.00765959
58	0.809074	0.00194317	0.683687	0.0106391	1.22221	0.0114228	0.769639	0.00107176	0.726062	0.013193
166	0.992477	0.0181598	0.742087	0.00205145	1.41723	0.004487	0.964157	0.0222829	0.793165	0.00415707
480	1.33429	0.0174627	0.884381	0.0323141	1.48041	0.0154465	1.29604	0.00262645	1.04123	0.00503142
Figure 4c - protection factor (pF) for peptide HSLNIVHRDLKPHNIL compared to IRE1-0P
G-9807		G-1749		AMG-18		IRE1-3P
1.88273	1.56757	0.528792	0.415619	1.04257	0.833441	1.98364	1.52831

## Sheet: Figure 5a,e,f
Figure 5a - RNA cleavage assay (IRE1 KR-0P and KR-3P) (fold change, DMSO control)
IRE1 KR 0P
Compound [uM]	G-1749		G-9807		AMG-18
10	8.49	7.71	11.21	12.33	-0.2	-0.1
3.75	8.28	7.92	11.52	12.58	-0.14	-0.2
1.1131	7.78	7.05	10.38	12.15	-0.19	-0.12
0.371	7.67	6.85	12.08	12.78	-0.19	-0.08
0.1237	7.05	5.68	11.18	11.45	-0.08	0.02
0.0412	5.76	4.97	7.48	6.09	0.26	0.25
0.0135	3.33	2.68	4.25	4.5	0.21	0.35
0.0042	2.87	1.78	2.34	2.01	0.55	0.54
0.0016	1.37	1.22	1.47	1.33	0.54	0.69
0.0005	1.38	1.36	0.97	0.9	0.78	0.82
IRE1 KR 3P
Compound [uM]	G-1749		G-9807		AMG-18
10	0.04	0.11	1.99	2.02	0.03	0.01
3.75	-0.07	-0.02	1.9	2.01	0	0.01
1.1131	-0.02	0.08	1.81	2.01	-0.02	0.12
0.371	0	0.01	1.8	1.99	-0.05	-0.12
0.1237	0.04	0.06	1.91	1.92	0.08	0.07
0.0412	0.05	0.09	1.83	1.87	0.14	0.03
0.0135	0.35	0.29	1.61	1.69	0.38	0.31
0.0042	0.61	0.43	1.36	1.41	0.56	0.47
0.0016	0.75	0.74	1.16	1.16	0.68	0.73
0.0005	0.89	0.8	1	1.09	0.9	0.9
Figure 5e - S/A IRE1 mutants
G-1749 concentration [uM]	WT (KR) 0P		S724A 2P		S726A 2P		S729A 2P		S724A/S726A 1P		S724A/S729A1P		R687A 3P		R611A, R687A 3P		R687A, K716A 3P		R611A, R687A, K716A 3P		R611A, R687A, K716A, R722A, N750A 3P		WT (KR) 3P		S726A/S729A1P
10	6.98	6.72	0.49	0.49	0.53	0.53	0.39	0.4	2.79	2.82	1.54	1.53	0.98	1.01	2.38	2.18	1.08	1.18	1.84	1.29	0.84	0.89	0.04	0.11	1.79	1.69
3.75	6.74	6.49	0.48	0.47	0.49	0.53	0.36	0.38	2.56	2.48	1.47	1.5	0.95	0.97	2.09	2.06	1.13	1.16	1.14	1.21	0.78	0.89	-0.07	-0.02	2.14	2.33
1.1131	over*	over*	over*	over*	over*	0.49	0.38	0.38	2.7	2.69	1.44	1.52	0.93	0.97	2.08	2.04	1.11	1.12	1.12	1.32	0.79	0.9	-0.02	0.08	2.04	1.92
0.371	6.59	6.2	0.44	0.44	0.46	0.51	0.35	0.38	2.37	2.66	1.46	1.52	0.93	0.95	1.98	1.92	1.04	1.1	1.09	1.16	0.85	0.88	0	0.01	1.77	1.75
0.1237	5.98	5.59	0.42	0.45	0.49	0.51	0.4	0.42	2.41	2.62	1.5	1.46	0.9	0.95	2.04	1.41	1.04	1.04	1.01	1.09	0.83	0.86	0.04	0.06	1.84	1.77
0.0412	4.39	4.41	0.49	0.5	0.49	0.41	0.48	0.48	2	2.22	1.3	1.38	0.88	0.93	1.45	1.33	0.95	0.98	0.99	1	0.79	0.8	0.05	0.09	1.59	1.41
0.0135	2.45	2.41	0.73	0.69	0.71	0.69	0.8	0.79	1.32	1.45	1.07	1.11	0.95	0.97	1.1	0.9	0.91	0.93	0.83	0.9	0.83	0.81	0.35	0.29	1.15	0.99
0.0042	1.44	1.26	0.86	0.86	0.82	0.82	0.88	0.91	1.04	1.02	1	1.06	1.01	1.05	0.94	0.89	0.86	0.88	0.82	0.87	0.8	0.82	0.61	0.43	1.11	0.87
0.0016	1.14	1.03	0.84	0.87	0.82	0.86	0.89	0.95	0.88	0.98	0.98	1	1.03	1.04	0.94	0.92	0.85	0.89	0.81	0.83	0.81	0.86	0.75	0.74	1.04	0.87
0.0005	0.97	1.04	0.88	0.9	0.84	0.88	0.89	0.92	0.8	0.79	0.98	1	1.04	1.05	0.93	0.88	0.87	0.89	0.8	0.86	0.83	0.85	0.89	0.8	1.04	0.69
Figure 5f - pSER "complementary" mutants
WT 0P + G-1749			R687A + G-1749			R611A + G-1749			S724E + G-1749			R687A 3P + G-1749			R611A 3P + G-1749			S724E 2P + G-1749			K716A + G-1749			R722A + G-1749			N750A + G-1749			K716A 3P + G-1749			R722A 3P + G-1749			N750A 3P + G-1749			R687A R611A K716A R722A N750A + G-1749			R687A R611A K716A R722A N750A 3P + G-1749			R611A K716A + G-1749			R611A K716A 3P + G-1749
8.11	7.8	7.74	4.85	4.98	5.13	1.93	1.97	1.88	4.55	4.71	4.48	0.93	0.89	0.9	0.19	0.21	0.2	0.63	0.64	0.63	3.72	3.68	3.71	3.73	3.75	3.78	2.96	3.03	3.01	0.14	0.17	0.16	0.22	0.23	0.22	0.3	0.34	0.24	1.12	1.06	1.08	1.1	1.14	1.13	1.76	1.8	1.86	0.4	0.23
[truncated: 28 more columns]

## Sheet: Figure 5b
Analytical Ultracentrifugation (sedimentation velocity) - g(s*)
s*(svedbergs)	30 μM IRE1-3P + 0.035% DMSO	30 μM IRE1-3P + 35 μM G-1749	30 μM IRE1-3P + 35 μM AMG-18
1.13055	0.00637084
1.13892	0.00651568
1.1473	0.00666318
1.15567	0.00681559
1.16405	0.00697304
1.17242	0.00713589
1.1808	0.00730759
1.18917	0.00749068
1.19755	0.00768743
1.20592	0.00790021
1.21429	0.00813151
1.22267	0.00838502
1.23104	0.0086632
1.23942	0.00896662
1.24779	0.00929498
1.25617	0.00964524
1.26454	0.0100159
1.27292	0.0104071
1.28129	0.0108182
1.28966	0.0112484
1.29804	0.0116989
1.30641	0.0121694
1.31479	0.0126578
1.32316	0.0131608
1.33154	0.0136765
1.33991	0.0142038
1.34828	0.0147417
1.35666	0.0152875
1.36503	0.0158384
1.37341	0.0163915
1.38178	0.0169457
1.39016	0.0174994
1.39853	0.0180495
1.40691	0.0185948
1.41528	0.0191361
1.42365	0.019675
1.43203	0.0202142
1.4404	0.0207563
1.44878	0.0213022
1.45715	0.0218521
1.46553	0.0224064
1.4739	0.0229645
1.48228	0.023527
1.49065	0.0240937
1.49903	0.0246657
1.5074	0.0252447
1.51577	0.0258324
1.52415	0.0264304
1.53252	0.027041
1.5409	0.0276664
1.54927	0.0283085
1.55765	0.0289665
1.56602	0.0296399
1.57439	0.0303299
1.58277	0.0310373
1.59114	0.0317616
1.59952	0.0325014
1.60789	0.0332567
1.61627	0.0340255
1.62464	0.0348062
1.63302	0.0355989
1.64139	0.0364041
1.64976	0.0372229
1.65814	0.0380552
1.66651	0.0389027
1.67489	0.0397657
1.68326	0.0406434
1.69164	0.0415343
1.70001	0.0424369
1.70839	0.0433486
1.71676	0.0442687
1.72514	0.0451979
1.73351	0.046138
1.74188	0.0470909
1.75026	0.0480573
1.75863	0.0490373
1.76701	0.0500319
1.77538	0.0510421
1.78376	0.052067
1.79213	0.0531079
1.80051	0.0541659
1.80888	0.0552412
1.81725	0.0563338
1.82563	0.0574434
1.834	0.0585698
1.84238	0.0597119
1.85075	0.0608689
1.85913	0.0620417
1.8675	0.0632319
1.87587	0.0644419
1.88425	0.0656749
1.89262	0.0669324
1.901	0.0682139
1.90937	0.0695189
1.91775	0.0708458
1.92612	0.0721942
1.9345	0.0735633
1.94287	0.0749523
1.95124	0.0763616
1.95962	0.0777929
1.96799	0.0792469
1.97637	0.0807241
1.98474	0.0822241
1.99312	0.0837462
2.00149	0.0852902
2.00987	0.086857
2.01824	0.0884483
2.02662	0.0900649
2.03499	0.0917062
2.04336	0.0933714
2.05174	0.0950581
2.06011	0.0967632
2.06849	0.0984842
2.07686	0.100219
2.08524	0.101968
2.09361	0.103732
2.10198	0.105511
2.11036	0.107307
2.11873	0.109119
2.12711	0.110948
2.13548	0.112789
2.14386	0.114639
2.15223	0.116498
2.16061	0.118363
2.16898	0.120236
2.17735	0.122116
2.18573	0.124001
2.1941	0.125892
2.20248	0.127788
2.21085	0.129689
2.21923	0.131594
2.2276	0.133507
2.23598	0.13543
2.24435	0.137366
2.25272	0.139316
2.2611	0.141281
2.26947	0.143261
2.27785	0.145255
2.28622	0.147261
2.2946	0.149279
2.30297	0.151311
2.31135	0.153358
2.31972	0.155422
2.32809	0.157503
2.33647	0.159603
2.34484	0.161724
2.35322	0.163866
2.36159	0.166028
2.36997	0.168209
2.37834	0.17041
2.38672	0.172631
2.39509	0.174873
2.40347	0.177133
2.41184	0.179408
2.42021	0.181699
2.42859	0.184004
2.43696	0.186322
2.44534	0.188654
2.45371	0.190998
2.46209	0.193354
2.47046	0.195722
2.47884	0.198103
2.48721	0.200499
2.49558	0.202909
2.50396	0.205334
2.51233	0.207775
2.52071	0.21023
2.52908	0.212699
2.53746	0.215185
2.54583	0.217685
2.55421	0.220201
2.56258	0.222728
2.57095	0.225267
2.57933	0.227817
2.5877	0.230378
2.59608	0.232953
2.60445	0.23554
2.61283	0.238139
2.6212	0.24075
2.62957	0.243376
2.63795	0.246017
2.64632	0.24867
2.6547	0.251333
2.66307	0.254005
2.67145	0.256683
2.67982	0.259365
2.6882	0.262049
2.69657	0.264734
2.70494	0.267417
2.71332	0.270097
2.72169	0.272774
2.73007	0.275447
2.73844	0.278121
2.74682	0.280795
2.75519	0.283471
2.76357	0.286146
2.77194	0.288817
2.78031	0.291484
2.78869	0.294147
2.79706	0.296806
2.80544	0.299458
2.81381	0.302104
2.82219	0.304744
2.83056	0.307379
2.83894	0.310009
2.84731	0.312632
2.85568	0.315251
2.86406	0.317865
2.87243	0.320475
2.88081	0.323082
2.88918	0.325687
2.89756	0.328292
2.90593	0.330894
2.91431	0.333491
2.92268	0.33608
2.93106	0.338662
2.93943	0.341239
2.9478	0.343811
2.95618	0.346379
2.96455	0.34894
2.97293	0.351494
2.9813	0.354041
2.98968	0.356581
2.99805	0.359112
3.00643	0.361634
3.0148	0.364148
3.02317	0.366656
3.03155	0.369158
3.03992	0.371655
3.0483	0.374147
3.05667	0.376632
3.06505	0.37911
3.07342	0.381579
3.0818	0.384037
3.09017	0.386485
3.09854	0.388923
3.10692	0.391348
3.11529	0.393758
3.12367	0.39615
3.13204	0.398525
3.14042	0.400882
3.14879	0.403221
3.15716	0.405542
3.16554	0.407844
3.17391	0.410127
3.18229	0.412391
3.19066	0.414635
3.19904	0.416856
3.20741	0.419053
3.21579	0.421222
3.22416	0.423363
3.23253	0.425473
3.24091	0.427552
3.24928	0.4296
3.25766	0.431618
3.26603	0.433605
3.27441	0.435563
3.28278	0.437492
3.29116	0.439392
3.29953	0.441264
3.3079	0.443111
3.31628	0.44493
3.32465	0.446721
3.33303	0.448479
3.3414	0.450204
3.34978	0.451895
3.35815	0.453548
3.36653	0.455161
3.3749	0.456734
3.38327	0.458264
3.39165	0.459753
3.40002	0.461198
3.4084	0.4626
3.41677	0.463961
3.42515	0.465279
3.43352	0.466553
3.4419	0.46778
3.45027	0.468961
3.45865	0.470094
3.46702	0.471179
3.47539	0.472213
3.48377	0.473193
3.49214	0.474121
3.50052	0.474998
3.50889	0.475825
3.51727	0.476604
3.52564	0.477334
3.53402	0.478019
3.54239	0.47866
3.55076	0.479258
3.55914	0.479815
3.56751	0.48033
3.57589	0.480807
3.58426	0.481243
3.59264	0.481638
3.60101	0.481989
3.60939	0.482296
3.61776	0.48256
3.62613	0.482781
3.63451	0.482958
3.64288	0.483092
3.65126	0.483182
3.65963	0.48323
3.66801	0.483236
3.67638	0.483197
3.68476	0.483113
3.69313	0.482986
3.7015	0.482814
3.70988	0.482594
3.71825	0.482326
3.72663	0.48201
3.735	0.481645
3.74338	0.48123
3.75175	0.480764
3.76012	0.480248
3.7685	0.479681
3.77687	0.479066
3.78525	0.478403
3.79362	0.477693
3.802	0.476938
3.81037	0.476135
3.81875	0.475288
3.82712	0.474397
3.83549	0.47346
3.84387	0.472479
3.85224	0.471451
3.86062	0.470374
3.86899	0.469247
3.87737	0.468074
3.88574	0.466855
3.89412	0.465591
3.90249	0.464282
3.91086	0.462928
3.91924	0.461528
3.92761	0.460084
3.93599	0.458596
3.94436	0.457066
3.95274	0.455494
3.96111	0.453877
3.96949	0.452213
3.97786	0.450502
3.98624	0.448744
3.99461	0.446936
4.00298	0.445076
4.01136	0.443166
4.01973	0.441207
4.02811	0.439201
4.03648	0.437152
4.04486	0.435061
4.05323	0.432926
4.06161	0.430743
4.06998	0.428512
4.07835	0.426233
4.08673	0.423908
4.0951	0.421535
4.10348	0.419116
4.11185	0.41665
4.12023	0.414137
4.1286	0.411579
4.13697	0.408977
4.14535	0.406334
4.15372	0.403651
4.1621	0.400933
4.17047	0.398183
4.17885	0.395404
4.18722	0.392597
4.1956	0.389765
4.20397	0.386905
4.21235	0.384016
4.22072	0.381099
4.22909	0.378156
4.23747	0.375192
4.24584	0.37221
4.25422	0.369211
4.26259	0.366195
4.27097	0.363165
4.27934	0.360123
4.28772	0.357071
4.29609	0.354011
4.30446	0.350945
4.31284	0.347875
4.32121	0.344803
4.32959	0.341727
4.33796	0.338646
4.34634	0.335558
4.35471	0.332461
4.36308	0.329356
4.37146	0.326242
4.37983	0.323123
4.38821	0.320001
4.39658	0.316882
4.40496	0.313765
4.41333	0.310649
4.42171	0.307533
4.43008	0.304418
4.43846	0.301307
4.44683	0.298199
4.4552	0.295094
4.46358	0.29199
4.47195	0.288885
4.48033	0.285776
4.4887	0.282662
4.49708	0.279541
4.50545	0.276415
4.51382	0.273287
4.5222	0.27016
4.53057	0.267035
4.53895	0.263914
4.54732	0.260794
4.5557	0.257674
4.56407	0.254551
4.57245	0.251424
4.58082	0.248291
4.58919	0.245157
4.59757	0.242022
4.60594	0.238887
4.61432	0.23575
4.62269	0.232609
4.63107	0.229463
4.63944	0.226312
4.64782	0.223161
4.65619	0.220011
4.66456	0.216869
4.67294	0.213734
4.68131	0.210609
4.68969	0.207493
4.69806	0.204385
4.70644	0.201285
4.71481	0.198196
4.72319	0.195122
4.73156	0.192067
4.73993	0.189033
4.74831	0.18602
4.75668	0.18303
4.76506	0.180062
4.77343	0.177115
4.78181	0.174191
4.79018	0.171292
4.79856	0.16842
4.80693	0.165583
4.8153	0.162785
4.82368	0.160028
4.83205	0.15731
4.84043	0.15463
4.8488	0.151988
4.85718	0.149383
4.86555	0.146817
4.87393	0.144291
4.8823	0.141804
4.89067	0.139353
4.89905	0.136937
4.90742	0.134552
4.9158	0.132197
4.92417	0.129871
4.93255	0.127574
4.94092	0.125305
4.9493	0.123064
4.95767	0.12085
4.96604	0.118665
4.97442	0.116508
4.98279	0.114374
4.99117	0.112258
4.99954	0.110157
5.00792	0.10807
5.01629	0.106
5.02467	0.103944
5.03304	0.101902
5.04141	0.0998719
5.04979	0.097854
5.05816	0.0958506
5.06654	0.0938631
5.07491	0.0918936
5.08329	0.0899449
5.09166	0.0880198
5.10004	0.0861207
5.10841	0.0842506
5.11678	0.0824112
5.12516	0.0806022
5.13353	0.0788231
5.14191	0.077073
5.15028	0.0753513
5.15866	0.0736597
5.16703	0.0720004
5.1754	0.0703739
5.18378	0.0687788
5.19215	0.0672148
5.20053	0.0656828
5.2089	0.0641852
5.21728	0.0627243
5.22565	0.0613
5.23403	0.0599112
5.2424	0.0585573
5.25077	0.0572376
5.25915	0.05595
5.26752	0.0546913
5.2759	0.0534584
5.28427	0.0522486
5.29265	0.0510617
5.30102	0.0498994
5.3094	0.048763
5.31777	0.0476527
5.32615	0.046569
5.33452	0.0455114
5.34289	0.0444795
5.35127	0.0434757
5.35964	0.0425034
5.36802	0.0415637
5.37639	0.0406545
5.38477	0.0397727
5.39314	0.0389161
5.40151	0.0380836
5.40989	0.0372734
5.41826	0.0364832
5.42664	0.0357117
5.43501	0.034959
5.44339	0.0342263
5.45176	0.0335147
5.46014	0.0328244
5.46851	0.0321532
5.47689	0.0314988
5.48526	0.0308591
1.10939		0.0122617
1.11766		0.012617
1.12594		0.0129856
1.13422		0.0133665
1.1425		0.0137597
1.15078		0.0141659
1.15906		0.014587
1.16734		0.0150233
1.17562		0.0154752
1.1839		0.0159466
1.19217		0.0164415
1.20045		0.0169626
1.20873		0.0175087
1.21701		0.0180784
1.22529		0.0186712
1.23357		0.0192862
1.24185		0.0199246
1.25013		0.0205869
1.25841		0.021269
1.26669		0.0219647
1.27496		0.0226712
1.28324		0.0233884
1.29152		0.0241193
1.2998		0.0248683
1.30808		0.0256383
1.31636		0.0264284
1.32464		0.0272374
1.33292		0.0280647
1.3412		0.0289116
1.34948		0.0297783
1.35776		0.030663
1.36603		0.0315632
1.37431		0.0324766
1.38259		0.033403
1.39087		0.0343436
1.39915		0.035299
1.40743		0.0362695
1.41571		0.0372528
1.42399		0.0382472
1.43227		0.0392546
1.44054		0.0402778
1.44882		0.0413187
1.4571		0.042377
1.46538		0.0434528
1.47366		0.0445467
1.48194		0.0456597
1.49022		0.0467944
1.4985		0.047953
1.50678		0.0491373
1.51506		0.0503475
1.52334		0.0515844
1.53161		0.0528509
1.53989		0.0541492
1.54817		0.0554823
1.55645		0.0568516
1.56473		0.0582564
1.57301		0.0596966
1.58129		0.0611733
1.58957		0.0626887
1.59785		0.0642441
1.60613		0.0658391
1.6144		0.0674735
1.62268		0.0691479
1.63096		0.0708636
1.63924		0.0726202
1.64752		0.0744167
1.6558		0.0762517
1.66408		0.0781231
1.67236		0.0800289
1.68064		0.081968
1.68891		0.0839392
1.69719		0.0859409
1.70547		0.0879694
1.71375		0.0900221
1.72203		0.0920974
1.73031		0.0941967
1.73859		0.0963221
1.74687		0.0984751
1.75515		0.100656
1.76343		0.102865
1.77171		0.105105
1.77998		0.107376
1.78826		0.109681
1.79654		0.112019
1.80482		0.114391
1.8131		0.116797
1.82138		0.119237
1.82966		0.121713
1.83794		0.124226
1.84622		0.126777
1.8545		0.129369
1.86277		0.132003
1.87105		0.13468
1.87933		0.137406
1.88761		0.140183
1.89589		0.143011
1.90417		0.145891
1.91245		0.148821
1.92073		0.1518
1.92901		0.154827
1.93728		0.157901
1.94556		0.16102
1.95384		0.164181
1.96212		0.167381
1.9704		0.170619
1.97868		0.173894
1.98696		0.177206
1.99524		0.180555
2.00352		0.183939
2.0118		0.187356
2.02007		0.190805
2.02835		0.194286
2.03663		0.197798
2.04491		0.20134
2.05319		0.20491
2.06147		0.208509
2.06975		0.212132
2.07803		0.215779
2.08631		0.219448
2.09459		0.223137
2.10286		0.226845
2.11114		0.230571
2.11942		0.234317
2.1277		0.238084
2.13598		0.241872
2.14426		0.245682
2.15254		0.249515
2.16082		0.253368
2.1691		0.257242
2.17738		0.261136
2.18566		0.265049
2.19393		0.268983
2.20221		0.272938
2.21049		0.276913
2.21877		0.280904
2.22705		0.284909
2.23533		0.288928
2.24361		0.29296
2.25189		0.297006
2.26017		0.301066
2.26844		0.305141
2.27672		0.309232
2.285		0.313341
2.29328		0.317466
2.30156		0.321607
2.30984		0.325763
2.31812		0.329932
2.3264		0.334114
2.33468		0.338307
2.34296		0.342514
2.35123		0.346735
2.35951		0.350965
2.36779		0.355203
2.37607		0.359445
2.38435		0.363689
2.39263		0.367935
2.40091		0.372184
2.40919		0.376433
2.41747		0.380682
2.42575		0.384929
2.43402		0.389173
2.4423		0.393412
2.45058		0.397643
2.45886		0.401862
2.46714		0.406066
2.47542		0.410251
2.4837		0.414413
2.49198		0.41855
2.50026		0.422662
2.50854		0.426746
2.51681		0.4308
2.52509		0.434821
2.53337		0.43881
2.54165		0.442768
2.54993		0.446695
2.55821		0.45059
2.56649		0.454451
2.57477		0.458276
2.58305		0.462066
2.59132		0.465819
2.5996		0.469532
2.60788		0.473206
2.61616		0.476836
2.62444		0.480424
2.63272		0.483969
2.641		0.487473
2.64928		0.490938
2.65756		0.494364
2.66584		0.497753
2.67412		0.5011
2.68239		0.504405
2.69067		0.507665
2.69895		0.510879
2.70723		0.514042
2.71551		0.517153
2.72379		0.520209
2.73207		0.523211
2.74035		0.526158
2.74863		0.529047
2.75691		0.531878
2.76518		0.534648
2.77346		0.537358
2.78174		0.540005
2.79002		0.542588
2.7983		0.545107
2.80658		0.547559
2.81486		0.549941
2.82314		0.552249
2.83142		0.554479
2.83969		0.556629
2.84797		0.558699
2.85625		0.560688
2.86453		0.562596
2.87281		0.56442
2.88109		0.566159
2.88937		0.567814
2.89765		0.569381
2.90593		0.570859
2.91421		0.572247
2.92248		0.573546
2.93076		0.574757
2.93904		0.575877
2.94732		0.576906
2.9556		0.577842
2.96388		0.578683
2.97216		0.579429
2.98044		0.580077
2.98872		0.58063
2.997		0.581089
3.00528		0.581456
3.01355		0.581732
3.02183		0.58192
3.03011		0.582019
3.03839		0.582031
3.04667		0.58196
3.05495		0.581808
3.06323		0.581577
3.07151		0.581266
3.07979		0.580875
3.08806		0.580404
3.09634		0.57985
3.10462		0.579211
3.1129		0.578487
3.12118		0.577681
3.12946		0.576797
3.13774		0.575836
3.14602		0.574799
3.1543		0.57369
3.16258		0.57251
3.17085		0.571258
3.17913		0.569932
3.18741		0.568528
3.19569		0.567043
3.20397		0.565475
3.21225		0.563825
3.22053		0.562091
3.22881		0.560272
3.23709		0.55837
3.24537		0.556386
3.25365		0.554323
3.26192		0.552183
3.2702		0.549971
3.27848		0.547689
3.28676		0.545338
3.29504		0.54292
3.30332		0.540434
3.3116		0.537878
3.31988		0.535254
3.32816		0.532562
3.33643		0.529798
3.34471		0.526961
3.35299		0.524058
3.36127		0.521093
3.36955		0.518074
3.37783		0.515002
3.38611		0.511879
3.39439		0.508706
3.40267		0.505485
3.41095		0.502216
3.41922		0.498899
3.4275		0.495536
3.43578		0.492128
3.44406		0.488674
3.45234		0.485175
3.46062		0.481635
3.4689		0.47805
3.47718		0.474424
3.48546		0.470757
3.49374		0.467051
3.50202		0.463305
3.51029		0.459526
3.51857		0.455718
3.52685		0.451883
3.53513		0.448018
3.54341		0.444124
3.55169		0.440202
3.55997		0.436254
3.56825		0.43228
3.57653		0.42828
3.5848		0.424255
3.59308		0.420203
3.60136		0.416125
3.60964		0.412023
3.61792		0.407896
3.6262		0.403744
3.63448		0.399567
3.64276		0.39537
3.65104		0.391154
3.65932		0.38692
3.66759		0.382672
3.67587		0.378415
3.68415		0.374147
3.69243		0.369869
3.70071		0.365579
3.70899		0.36128
3.71727		0.356974
3.72555		0.352659
3.73383		0.348336
3.74211		0.344009
3.75039		0.339681
3.75866		0.335357
3.76694		0.331041
3.77522		0.326737
3.7835		0.322448
3.79178		0.318177
3.80006		0.313926
3.80834		0.309698
3.81662		0.305491
3.8249		0.301306
3.83318		0.297143
3.84145		0.293002
3.84973		0.288885
3.85801		0.284792
3.86629		0.280725
3.87457		0.276687
3.88285		0.272678
3.89113		0.268701
3.89941		0.264754
3.90769		0.26084
3.91596		0.256957
3.92424		0.253106
3.93252		0.249287
3.9408		0.2455
3.94908		0.24174
3.95736		0.238006
3.96564		0.234295
3.97392		0.230611
3.9822		0.226953
3.99047		0.223324
3.99875		0.219726
4.00703		0.216161
4.01531		0.212628
4.02359		0.209126
4.03187		0.205654
4.04015		0.20221
4.04843		0.198793
4.05671		0.195401
4.06499		0.192035
4.07327		0.1887
4.08154		0.185395
4.08982		0.182124
4.0981		0.178884
4.10638		0.175675
4.11466		0.172494
4.12294		0.169345
4.13122		0.16623
4.1395		0.163152
4.14778		0.160109
4.15606		0.157101
4.16433		0.154126
4.17261		0.151184
4.18089		0.148275
4.18917		0.145399
4.19745		0.142559
4.20573		0.139756
4.21401		0.136994
4.22229		0.134274
4.23057		0.1316
4.23885		0.128969
4.24712		0.126379
4.2554		0.123827
4.26368		0.121313
4.27196		0.118837
4.28024		0.116405
4.28852		0.114018
4.2968		0.111678
4.30508		0.109382
4.31336		0.107129
4.32163		0.104918
4.32991		0.10275
4.33819		0.100625
4.34647		0.0985418
4.35475		0.0965001
4.36303		0.0944997
4.37131		0.0925389
4.37959		0.0906137
4.38787		0.088722
4.39615		0.0868615
4.40442		0.0850312
4.4127		0.0832319
4.42098		0.0814673
4.42926		0.0797378
4.43754		0.0780415
4.44582		0.0763747
4.4541		0.0747335
4.46238		0.0731144
4.47066		0.0715154
4.47894		0.069937
4.48721		0.0683796
4.49549		0.0668425
4.50377		0.0653248
4.51205		0.0638256
4.52033		0.0623454
4.52861		0.0608832
4.53689		0.0594384
4.54517		0.0580118
4.55345		0.056606
4.56173		0.0552232
4.57001		0.0538631
4.57828		0.0525238
4.58656		0.0512029
4.59484		0.0498969
4.60312		0.0486067
4.6114		0.0473347
4.61968		0.046085
4.62796		0.0448602
4.63624		0.0436617
4.64452		0.0424907
4.6528		0.041346
4.66107		0.0402265
4.66935		0.0391336
4.67763		0.0380683
4.68591		0.0370318
4.69419		0.0360243
4.70247		0.0350466
4.71075		0.0340978
4.71903		0.0331765
4.72731		0.0322805
4.73559		0.031409
4.74386		0.0305638
4.75214		0.0297473
4.76042		0.0289618
4.7687		0.0282096
4.77698		0.027489
4.78526		0.0267967
4.79354		0.0261281
4.80182		0.0254807
4.8101		0.0248531
4.81837		0.0242447
4.82665		0.0236566
4.83493		0.0230896
4.84321		0.0225421
4.85149		0.0220125
4.85977		0.0214993
4.86805		0.0210001
4.87633		0.0205129
4.88461		0.020039
4.89289		0.0195811
4.90116		0.0191408
4.90944		0.0187174
4.91772		0.0183082
4.926		0.0179117
4.93428		0.0175251
4.94256		0.0171443
4.95084		0.0167689
4.95912		0.0164003
4.9674		0.0160402
4.97568		0.0156884
4.98395		0.0153445
4.99223		0.0150083
5.00051		0.0146767
5.00879		0.0143482
5.01707		0.0140228
5.02535		0.0137014
5.03363		0.0133852
5.04191		0.0130761
5.05019		0.0127758
5.05847		0.0124825
5.06675		0.0121915
5.07502		0.0118989
5.0833		0.0116036
5.09158		0.0113048
5.09986		0.0110006
5.10814		0.0106912
5.11642		0.0103792
5.1247		0.0100657
5.13298		0.0097505
5.14126		0.00943377
5.14954		0.0091167
5.15781		0.00879931
5.16609		0.00848184
5.17437		0.00816702
5.18265		0.00785559
5.19093		0.00754711
5.19921		0.00724095
5.20749		0.00693578
5.21577		0.00662948
5.22405		0.00632045
5.23233		0.00600931
5.2406		0.00569924
5.24888		0.00539338
5.25716		0.00509199
5.26544		0.00479621
5.27372		0.00450932
5.282		0.00423321
5.29028		0.00396828
5.29856		0.00371453
5.30684		0.00347255
5.31511		0.00324278
5.32339		0.00302519
5.33167		0.00282101
5.33995		0.00263063
5.34823		0.00245251
5.35651		0.00228652
5.36479		0.00213293
5.37307		0.00199102
5.38135		0.00186037
5.38963		0.00174154
5.3979		0.00163569
5.40618		0.00154317
5.41446		0.00146291
5.42274		0.00139456
5.43102		0.00134052
5.4393		0.00130173
5.44758		0.00127714
5.45586		0.00126507
5.46414		0.00126286
5.47242		0.0012685
5.48069		0.00127948
5.48897		0.00129353
5.49725		0.00130856
1.14722			0.0120308
1.15591			0.0125318
1.1646			0.0130388
1.17329			0.0135532
1.18198			0.0140745
1.19067			0.0146055
1.19936			0.0151451
1.20805			0.0156882
1.21674			0.0162308
1.22543			0.0167714
1.23412			0.0173091
1.24282			0.0178448
1.25151			0.0183813
1.2602			0.0189188
1.26889			0.0194589
1.27758			0.0200023
1.28627			0.0205495
1.29496			0.0211029
1.30365			0.0216663
1.31235			0.0222437
1.32104			0.0228357
1.32973			0.023442
1.33842			0.0240626
1.34711			0.0246995
1.3558			0.0253558
1.36449			0.0260319
1.37318			0.0267261
1.38187			0.0274413
1.39056			0.0281833
1.39925			0.0289571
1.40795			0.0297678
1.41664			0.0306207
1.42533			0.03152
1.43402			0.0324694
1.44271			0.0334716
1.4514			0.0345255
1.46009			0.0356301
1.46878			0.0367858
1.47747			0.0379934
1.48616			0.0392506
1.49486			0.0405536
1.50355			0.0419019
1.51224			0.0432951
1.52093			0.0447309
1.52962			0.0462084
1.53831			0.0477277
1.547			0.0492903
1.55569			0.0508985
1.56438			0.0525527
1.57308			0.0542501
1.58177			0.0559868
1.59046			0.0577579
1.59915			0.0595594
1.60784			0.0613883
1.61653			0.0632414
1.62522			0.0651176
1.63391			0.0670177
1.6426			0.0689429
1.65129			0.0708947
1.65999			0.0728746
1.66868			0.0748843
1.67737			0.0769256
1.68606			0.0790002
1.69475			0.0811103
1.70344			0.0832582
1.71213			0.0854423
1.72082			0.0876615
1.72951			0.0899145
1.73821			0.0921987
1.7469			0.094511
1.75559			0.096851
1.76428			0.0992214
1.77297			0.101625
1.78166			0.104065
1.79035			0.106542
1.79904			0.109055
1.80773			0.111607
1.81642			0.114198
1.82512			0.116829
1.83381			0.119499
1.8425			0.122204
1.85119			0.124942
1.85988			0.127715
1.86857			0.130521
1.87726			0.13336
1.88595			0.136231
1.89464			0.139136
1.90333			0.142077
1.91203			0.145055
1.92072			0.148073
1.92941			0.151134
1.9381			0.154238
1.94679			0.157386
1.95548			0.160573
1.96417			0.1638
1.97286			0.167067
1.98155			0.170374
1.99025			0.173721
1.99894			0.177104
2.00763			0.180522
2.01632			0.183976
2.02501			0.187472
2.0337			0.191011
2.04239			0.194594
2.05108			0.198219
2.05977			0.201889
2.06846			0.205601
2.07715			0.209354
2.08585			0.213147
2.09454			0.216979
2.10323			0.220849
2.11192			0.224755
2.12061			0.228697
2.1293			0.232675
2.13799			0.23669
2.14668			0.240741
2.15537			0.244828
2.16406			0.248949
2.17276			0.253104
2.18145			0.257296
2.19014			0.261524
2.19883			0.265787
2.20752			0.270081
2.21621			0.274401
2.2249			0.278745
2.23359			0.283112
2.24228			0.287498
2.25097			0.291904
2.25967			0.296328
2.26836			0.300768
2.27705			0.305223
2.28574			0.309689
2.29443			0.314166
2.30312			0.318654
2.31181			0.323149
2.3205			0.327651
2.32919			0.332158
2.33789			0.336668
2.34658			0.341181
2.35527			0.345693
2.36396			0.350199
2.37265			0.354695
2.38134			0.359178
2.39003			0.363647
2.39872			0.368101
2.40741			0.372541
2.4161			0.376965
2.4248			0.381373
2.43349			0.385765
2.44218			0.390137
2.45087			0.394492
2.45956			0.39883
2.46825			0.403151
2.47694			0.407452
2.48563			0.41173
2.49432			0.415983
2.50301			0.420211
2.51171			0.424412
2.5204			0.428585
2.52909			0.432729
2.53778			0.436844
2.54647			0.440932
2.55516			0.444995
2.56385			0.449032
2.57254			0.453043
2.58123			0.457029
2.58993			0.460984
2.59862			0.464908
2.60731			0.468797
2.616			0.47265
2.62469			0.476466
2.63338			0.48024
2.64207			0.483969
2.65076			0.48765
2.65945			0.491283
2.66814			0.494869
2.67684			0.498406
2.68553			0.501892
2.69422			0.505325
2.70291			0.508704
2.7116			0.512025
2.72029			0.515284
2.72898			0.518478
2.73767			0.521606
2.74636			0.524663
2.75506			0.527648
2.76375			0.530559
2.77244			0.533395
2.78113			0.536156
2.78982			0.538841
2.79851			0.541448
2.8072			0.543977
2.81589			0.546424
2.82458			0.548789
2.83327			0.551069
2.84197			0.553265
2.85066			0.555372
2.85935			0.557389
2.86804			0.559316
2.87673			0.561149
2.88542			0.56289
2.89411			0.564538
2.9028			0.566097
2.91149			0.567564
2.92018			0.568938
2.92888			0.57022
2.93757			0.57141
2.94626			0.572509
2.95495			0.573515
2.96364			0.574426
2.97233			0.575241
2.98102			0.575958
2.98971			0.576578
2.9984			0.577102
3.00709			0.57753
3.01579			0.577862
3.02448			0.578096
3.03317			0.578234
3.04186			0.578276
3.05055			0.578221
3.05924			0.578072
3.06793			0.577829
3.07662			0.577488
3.08531			0.577049
3.09401			0.576514
3.1027			0.575884
3.11139			0.575158
3.12008			0.574335
3.12877			0.573414
3.13746			0.572399
3.14615			0.571291
3.15484			0.570094
3.16353			0.56881
3.17222			0.567441
3.18092			0.565988
3.18961			0.564455
3.1983			0.562842
3.20699			0.561151
3.21568			0.559385
3.22437			0.557545
3.23306			0.55563
3.24175			0.553639
3.25044			0.551574
3.25913			0.549437
3.26783			0.547231
3.27652			0.544955
3.28521			0.542608
3.2939			0.540194
3.30259			0.537714
3.31128			0.535171
3.31997			0.532561
3.32866			0.529883
3.33735			0.527136
3.34604			0.52432
3.35473			0.521433
3.36343			0.518475
3.37212			0.515447
3.38081			0.512348
3.3895			0.509181
3.39819			0.505944
3.40688			0.502638
3.41557			0.499267
3.42426			0.495831
3.43296			0.492333
3.44165			0.488774
3.45034			0.485153
3.45903			0.481472
3.46772			0.477735
3.47641			0.473941
3.4851			0.470093
3.49379			0.466196
3.50248			0.462254
3.51117			0.458272
3.51986			0.454254
3.52856			0.450201
3.53725			0.446116
3.54594			0.442001
3.55463			0.437859
3.56332			0.43369
3.57201			0.429496
3.5807			0.425279
3.58939			0.421042
3.59808			0.41679
3.60677			0.412524
3.61547			0.408248
3.62416			0.403963
3.63285			0.399672
3.64154			0.395379
3.65023			0.391083
3.65892			0.386786
3.66761			0.382488
3.6763			0.378185
3.68499			0.373876
3.69368			0.36956
3.70238			0.365239
3.71107			0.360913
3.71976			0.356586
3.72845			0.352258
3.73714			0.347931
3.74583			0.343606
3.75452			0.339284
3.76321			0.334968
3.7719			0.330656
3.7806			0.326346
3.78929			0.322037
3.79798			0.317725
3.80667			0.313412
3.81536			0.309097
3.82405			0.30478
3.83274			0.300461
3.84143			0.296143
3.85012			0.291828
3.85881			0.287521
3.86751			0.283226
3.8762			0.278944
3.88489			0.274677
3.89358			0.270427
3.90227			0.266192
3.91096			0.261972
3.91965			0.257769
3.92834			0.253586
3.93703			0.249423
3.94572			0.24528
3.95442			0.241162
3.96311			0.237073
3.9718			0.23302
3.98049			0.229007
3.98918			0.225038
3.99787			0.221116
4.00656			0.217244
4.01525			0.213424
4.02394			0.209656
4.03263			0.205939
4.04133			0.202272
4.05002			0.198657
4.05871			0.19509
4.0674			0.191573
4.07609			0.188106
4.08478			0.184693
4.09347			0.181334
4.10216			0.178031
4.11085			0.174781
4.11955			0.171588
4.12824			0.168452
4.13693			0.165372
4.14562			0.162344
4.15431			0.159363
4.163			0.156425
4.17169			0.153526
4.18038			0.150665
4.18907			0.147841
4.19777			0.145054
4.20646			0.142304
4.21515			0.139592
4.22384			0.136918
4.23253			0.134283
4.24122			0.131687
4.24991			0.129131
4.2586			0.126613
4.26729			0.124132
4.27598			0.121688
4.28468			0.119278
4.29337			0.116904
4.30206			0.114562
4.31075			0.112251
4.31944			0.109969
4.32813			0.107717
4.33682			0.105495
4.34551			0.103306
4.3542			0.101152
4.36289			0.0990343
4.37158			0.0969525
4.38028			0.0949033
4.38897			0.0928849
4.39766			0.0908975
4.40635			0.0889411
4.41504			0.0870159
4.42373			0.0851211
4.43242			0.0832563
4.44111			0.081422
4.4498			0.0796188
4.4585			0.0778469
4.46719			0.0761072
4.47588			0.0744008
4.48457			0.0727276
4.49326			0.0710881
4.50195			0.0694842
4.51064			0.067918
4.51933			0.0663913
4.52802			0.064905
4.53672			0.0634583
4.54541			0.0620487
4.5541			0.0606763
4.56279			0.059345
4.57148			0.0580554
4.58017			0.0568061
4.58886			0.0555957
4.59755			0.0544224
4.60624			0.0532854
4.61493			0.0521833
4.62362			0.0511135
4.63232			0.0500742
4.64101			0.0490642
4.6497			0.0480827
4.65839			0.0471282
4.66708			0.0461996
4.67577			0.0452966
4.68446			0.0444175
4.69315			0.04356
4.70184			0.042721
4.71054			0.0418984
4.71923			0.0410903
4.72792			0.0402997
4.73661			0.0395321
4.7453			0.0387936
4.75399			0.03809
4.76268			0.0374228
4.77137			0.0367913
4.78006			0.0361959
4.78875			0.0356366
4.79744			0.0351139
4.80614			0.034629
4.81483			0.0341816
4.82352			0.0337704
4.83221			0.0333933
4.8409			0.0330499
4.84959			0.0327403
4.85828			0.0324639
4.86697			0.0322209
4.87566			0.0320108
4.88436			0.0318336
4.89305			0.0316888
4.90174			0.0315765
4.91043			0.031489
4.91912			0.031407
4.92781			0.0313019
4.9365			0.0311534
4.94519			0.0309578
4.95388			0.0307169
4.96258			0.0304315
4.97127			0.0301013
4.97996			0.0297266
4.98865			0.0293084
4.99734			0.0288479
5.00603			0.0283464
5.01472			0.0278063
5.02341			0.0272282
5.0321			0.0266123
5.04079			0.025958
5.04948			0.0252644
5.05818			0.0245319
5.06687			0.0237616
5.07556			0.0229552
5.08425			0.0221127
5.09294			0.0212409
5.10163			0.0203588
5.11032			0.019496
5.11901			0.018672
5.1277			0.0178898
5.1364			0.0171471
5.14509			0.016443
5.15378			0.0157778
5.16247			0.0151502
5.17116			0.0145578
5.17985			0.0139992
5.18854			0.0134732
5.19723			0.0129779
5.20592			0.0125133
5.21462			0.0120811
5.22331			0.0116835
5.232			0.011322
5.24069			0.0109966
5.24938			0.0107063
5.25807			0.0104481
5.26676			0.0102217
5.27545			0.0100255
5.28414			0.00985293
5.29283			0.00969406
5.30152			0.00954262
5.31022			0.00939797
5.31891			0.00926037
5.3276			0.00912821
5.33629			0.00899998
5.34498			0.00887609
5.35367			0.00875823
5.36236			0.00864654
5.37105			0.00854095
5.37974			0.00844187
5.38844			0.00834757
5.39713			0.00825483
5.40582			0.00815984
5.41451			0.00806059
5.4232			0.00795619
5.43189			0.00784765
5.44058			0.00773758
5.44927			0.00762584
5.45796			0.0075112
5.46665			0.00739334

## Sheet: Figure S5
Figure S5 - RNA cleavage assay with IRE1 KR-3P (fold change, DMSO control)
	Compound 3		Compound 1		G-7658		Compound 2		Compound 6		Compound 4		Compound 5
10	0.9	1.015	0.27	0.26	0.51	0.5	0.25	0.26	0.07	0.07	0.12	0.11	0.08	0.08
3.3	0.94	0.985	0.26	0.26	0.5	0.51	0.27	0.26	0.08	0.07	0.12	0.1	0.08	0.09
1.1	0.915	0.96	0.27	0.26	0.5	0.52	0.26	0.26	0.06	0.08	0.13	0.13	0.09	0.08
0.4	0.91	0.975	0.31	0.32	0.52	0.53	0.26	0.27	0.09	0.09	0.16	0.13	0.11	0.1
0.122	0.905	0.95	0.36	0.37	0.56	0.55	0.31	0.33	0.11	0.12	0.28	0.26	0.22	0.22
0.0417	0.945	0.95	0.57	0.56	0.67	0.67	0.47	0.3	0.29	0.31	0.52	0.53	0.44	0.43
0.0139	1.005	0.965	0.88	0.86	0.86	0.86	0.67	0.66	0.67	0.68	0.89	0.86	0.85	0.87
0.004635	1.045	1.015	0.99	0.99	0.99	1.02	0.96	0.99	0.98	1	1.06	1.02	1.02	1
0.001628	1.11	1.025	1.01	1.01	1.01	0.99	1.02	1.03	1.08	1.1	1.1	1.06	1.05	1.05
0.0003256	1.095	1.03	1.03	1.02	1	1.01	1.05	1.07	1.09	1.1	1.12	1.08	1.09	1.07
Compound [uM]	G-1749
10	0.04	0.11
3.75	-0.07	-0.02
1.1131	-0.02	0.08
0.371	0	0.01
0.1237	0.04	0.06
0.0412	0.05	0.09
0.0135	0.35	0.29
0.0042	0.61	0.43
0.0016	0.75	0.74
0.0005	0.89	0.8

[truncated: 3 more sheets: Figure S6a,b, Figure S7a,b, Figure 6]
